# Supplementary material for: Improved Environmental Genomes via Integration of Metagenomic and Single-Cell Assemblies
Source: Front Microbiol. 2016 Feb 11;7:143. doi: 10.3389/fmicb.2016.00143 (PMC4749706; doi:10.3389/fmicb.2016.00143)
Supplement: Supplementary file 1 [file Data_Sheet_1.FASTA]

>SAR324_J029_SAG_37_len:164607
TATAGATGTAACTCATATTCAAGGTCTTGCCTCCGACTTTCACGGAAACAATACGTGATCCTGCTTTTGCTTTCGGGTTCCAGATAAAACTCATTCCTGAGACTTGAGGGAAGCGTCCTGCGATTTTTTCTATCTGACTTACACCGTTTTCCAATGCTTGCCATATTTGCGCACCAGTGAGACCGAGTTTGACGACCACGTTGCGGAAAGGCAGTTCGGTCAAAATGTCGCGGCGTGTGATAGTGGTTCCTAAAGCATAGATTTTCTTAGAACGGATACCTCCACCATTCGTAATTCCGATGTCCGCATTGACTCCGTCACGCATCGCGTCCGCAATCAAGTTACCAATTGCGGCTTCTCCTGTACAAACTGTCTTTTTGCGGCTGTCAAGTTCTGTAGCTGTTTTGCCTAATTTAATGCCCTGTTCCTTTCTCCCACACTCCTCAAGTAATTTCCCGTAGTCTTCACAAATTTTCGATCTCTTGTTACTCAGTGACCGAAACAGTGCTTTCAATATGGAATGCTGTAATCCGTCAGTACCAGGCAGTTTGGAGTCGCCATAAGAGTTGAGGTTTTTACCTTGGAAGTTGGCGAAAGTGGATTCAAAATCTTTGATCACTGAAATGTCATAGATACATGTATTTCCTGAAACTCCTCCTGCAGGCCAGGGTTCTAAATCACCAAGATATTGCGAAATGAGAGAAAAAGAAATATTGGCTAGTAGTTTTTGGTTGATTCCTTTCGAGGCTTCCGTTCTTAGGTAGCAAGGTTTTTCATCAGCAAGTAGCGATAATTTGTAAAAAATAAGAATTAAGGTAATTGAAATGATCAGTATATGTTTCACTTTGTTTAATATTGGTTGGTTTAAAAGACACCATAAAATAACATCATCTGATTTGAATTACAAGAATTTGTTGTCTTAGGTTCTGGAGGGTGTCTGACTGTGAAGAATTAGTGGGGATTACTTACAGTGAATGAATGTGTCACTTGGGGAACAATCTTCTGCCAGTACAGCTCGATATTCGCACCTTTCTGGAGAGGAAACTCTTGAGACTGGTGCAGCCATTTCCAAGAAGTTGTATGGATAAGCAAAACCGAATGCATACAAAAATGCATACAAAAAATGAGAGACGTTCCGCAAGCCTTGCAATTGCAGGGTTTGCGGATCTAGTTCCGAGGGTTCGAATCCCTCTCCCTCCGCCACACTACTATCCCATCCTGTTTCATATTATCCCGTAATTAAGCAGTTATACACTGTTAACAGTGTTGAATGCAGCATTTGTGTTTCCCGAAGGTTCCCACTATTCTCTTGCTTCCTGTGTTTTTTGGTGGTAAAATTGGTGGCAAGTGATTTTATTTTGGTGGTAAATAATAAAAATACCCCATTGGGAATTGTTAAAATGGATTAAGAAAGTTATTATCCCTAAAACCAACCCCATCATCTCCTGTGAGTAACCCCAACTTTCAAAATTGGGACTCCATAAATTACCTGGCAATACCAGTTTGGACGAGTGAATTTGGGAAATTCCTAACTACCCTCTGGCCATACAAATTCAGGACGTAATCCTTCGTGAACTTTTCTTCCATCATTTGGTCGAGGAACGCCGGTTGAAGCGTCATAAAACGCGTGATATGTAGCTTCAGGAAATTCATCGCTGTAACCCATAATATTCGGCACAATTACTCTTATTCGATTCAGTTTGTCATCCAGCATTATAGGAGTTCCACACGTCGAGCATGTGCACAATTCTAATGGACCATCCGGATTCTGATCGTTGAATGGTTGTCGGTTTATGCCATCAGGGTTGTTAACTTCTATATCAGAATGATGAAAAAAAGCTACATGCGTCGTTGGTTGACCAGTGACTCGTTTGCAGACAGAGCAATGGCAAGTATGATTATCGATTGGGTCGCCATTTGAATGTGTATGAATATGGTCACAACCACCAGAAAATTTACTCATTTTTTCCTCCATATTAGTTTATTTTATTAATAACGTACTAACTTAACAAATTAGAAGATATAGCTATATATATGAAAAGTCAACGTGGAAACACAATACTTCCAACAAACAAAACAGTAGCTTTAAGAACCTGCTTCATAATGGATTTTGAAAATGGCAAGTGTAAATCTTTCAAAAACTACAACGACATTATGACAATGATGGGCCGCCGGAACTGCCATTAAATTTAATGGAAAGCCGGCAAGCTCAGGATCAATCTAGGTAACGACCCAGCAGTAAATCCAGGTCACGGCAGGTTTTTTTGGAAATTTTAGACTTGTCGGTAATTAGTGAAAATCTGAGGGCATCCGCCTGGGAATTGGGAAAATCTGGCGAAATTCTCCGTAAAGTTTCAACAAGTATCTGGCGGGCAGTTTCGACATTGGCATGCATCACCTTGATTATGTCCTCGACGCTGACTTCTGATTCGGATACGTGCCAACAGTCGTAATCGGTGGCTAGGGCGATCGAGGCAAAGGCCATTTCCGCTTCCCGTGCCAACTTTGCTTCCTGGACGTTGGTCATCCCGATCACGTCTGCACCCCATGAACGGTAAAGCAACGATTCTGCACGAGAGGAAAAAGCAGGCCCCTCCATGCAGATGTAGGTTCCTCCTACATGCATGGTTGCCCCCACCGTTTGCGCTGCTTCTACCAGTTTCCCACTCAGCTCAGAGCAGACAGGATTGCCGAACTGTACGTGCCCCACCACGCCGTTGCCAAAAAAGGTGGATTTCCGGTGACGGGTTAGATCGATGAACTGATCGGGAAAAACCATGTGGCCCGGCTCTATTTCTTCGCGGAGACTGCCCACTGCGCCCACTGAAATCAAATGAGTGACCCCGAGCATCTTCAACCCCCAGATGTTGGCACGGAATGGTATTTCAGTTGGTAGTAGCACATGCCCGATTCCGTGGCGAGGAAGAAAAGCCACCGGGATACCGTTAACCTCGCCTGTCACGAAATACGAGGAAGGCTTTCCAAAAGGAGTGTCTAGATGGACCTCTTCGACTTCCTCCAACTCTTCCAGATGATACAGTCCGCTACCGCCGATGATACCTACTTTCATTTTCGATTCCTGTTGTAAATGTTTTTTTCTCTTAGCTTAGGGCATAATTAAAAATGGGAGCGCTTTTAATTTCCGGACTTGCCCACTAATGGTTTCAATATTCTTAATTTTTTTAATCGATAAACAATGTTTCTGCTGTCACTTGGTTCATTCTCCTTCAAAAGTCACGAGACTAAAAATGGGATGTTCCAATTTTTTTCTACCTTTTAAGTCAACTAATTCAATCACAAAAGCATAGCCAACAATGATTCCTCCCTCTTGTTCAATCAACCTTGAACTACCCTCCATCGTACCGCCTGTTGCCAACAAATCATCCACCATCAAGACTCTGCTGCCGGGGGGAATTGCATCCTGGTGGACTTCCACCCGGTCAGTGCCGTACTCTAAATCGTATTCAACCCCGTGTGTGGGACCGGGTAGTTTCCCTTCTTTACGGACAGGGATAAAGCCCTTTCCCAAACGCAAAGCCAGTGGTGCTCCTATGATAAAGCCTCGCGATTCTATTCCTACCACCAAATCGATTTGCTCGTCTTGGTAACGCTTTACGAAGCGCTCCACTACATCGTTAAAAGCTTGCGGATCGGCAAGCAAGGTTGTGATGTCACGGAATTGAATTCCTGGTTTAGGAAAGTCAGGAATCGTACGGATTTTCAGTTTTAAATCAACCATTCGGTTTTTATGCTTCAAAAAAATAAACAATTTAGAAGTGACTCAACAATATCGTTCTGCTGCCCACAAAACGCTATATCTGGAGCTCAGCTTTGGATAGGGGAATTTACGTTATCAAAAATACTGCATTAAAACAAAGATAATTAAGTGGACACAATACTTAATTGGTTGTTTGAGAATTTCGTGTTCCCCAAATTCTCGTCTCCAAAATCATTTCCACTAGTTGTTAAGCTGTGTCCAAAGGTTCAAAAGATTTTACTAAATCATCTGCAGCCATCATTTGCTTCAGGAAGGGTTCGAGCTGATTCAGTCGGAGTGCGCAGGGGCCGTCACAAAGCGCTTGTTCCGGTTCCGGATGTGCTTCCAGAAAAAGACCTGCGATTTTTTGAGACATACCTGCCAAAGCAAGTTCTCGCACAGATTCCCGCCGCCCAGCTGCTGCGTCACCCATACCTCCCGGACGCTGAAGCGCATGAGTAACGTCAAAAAGAACTGGATAACCAAAACTTTTCATCACAGAAAAGCCGAGCATATCCACCACCAAATTGTTGTAGCCGAAACTTGTGCCGCGTTCGCAAAGAATGAGCCGGTCATTTCCGGAGGATTCGCATTTCTGCAGAATGTTCCTCATTTCTTCCGGGGCTAAAAACTGGGCTTTTTTAATGTTGATTGCGGCCCCGGTTTTAGCCGCTGCGACTATCAAGTCGGTTTGACGAGACAAAAAGGCAGGAAGCTGCAAAACGTCTGCGACATCTGCAGCCGGTGCCGCCTGATAAGGCTCATGAATATCAGTGAGGATGGGCACGTCAAATTCGGATTTAATTTTTTCGAGAATCTGTAAACCTTCATCCAGTCCCGGTCCTCGAAAAGAGTCGATGGATGAACGGTTGGCTTTATCGAAGGAAGCTTTGAAAATATAAGGAATCCGGAGCTTGTCGGTAATCGACCGGAAAGTTTCCGCTACCTGTAAAGCTACGGATTCAGATTCAAGCACGTTCAGTCCGCCGACTAGAGCAAACGAATTTTCGTTGCTCAATTTTACATCACGAACTTGAATTATTTTTTGAGCAGTCATTTTTTGATTTAAGTTTCAATCGAGTGTGCGGCGGCGCATAAGTTTTTCATTTTTTGGACAGCAAGTTCACGTCCCAAAATTCCAAGTCCGCAGTCGGGTGCGGCAATCAGACGGTTTGCGTCGATATGTTCCAGTGCATCCATTAAACGCTTCCGAATTTCCTCGACTGCTTCAACGCGACTTTTTGCTATGGCAACTACTCCAAAAATAATGGTTGTGGTTTTGAAATGCTCCAGCAAACTCAGGTCATTGTAGCGGTGTGCATCTTCCAAAGACAGGGCCATGACAGACGAATCTTCCATTGCATCCGCAATTTGGAAGTATGACTCACGAGGAGCTTTAGGATAATCAACTGCATCAATTACATCAGGATATCCACAACACATGTGAGCAGTTCGGGTAACTCCGTCCGGACAGTTTTGAAATGCACGTTCCAAATTTTCGACTCCAAATTCAAGCGCACGTTCAGGATAACGGGCAAAAAGGGGTTCGTCTATTTGAATGTGCCGGCAGCCTGCATTGGCCAGACTGAGTACTTCCTGGTTCAGTGCTTCAGCAATCGCTTTCCCAAAATCTTTTTGATTACCGTAATATTCATCCACGACGGTATCTGCAACAGTCAAAGGTCCGGGCATTGTAATTTTTACTGGCTTGTCTGTTGCTTCCTGGGCCCGCCTCCAATCATCTGCTAAAAACAAATCCCTTGTTTTGACTGGACCACGAACCGTTGGCAGTAACGAGGAGTAATTTCCAGTACGCAAAGTCTTTTCTGTAAGATTCTCAAAATCCATTCCTTCCAGATGTCTGCAATGATAGTGAATGTAATTTTCTCTGGTAATCTCACCATCTGTGGGGATGTCAATTCCTGCATCGACCTGATCGTTGACTGCTTCGTGAGTTCCCCTCTCGAGAATTGAATTAACATCATCACCCATTGCATTCAGTGCTTCAGCCCAACCTCGGGTCGGATCCGATGTATCCAGATTACCGAACCAGTCTGGAAGTTTTACGTATTCCGGTTTTGGATAAGCTCCAATTGTAGTTGTTAATAATCCCATATTGTCAATTTTTGTAAAATATTAATTATCAAAAATTTGTTTCAAAAGTCTTCAAAATTTACCTGTTGATATTATTGAATATATTTAATTTCAGCAAGTTCTTTTAGTCGTTGAGTCCCTATGGCTGATATACAACTATCAATGAGGCTGCTTTATGAAATATCGACGTTCCGGACGTCCCACCCCTCCATAACTCACATCTACATCTAAAATAATTTGGGAAACTAAATATTCAAGATAACGCCGGACAGTGGTACGGCTTGCTCCTACGTGTGAAGCAACTTCTTCGGAAGTTAATCTGGAATCTTGGCTTGAACCGAATACCTGTTGCACCTTTTCTAAGGTGAGTCTGTCAATTCCTTTAGGAAGTTCCGTTAACTCATGCAGGTCACCACTTCTTACGGTGTGCAGTGCTCTATCAACTTCTGACTGGTCCAGCTGATCAATACTTGAAAGTTGATTTTTTGTTTGCCGGTAACGCTCTAATGTTGCTTGAAATCGCGAAAACACGACAGGTTTGAGGATGTAATCAAATACCCCGCCGTGAAGTGCTTCATTGAACAAATGAACTTCTTTTGCCGCAGTGATAGGAATTACATCAACCTGTTTGTTGTGCAGCCGGGCTTTTTTTAGAAAATCCAGGCCGTTACCTTCAGGAAAGAAAATGTCCAGCAGCAGCAAATCCGGTTCAAGCACATCAAGTTGAGACTGAGCATCTTCCAAAGTGTTGGCAATTCCAACCACTTCAAAACCCTCTGTTTTTTCAACATATTGCCGGTGAATTTCCGCAATACGAACATCGTCGTCAATGATTTGTACACGCAGATTCATTTCATACCTGCAAATTAATTAGAGTGTTTAGGAATATAGATCGTAAAGCGCATCCCGCCGAGTGAACTGCGGACTACTGTCAGATGACCTCCCAGATATTTCAAATTTTCATGAACCAGTGAAAGTCCAATTCCGCGTCCGGTACCAGACTTGGTAGTAAATCCGTGTTGAAGCGATAAGTCAACCGATTCATCTTCAATTCCTGAACCAGAATCTTCCACCTCAAAAATTAGATCATTGCCAAAATCTGTCATTGAAAGCTGTACCGTACGTTTTCCGGAAGTGTTTTCCTGGGCTGCTTCCAATGCATTTTCCAGCAGATTGCCCAGGATGGTTACTATTTTTTCCCGATTTATTTTTTTTGGAATATCGATCATTCTGCTTTCCGGATCGAGTTGGAAGTTGATCCGCAATTCCTGTGCGCGGTTGTACTTGCCCAGGATTATTGCAGACAATAACGGTTCCGGAACAGTTTCCGCCAATGTACCAAGCAGTTCCTGATATCCGGAAGTTTCACGACCGATTAAATCAAGAGCTTCCTGGTGTGAGCCAAGTTGAATCAGCCCTGCCAGTGTGTGCAGTTTATTGGAATATTCATGGGTTTGTGTCCGTAAAACTTCAGAATATTCTTGAATTTGAGTCAGTTCTTGAGCCATTCTATCAATCTCATCTTTTCGCCGGAAACTGGAAACGACACCGGCAACTCGACCATTTTGCCAAATCGGTACACGATTGACTATAACCTCGATACCCCCAATTATCATTTCCTGATCAAATTGTTCTTCTCCGCTTTTTAAAACTTCCAGCATCCGTGTCTGGGGTAAAATCGACTCAATCGATGTACCAATTCCGGATTCAGGCGGGATCTTCAAAATCTTGGCGGCTTCATGGTCGAGCATGGTGACTTGTCCTTTGTCGTTGATGGCGACAACACCTTCCCTGATTGAATCCAAAATAGCATTACGTTCCCTGAACAGGCGGGCAATCTCAACCGGTTCCAAACCAAAAATCGACTGCTTCACGTTACGCGCAATGAGCCAGGTACCGATTCCTCCAAACAAAAAGAGACCAAAAACCCAAAGCAATACACGTTGTAGATAGCCTTCTGTAACACTTTCTACTGTTTCCTGTAAATATCCAACAGATACTACTCCTATTACCTTACCGGAGTTAGCAAAAATTGGGACTTTCCCACGCATCGACGGACCGAGAGTGCCAACTGCTTTGGAAACATAGGCCTCACCTCTTTCCAGCGCACGTGGATTATCTCCGCCAACCATTAACTTGCCGATCCGTTCCGGTACTGGGTGACTGTAGCGTCGACCTTCGTGATCTCCAACCACAACAAATCGTGCACCTGTCGCTTTACGTACTGATTCTGCATAAAGCTGTATCTGTGTTGAGTTTTTGTTTTTTAATCCCTCATGCACTACAGTAGTCAGAGAAACCGTTTTTGAGACATTTAAGGCATTCCGTCCAATGTATTCTTCGAGAATTGAAGAAACCAGCATGGAAACCATCAGCCAGGTGATGCTGACCAATGCACCCAGTAAAAGGAACATCAGCAACAGCATCCGTCCATGCAGAGTTCTGGGCAGTAAAAAATTCGGGAGTGAAACAGTATTGAAAGAATACATCATATTTTTTTAGGGTTGAGAAAATCATTTGTGAACAAAATGAACATTATGATTAAAACAAAAAGAAAATTTTTTAACTGCTTAATCTTGTTAGTATCTTTCTATTAGTTTAGCATTAGCTTCCCGTTAATGCACTCTTGCAGATTTATATTGTATCTGCAATTATGTTTGACACAAAAGAGCTGCGGTATCAAATCTTCTATGTGAAGAGCGTGGCTGACCGGAAGCATTTCGTTTCTGGTTTTTCTAAACCGCCGGCCTCAAGCCGGTTTTATTAATTGTCCATATAGGAGAATAAAATGAAGAAACTCGCTAAAATGATGGCAGTTGCAATTGCATCTGTTGTACTTTCCACAGGCAGTCTTTCTGCAGTGGAAATTAAAAAAATACATTTTCTTATCCCCGGTGGTGCAGGAGGAGGATGGGACGGAACCGCACGCGGAACCGGAGAAGCACTGACTAAAGCAGGGCTGATTGACAGTGCCACTTTTGAAAATATGTCCGGCGGTGGCGGCGGAAAAGCAATAGGTTATCTAATTGAAAACTCCAAAAGCAATCACGGTACGCTGATGGTGAATTCAACACCAATCGTAATCCGTTCATTGACAAAGGTCTTTCCGCAGAACTTCCGGGATCTGACCTTGATCGCCGGAACAATTGGTGACTATGCTGCACTTGTAGTTCCAGCCGGTAGTTCATACAGGAATTTTAAGGATCTGGTAGCTGCATATAAGAAAAACCCTGAAAGCGTTGCCATTGGTGGTGGTTCTGTTCCAGGTAGCATGGACCATCTGGTTCCGGCAATGGCCTTCAAAGCTGCCGGAGCAGATCCGACAAAAGTAAAATACATTCCTTTTGATGCTGGAGGGAAGGCCATGGCCGCCCTGCTTTCCGGAGAAATCGATGCCCTTTCAACCGGATTTTCGGAAGCAGTCAGCATGGAAAAAGCTGGGAAAGTTCGAATGATAGCTGTTACTTCATCTGAACGCGTTGATGCGGCACCAAATGCACCAACGTTAATTGAACAAGGTTACAATGTAACTTTTGTCAACTGGAGAGGATTTTTTGCTGCTCCAGACCTGCCAAGTAATATGCGAAAAGCCTACATTGAGGTTCTTGGTAAAATGTACAAAACTCCACAGTGGGAAAAAGTCCGTGCCCGTAATGGATGGGTCAACATCTATAATCCAGGTGACAAGTTCATGGTTTTCCTTGCAGAACAGGAAAAAGTTATCGGTGATCTGATGCGCGAGCTCGGATTCCTGTAGACCATTCTGCTTAGTAATATCCGGGAAGTTATTCGGCTTCCCGGAACTGTGAATCTGTTATTCCGTTTTGCCATGCTTGATCTAAACCGTGCAGTGGCTTTAGCATTGCTGGGTTTTTCCAGTGGTTACGGCTACCTCGCCTATTTCTACCATCTCCTGCCTTTTGAAAAATTCCTGGCTGTAAGACCAAACACCATGCCGATTGGTTTGGCAATTGCCGGGATCATTTGTTCTCTTGTTATTCTTATCCAGCCACAAGTTCCAGAAGTTGAAGGTGATGGAACTGTCAATCGACCTGATACAGAATATCTTCAAAACCCTCAAAATTATAACTGGGGTCAAGGCATTGGACTCTTGCTCCTTGCCGTAGTTTATGCTCTGTCTCTGCGTGGAGCAGGCTTTCTTTTCTGTACCTCCGCTTTTCTGGTTTTAGGTGGAATTTTACTGGGTGAGCGGCGCTACACTTTTCTCATTCCGATTTCAATTACCGCAAGTGTGCTGGTTTGGTATCTTGTTGATCAAGTTTTGACGATATATTTGCGCCCCTGGCCAGGTTGGGTTTACTATTGATCTAGCAATTATATGATTCATATTCAAAGCCTTTCAATAATTTTCAGGTCACTGCCTCACCTTAAGCAATTTGTACTGGAGAAATCCAATGCTTGATGGAATGTTGCTGGGGCTGGAAACGGCCTTTACTTTTCAGAACTTGTTTTTTGCTGCCTTAGGCTGTTTCATCGGTACGATCATCGGGATGCTCCCCGGACTCGGACCGATGTCGGTGGTGGCAATCATGATTCCGGTAAGTCTTCAGATCGGTGATCCCTCAACAACACTGATTTTGCTGGCCGGAGTCTATTACGGTGCAATTTTTGGAGGTTCCACCTCATCAATCCTGATTAATGCTCCTGGCGAGGCTGCAGTGGTAGCCACGGCTTTTGACGGCTATCCCATGGCCCGTAAGGGGCAGGCAGGCAAGGCCTTAACAATTGCGGCAATTTCCTCTTTTTCCGGAGGAACCATTGGTGTGGTGTTGTTAATGTTTTTTGCACCTGCATTGGCCAGCTTTGCAATTTTATTTTGGTCCGCAGAATATTTTGCCCTGATGCTTCTCGGTTTGTCCGCAGTTTCTGCTTTTGCCGGTAAAGGTAAAGTGCTCAAGGCAGTCATGATGACACTTCTAGGATTGATGTTGGCCACAGTTGGGGAGTCGTCGCTTTTCCATGCACCACGATTTACCCTGGGCATAATGGATTTACAGAGTGGAATTAACTTTGTCACTCTTGCAATGGGTTTGTTTGCTGTTCCGGAAGCATTTTTTCTGGCAATAGACAAAATTCGCAGTAAAAAAAGCAGTTCCAAAAAATCCCAGGAAATATCAAACCTTCGCATTAACCGCAAAGAAGCCAAAGCCATTGCACCGGTAATCGGAAGGCAGTCAATTCAAGGATTCCTGATTGGAGTAATGCCCGGAACAGGCGCTACAATTGCTTCATTCCTCGGTTATGCAGTAGAGAGGAACCTTGCCAGTCCGGAAGAACGTGAAGAATTCGGTAAAGGCTCCATCAAAGGTTTAGCCGCACCGGAAACTGCAAACAATGCGGCCAGTACAGGTTCCTTCGTGCCGTTGCTGACTCTTGGAATTCCCGGTTCCGGAACGACTGCTGTTCTGTTGGGAGCTTTTATCGCCCTGAATCTGCAGCCAGGACCACAACTCTTGCAGGAGCGGCCGGAAGTTTTCTGGTCTGTGATCATGTCAATGTACTTCGGTAACATAGTCCTTCTAGTACTTAATCTGCCACTGGTTCCATACATTGCCAGACTGCTGGCAATTCCACGTGGCTATCTGATTCCCTTTGTCCTGTTTTTCGCCATGGCCGGAGCATACATTGGTCAGAACAATTCAACAGAACTACTTTTACTGCTTGGTTTTGGTGTCTTGGCCATTATCTTGAGATTTGCAGATTACCCCTTGCCTCCGCTGCTGATTGGTTTTGTGCTGGGTCAAATGTTCGAGGACAATCTTGGACGTGCAATGCGCAACGCAAACGGAATAGAATTTATCTGGGAACGTCCAATGACTCTAACCCTGATTCTTACTGCAGCAGTCTTCATCCTTGTCCCGATTCTCAGGGATTGGCTGGCAGACAAACGCAGGAAATAATCTGGACATGACTGCTTCCCGTATTTCTCTGATCAGCCCTACTGGTGCGTTGGGCATGGGTTTTCTGGATCAATCACTGGAACGCGGAATTTCACTAAAACCCGATGTGATTGCCTGTGATGCAGGGTCAACTGATTCCGGTCCTTTTTATCTCGGTTCCGGAACTCCAAAAATGTCACGTCGTGCAGTATTAAGGGACTTGCGACGTTTGTTATTAGCGCGGGATCAATTGAAGGTTCCGTTGATCATAGGCTCCTGTGGGACATCAGGAGTTGATTCCGGAGTGGATTGGATGCGGGAAATGACGCTTGAAGTTGCGCGTGAAGAGGGTTTGAGTTTTAAACTTGGCAGGATTTATTCGGAGCAGAAACCGGAATCGATGGCACAGGCGTTTCAGTCCGGAAATATTGAGGCACTTCCGGGAGCGCCGGAAATCGATGAGCAATTAATTCAAAATTGCTCACATATCGTAGCCATGATGGGACATGAACCGATAGTAAATTTGTTGGAAAAACAATGTGATTTGGTTTTATGCGGGCGCGCTTCTGACACAGCACTTTTCTCTGCACTTCCGTTGATGCGTGGTTTCCTTGCTGGGCCGGTCTGGCATTGTGCGAAAACGATCGAATGCGGAGCGATTTGTTCCACCAGCACACGAGCGGATGGAGTATTCGCGGAGATAGACGATAACGGATTCAGCGTTGAACCTTTGGCTCTTGACGCGTCCTGCACACCTCTTAGTTTAGCTTCGCACACGCTTTATGAAAATGCAGATCCTTACCTGATTCGCGAGCCTTCCGGAATGCTTGATACACAAAATGCGCGCTACCAGAAACTTTCGGAACGCAAAACACGTGTTGAGGGTTCAGTATTTCGGCCTGATCGTTATACCCTCAAACTCGAAGGAGCCACCTGCACAGGCTTCCAAACCGTTGCCATAGGTGGAGTGCGTGACCCTTATATTATAGCCAGAGTGGATTCCTGGCTGGCAGAAATGAAAGTATTTTTTGCAGAACGACTTAAAGAATTGACAGGAAAAACACTTGGAAAAGAGGTACGGCTCGACATATCTCAATATGGTAAAAATGCAGTGATGGGTGAACTGGAAAAAAGTTCTGCCCAAATTCCTAACGAAATCGGACTCTTATTCTGCGTTACTGCACCAGAGCAGGCCTTGGCAAATGACGTTGCCAGATTCATTACCCATACTGCTTCACACTGGCCCATTCCCGAATGGGATGGTTTCATCAGCGGAATTGCTTTCCCTTTTTCTCCACCGGAAATCGACCGGGGACCAGTCTATCGTTTCGTGCTGAATCATGTTTTAATTCCGGAATCACCATTATCCGCTTTCCGTTTTGAAATGGAGAACATCTGATGAGAGAGCCAGTCCTTCTGGGAGAATTAGCAAAATTGATTCGCTCAAAAAACGCGGGGCCGTTCTGGATAACCTTCGACATCATGTTTGCCACTGACACGGATTTTAAGCGAGTAGTTTCTGCAAAAGTACTGACAAAAAGCTGGATTGCCCAAACATATCAGGTTGAGGAAGATTCAGTAATTTTCGTTGAAATCACTGCTGCCAGTGCTATCAAATTTTCGTTTCCTCGACCTCGAATTCAGGGTGATCTTGGTGAAACCGATATGTACTCCGGACAGCAGTATGCGCCGCTGCTGAATATTGAGATCAGATAATCAGGTACCCACTTTCCCATACCCCCCTCCTCCCGGAGTTTCAATGCGGATCCGGTCACCTGCTTCAGCAATAATTTCATTTTTCCCGCCTAAGTGGAGTTTGGAACCATCTTTGCGAATAAAAAGGTTCAATCCGCTTTTTCCGGGTCCACCGCCGTTTAGTCCATAAGGCTGATGAACACGGCGCTCTGAAAGAATGGCAGTATTGAGTGGTTCCAGAAATTCGACTTCACGAATGAGTCCGTTACCTCCTTTGAATTTTCCGAAACCACCTGAATCTTTGCGGATAGAAAATTCACGAAGCATCACAGGATAACGCCTTTCCAGAATTTCCGGATCAGTTATGCGTGTGTTGGTCATGTGAGTGTGAACACCGGATTGTCCGTGCCAGTTTGGGCCTGCACCAGCGCCGCCGCCAATCGTCTCGTAATAGCCGAAATTTTCGTTGCCGAAGGTGAAATTGTTCATGCAGCCCTGCGAAGCCGCGCAGGCACGGAATGCTTTGAGAATTACATCCGTGATTCGCTGAGAAGTCAAAACATTACCTCCGACCACAGCAGCATTTTCAGATGGAGCCAGCAATGAACCGTCTTCAATAATCACCTCAATCGGGTTCAGGCAGCCTTGATTGAGCGGAATTTCCTGATCTATCAAACAGCGCAAACTGTACAAAATCGCTGAATGAGTTACTGCTCTTGGTGCATTCAGGTTGCCCCAAAGCTCAGGTCCTGTTCCGGTAAAATCGAAAATCGCACTGCCGTCTCTTCGATCTATAGTGAGATGCAAAACTATTTCGCTGCCGTCATCCAGATAATCCTTTGCTGCAACCGTATCTACTTCCGCCAAACCTTCCCTTTCAGAGAGCTCCTTGAGCATATTACGTACTGCTTCTTCGGCATTATTTTGGATATGGTGCATATATGCCTGTACAATCGGCAGACCAGGCACATCTTCCGATGAATAGTGCTCTACCATTTCCAAAAGCAAATCAATTCCGCGCTGATTTGCAGCAACTTGTGCTTTGAGATCGGAAAGGTTGTCCGAAAGCAATCGGGTTCCGCTGATCGCCGGCTCCCCCGGATTACGCTCTATTTTTCCGGGCGCTTGGAGCAATTCGGTAATTCCGTCTTCATTGAAAATTCCGTTTTCCACCACTTTGAAAGTTTTGATACAAGCACCTTCTTCTTTTAATTCACGGGAAAAAGGTGGCATCGATCCTGGAGAAATTCCGCCTATATCTGCATGGTGTGCTCTACTGGCAATGTAAAAAATTATCTTCTCCTCTTTTAGTTTTTCTGCCTTCTCTGAAACTTTGAAACTTTGAAACTTTGAAACTTTTTTCCAAACCGGAGTAATGACTGTAATGTCCGGAAGATGACTTCCTCCTGCAATCGGATGGTTTGTCAGCAAAACATCACCTTCCTGAAGATTGTTTTCCTGCAGTTTAACTTGTTGTCGGACCGCCTCGCTCATGGCACCAAGATGAACCGGCTGGTGTGGTGCATTTGCTACCAATCCTCCGGTTTCGTCAAAAATAGCACAGGAAAAATCCAGGCGCTCCTTGATGTTGGTGGAAATAGCTGTACGCTGCAGCGTACGCCCCATTTGCTCGGCAATCGACATGAAGAGGTTACCGAAAATGGACACCTGAACCGGATCAGCCTGAGTGCCGATTTCACGATAGGTCTTGGTCTTAACGCTCAAAACCACGTCACCGTATTCCGTTATTTCTGCCGAACAACCTGGTTCAACCAGAATTGTGGAAGTATCCTGCATTAAAATCGCCGGGCCTTGTAAACTAAGTCCGGCCCCTAATTTTTCCAGGTGGTAAATTGGAGTATCAAACCAGCCTCCGGAGAAATAACATCGGGTTTGTTTTGAGGCGGGCACCTCATCCCGACCTTGTGAGTCGGTGGAATTTTCTGCAATTGTGAATTGTTGCAGGCCTGGAGACTTTGCCACCGCACGTACACGCAAATCATCCACAATGATTTCTCTCCCTGTCAAATCAAAACCAAACTCTCTGCGGTATGTTTCCCTGAAGGTACCGATAAAGTCAGTAATCGGAAGCTCCGATGGAGACTGTTGAACATTTTTCTGAAGTCCAGGGCTCGATTCAACAACGCCCAATCCACAATTTGTAATTCCTGTATCGTAATTTATTTTAGGATCCGGTTCGGGGACCATCAATGCCGTATCCGTACCCTGATAGCGTAAATTGAGGTAGCGCTTTATTTCGATTTGCTCCGGCTTGTATCCCTGCTCTACTAAATCTGTTCTTGCGTTTTCTGCTAATTTATCAAGTTTTTTCAGGAGGATTTTTAATGATTTATCCTGGCTGCTTTCCGCCAGTACCAGCACAGAAGGCTCCTGTATTTCTACGACAATATCTGCCAACCCCATTCCGTAAGCTGATAAAATACCGGCGAAACGGTGAATGAAAATTTTGGAAATACCTAACTCTCTGGCAATGGCACAAGCGTGCTGACCACCGGCACCTCCGAAACAGGCCAAGGCATGTTCCTTGATGTCGAAGCCGCGCATCACCGAAATTTCACGAATCGGACGTACCATGACTTCATTGGCTACTCTTAAAAAACCGAGGGCGACTTCTTCCACGGACATTTCCGGAAGTTGCCGTTTTTTGGAATAGTTGTTGATTTCAGCAGTTAATTTTTCAAAGGCGAAACGTGAGGCTTCTATGTCGAGAGCTTCGTTTTCATTCGGTCCAAAAATTTTTGGAAAGTATTCCGGATGCAAACGGCCCAATACCAAATTTGCGTCTGTTACAGCCAAATGCCCGCCTTTGCGGTAGCAAACGGGACCAGGATGCGCACCGGCGGATTCCGGACCAACCTCAAACAAACCATTGCGAAAAAACAGTCTCGACCCCCCTCCGGCGGCAACGGTTTTGATGTACATTTGTGGAGCCTGGATACGAACCCCTGCAGTTTCTGTTTCATGCACAAGTTCATAATCGTCACCGTAACGGGAAACATCAGTCGAGGTGCCGCCCATGTCAAAACCAATCACAGGTAACCGGCGGCCGGTTTTTGGTTGTTGTTGGTTCGAGTTCGAAATTTCCGTGTCTTCATTCGTAAGTGACGAAGTCATGGCATAGCCTACAACTCCTCCGGCGGGTCCGGATAATATGGCATTGCTGCCCTTAAAATTTTCGGAATCGGTCAAACCTCCGTCTGACTGCATAAAAAGCAATTGAGAGTTTTCCAGATTATCCGAAAATCCTGAACGAAAACTTTCCAGGTAATTCCGGATATGCGGTGTGAGGTAGGCATCCACAGTAGTCGTGTCACCGCGTGCCACCATTTTGACCATTGGCATGACTTGATGCGAAAGAGAGATTTGCTCAAAACCGATTTCGCGGGCCAGCTCTCCGATTTGCCTCTCATGTTCCTGAAAAGCATAAGCATGCAAAAATACGACTGCCACTGCCCGAATTCCTGTTTTGAAAACTGCTTCGAGTTGCCGACTTACTTCTTTCAAATTAGGCTTTGACAATACCTCAAATTTTTCTCCAGTTGTGCCCTCAACAATTGATGCAGGAGCATTGCGTGACGATCCCTTAACTGTTTCCCTGAAAATCCTTACACGCTCATCAACTTCAATCACCTCTTCATAAAGCAAATCGAGTTTTCGGATTTCAAGATCAAAAATTTTAGGGCGGCTCTGATTCCCTATTTGCAGTAAATCCCGAAATCCCTTCGTTGTCACCAGTACAGTTCTTGCCCCTTTACGTTCCAACAGTGCGTTTGTTGCCACTGTGGTACCCATGCGAATCCACTCAATATTTTCTGAAGAAAAAGTGGTAGATCCGCCGCCACTTGCTTTGGGAATATGTTTCCCGGTTACTGATTCAAGAATCCGGCGAATGCCCTCTCGTGGCGCATCAGGATAATTCTGCGGATCTTCGGAAAGTAACTTCACGACCCGGAATCCGGGTTCTCCCGGCACTTCCGCATAAACATCGGTGAAAGTGCCGCCACGGTCAATTGAAAAACGGAAGGAAGGTGCTGTCATAAAATTAATCAGTAAATTAACAGGATATAAAGAGAAGTTTACGCAGAAATTAACTTACCCGTTCATTGAATTGAAATGAGCCCTTATATTCTCTCTCGACGATTTTGGCTTCAGCGCCTCGACATCTGTTCGGGTAGGTAGGTAACGATTTCCGGAAAAACCGAAATAATTATAACAGCGGCCAATAACAGGAAAAAGAATGGCAAGGTGGCACGCGCCACCTGCAGTATATTATAACCGGTCAAACCTTGTATTACGAATAGATTAAATCCCACCGGCGGCGTGATTTGCGCCATCTCGACAACGATGACAATGAAGATACCGAACCAGATCCGGTCGATCCCCGCTTGTTCTATGATCGGTTGGATCACCGCTGTGGTCAAGACCACAATCGATATGCCCTCAAGAAAACAACCCAGGACTACGAAAAATATGGTCAGGGTAACAAGCAGCATATTAGGACTCAATCCCAATGAGCCAACCCACTGAGCCAAGACCCGTGGAATACCGGTAAAACCCATGGCTACAGTCAAGAATGCGGCGCCAGCCAGAATAAAGGCAATCATGCAGGAGGTCCGGGTTGCCCCCATCAAAGCTGCCAAAAAGCTTCGTCGATTCAAGCTGCCATTGTACCAGGAAAGCACCAGGGACAGTACCACGCCGACCGCCGCCGCGTCAGTAGGAGAAGCCCAGCCGGCGTAGATGGATCCAATAATGCCGCCAATTAGAAATAAGATCGGCAACAAACTGCGAGTGCCCTTTATCCGTTGCCACATTGGTGTACGTGGCTCTGCGGGGGGCATTCGATCTTTGTTGAACAGAGACCAGAAGACAATATAGCCCATGAACAGAAAAACCAGTAAAATGCCAGGGAATACACCAGCTACAAAAAGCCGTGCGATGGATTCCTCTATGGCAACACCATAAACAATCAAAATAATAGAAGGAGGGATTAACAAACCCAATGTCCCGGAACCTGCGAGGGTGCCGATCATCATCTGTTCGTCATAGCCACGTTTGCGTAATTCAGGAATTGACATGCGGCCAATGGTAGCAGCCGTGGCTGCAGACGAGCCGGAAACCGCCGCGAAAAGCCCACAACCAACAACGTTCAAATGTAACAGGCGACCAGGCAGTGAATTCATCCACGGTGCCAGACCGGAAAACATATCTTCTGACAGCCGAGAACGAAACAATATTTCGCCCATCCAAATAAACAGAGGCAATGCGGCCAGAGCCCATGAATTGCTCGAGCCCCATGCGGTAGTCGCCAGGATAGACCCAACCGGAGATTCAGTGAAGATCTCCATACCTATGATGCCCACACCAAGCAGGGAAAGCCCGACCCAGAGTCCGCTTCCAAGGAATACGAACAACACAAGTAACAAGAACAGGGTAAGGTATATTTGCTCCATGGTTGCTATTCTTCCGCACCAGTGCCAGAAATATTGCTGTTGGAAGAAGTTGTGGTATCTTCTTCACTGCTCAAAAATGCGAGCTTATCTCGGAGAATAATAGCAATGATAGTATCTGCTAAAGCAATAGTGAATACGATCAAACCCAGTGGCATGCTCATCTGAGGGATCCAAATTGGCACGGCAACAATACCCGGGGAGACGTCATTGTACACATAGCTGTCCCAAACCAGCGCGACGCTGTGCCATGCGAAAAACGCGGCGAAGGCCAGGGCAATAGTACAGCACCAGATTTCTATTAAGCGGCGCGGACCAGAAGGCAAGCCCCGGATAAGAAGTGTGACGCGGATATGGGCACCGTGGCGTAAACTGTTCGCCAGTGCTAAAAACGAAGCAGCGACCAGGAAAAAGCCTGTGAATTCGGAATAGGAAGGTACCACCAAGCCCACTGGTTCGCCGGTGATCAGTCGAGCGGCGCTGTCGATCATGTTGGCTCCGACTTGCAACATTACTGCAATGCAAATCGCCAAAAGGAAAGCCGCAGCAACGCCGCCGCTTAGGGCGTAAAGTTTGTCCAGTAAAACTCTCATGTGTTTATTGCTGTCCTGATAGGTGGAAGGAGGAAAGTTCAGGAAGTCGTGGAAGTTGCTTATTGACCAAATAAACACCCCACCTTTACCAGAGTTAGTTAGTATTGGTGGGGCAATCAGTTTTATTCAGTTCACAGGGCACGAAATGCTTTTAAAATTTCGGTGCCTTCAGCACCCGCCTTTTTTGACCATTCGCTGCTCATAATTTTGCCAATGTCCTTCAGGGAACTCATCAAGGCGGCACTGGGGGTCATTATGGTTACGCCGTTCTTCTTCAGAATGGCAATTTTTTCATCGGTTTCCGCCTTGCTCATAGCCCAGCCTCTTGCTTCCGCTCTGGCGGCGGCATCCAGTACAGCCTGTTGTGTTGCCGAGTCCAGGCTTCTAAAGGCACGTTTGTTCATCAAGACGCCGTTTTTCGGAATCCAGGCCTGAATATGGTGGAAGTGAGACAGGAAATCCCAAGCCTTGTTTGAAACTCCTGTGGACGGAGAAGTGATCATTGACTCAATCCGGCCGGTGGCGAAAGCTTGTGCAAGATCTGCGACCTCGATTTGTGTCGGCACAGCACCAGCAAGTTCCGCCAACCGAGTGGTGTTGGCATTCACAGAGCGAAACTTCATCCCTTTCATGTCACTGGCCTTATTGATAACTTTAGTGGCATATAAGCCTTGGGGTGGCCACGGTACGGTATAAAGCAACATGATACCTTGCTTGTCCAATTGTTCTTCCATTCCTTGCTTAGTGACCTTCCACAAATTTGCCGCTTGCTCATAATCTGTGGCAAGGAACGGCATACTGTCAATGGCAAAGATCGGATGTTCGTTAGCTAACAGGCCCATATAAATTTCTCCGATCGGGACTTGGCGACCGCGTAGTGCAGTCTTGATTTCCTTGTGTTTGAACAGAGAACCCGCACTGTGCACATTGATTTTTAGTTTGCCGCCAGTCTCTTTTGCAACATCTGCAGCAAATTGGTGAATGTTCTTGGTGTGAAAAGTAGCGTCGGGATAGGGAGTTGGCATTTCCCAGGTTTCTGCTACTGCATTGTAAGCGAAGCTCAGGCCGAAGACGCAAGCCGCCGCAATCTTGAACAGTTTTTTCATTTTCTTTCTCCTTATATTGTGAATCGGTGAGGAATCTAACTCTCATTGCCAGAACTGTCCCAGAATTGAGACTAAATCATGGCCAATTTCTCCCACCGATAAATAACCCTCCGCAGTGGCTACCCAGGTAATTTGACCGTAGCAAAAGCTGCAGATTTCAGTTTGCTGATCTTCAACCAAGAGGAGACTGGCGCTATCTATAAACTTAGCACTTAATTTACTGTTGTCCTCCCGGGATTAGAGTGCAGACCAAAATGGAGTTCCTAACTGTATCGTGTCCGATTGTCTAAAACAATAAAAATATCAAACACTTGACTTCTCATTTTGCCCATCTTGCAATAATGCTCTGAGCATAATCTTTTGGAAAATGAAAGTCATGATCCATTGATCTGCAAACATGCTAACTCTTTATAGAAATAAGTCAATGGTTATTTATAAAATATTCTTTTATTTAATTAAAACCTGTAGAATTCGCTCGTGGTTTTTTGAGGTAAAAAAATAAAATGTTCTCAATTAAATTTGTTATCTTTCGTAAGTAGGATAGGGATTTAGTGGTTTAGGGGCTCAGTGTTAGCCGCAGGCTAGACTTTAAAAAGATTCAATCCCGAAAGAACAATTCAAAATGGCGACAAACCGGCTTTATACTATAAATGGTTTAAATGCCTCTCATCTTGAAAGTAGTAGATGTATCCACACTTCCATCCTTTGCCAAGGCAACCCCATAATCCGTTTTGGCAGAAGCAATGGACACCAACCCATTCCGGACATCTTCCGCGACAAGCTCTGCCTCCCGTTCAAAGGGATTCCCGAATCCTGCACCTCCTGCCAGTTCCAGCCGAAGCCGATCATGTGGGGGGATCGATTGTTGTCCTTTGGGTTGAAGCTTCGCTCCCGAGGCGAGCGAAAGCCGCCCCATTGCTCCATCTTTTCCTCCTTCACGTCCTTTGGGAGCATTGTCACAACGTTCGAACATGGCCAACACGTCAAAAGGGACCCCATCGGTTCCACCGATTTCTATAACCTGGCCCAAACCTCCTCTTTGCCGTCCCGCACCTCCGGAACCTAAACGAAATTCCTTTTGCCAAAAGACTACAGGAGTAATTGCTTCATTGACTTCCACCGGCATCCCACGCACCCCACTTGGAAAAGCCGTCACGCTCATGCCATCTTTATAAGGACGAGCTCCGGAACCACCACTATTGAAATGCAGCATTTCAAAATCCGGAATCGTTCCTTCATAACCGGAATTGGCTGAGATCGCTTCTCCCCCACGAAGCTGAATGATCCATAAAGCCGCAGCGCCCTCGGCCTGCACCCCTCCAGGAACCACCTGGTGCAAACACCCTAAGATGGTGTCCGGCAAGAGGTGGCCAATTATATGTCGTGCGGCCACAGGATAAGGTCGAGGGGCATTCAAAATACACCCTTCAGGCGCAGAGAATGTTATAGGTAGGAGAGAACCATAATTATTGGGAATGTCTGACGCTACGACACACTTTACACCAAAACACGTATAAGCCTTGGTATAATTCAAAACCACATTTATCCCATAGGCCACAGCAGGTGAACTTCCTGTATAATCAACATGGATGTGGTCATCACTGACCGTGAGGGCCGCTTGTAATCTCACAGGTTTATCATAACCATCCATTGTTAAAGTGTTGTGGTATGTTCCATTTTTGAGAGTTTTGATGCGTTCAATCGTAGCCCTTCGAGAACTTTCGATGATGAATTCTGCCAGGTCGTCCAATGCTTCCAATTTAAACTCCCGCATCATACTTATCAACCGTTTTGAACCAATATCGTTGGATGCGGCAAATGAAAAAATATCTCCCACTACTTGCTGGGGTTCACGTACATTTGTTCTGATGATGTCCATGAGGGTTTCATTGGGCTCTCCTTCTCGAAACAAATGAAGAATGGGAATGTTGATCCCTTCTTCAAACACCTGACGGGCATCCGGGCCAAATCCCCGTCCTCCCACGTCCACAACGTGACAAGTGTTAGCAAACAAAGCTACAACTCGATTCTCCAGAAAGGTCGGAGTTACGACTGTGAAATCGTGTAAATGACCGGAAGTCATCCATGGGTCATTGGTGATGAAAACGTCTCCGGGCCTCATCATGTCCACCGGGTGTTTGTTGATGAAATGCACTACGCCCTCGGCCATTGAATTGATGTGGCCGGGAGTGCCGGTCACCGCCTGAGCGAGCATGCGTCCTTGTCGATCAAACACGCCTGCTGCCAAATCGCCTGCTTCTCGAACACTTGTGGAGAAAGCAGTACGAATCAGAGCTTGGGCTTGTTCTTCTACCACCGAGATCAAGCGGTTCCACATCACATGCATATGGATTGTGGATAATGCAGATGTTTTACTCATTCATTCCTCCTCTCTTCGTGTTAAAATTATATAACCAAACGAATGAACCGTCGCCTGAAAACGGACGCTCACTACTGTCGCAGTGTCTTTTTCGAGCAAGACGGCCGGCCCCTGCATTTGAGCTCCGGGTTTTAGGATTGTTCGGTCATAGACCTTTGCCTTGATAAATTGACCTGTTTCTGTTTCAATCAAAGCCCTTTTTCCCATCACTTGAGGTTCGTAGACTTCAGGTTCTTCTGCAGGTTTGTATAACAGATCACGTTCCGTGCTCACCAACAAGACCCAAGTCAACACTTCCACATCCAAATTAGGTATCGAGCGTTCATACAAACGATGGTATTCTCGTTCAAACCCTTCCATGAGTTTTTGAGCCGCATCTTCACCCAACATTTTGTCAGTAACCCGCACAGGAATCTCAACACCAACCTCATGGCCCTGTCCGACGTAACGCATATAAGCTGTACGTGTTTCGACAAGCGGCTTTCCTGCTGCCCCGGATTCAACCACCGCAAACGCTTCCCTGCGCATTTCCTCTAACACATTATTGACTCCTGAGGTATCTAAAGCGCTCAAGCGTTGGTACTGACTGCGAATCACTTCATACGCAACTGGTGCTCGGAGAAACCCAATCGCTGACCCTACCCCAGCACCTGGCGGGATCACCACTCGATCTATTTTCAGCTTTTCAGCCATCCTGACAGCATGCAATGGAGCTGCACCTCCAAAAGCAATCAATGTGCGTGCTTCAATTTCTTTTCCACTTTCAATGGCATGCATTCGGGCGGCATTAGCCATATTTTCATCCACCATCTCAGAAACACCCAATGCTGAAAGGGTATCGTTCAAATTCAATGGATCTCCAACCTCACGTTTCAAAGCTTGAACCGCATTATCACGATTCAACAGCATAGTTCCTCCAGCAAAATTGTTGGGATCGATCCGGCCCAACACCACATCGGCATCTGTCACTGCAGGTTTGTTTCCCCCCAAACCGTAACATGCGGGTCCGGGGTCCGAACCGGAACTGTGTGGGCCGACGGCAATCCGCCCTATTGTATCAACGTGGGCCAGGGATCCTCCTCCCGCACCGATCTCCACCATCTCGATCACTGGAATTCGTAAAGGGATACCACTCCCTTTCATGAAGCGATGCACACGTGCTACCTCAAAAGTGCGGGCTGTTTGAGGTTCGAAATCGTCGATCATACAAATCTTTGCAGTTGTTCCACCCATGTCATAGGAGACCACATCCGACAATCTCAATTCTCGTGCAATGTGACTGGCGAAGATCGCTCCTCCGGCCGGGCCGGATTCAACAAGTCGTACCGGATATCGTATGGCTGTTTCCAAAGTGGTGATCCCACCTCCAGAAAGCATCAGGAACAAAGGGCATTGGAAGTCAGCCTCTTTGAGCACCTTTCCCAAATTTCTTAAATGCCGACTCATCAATGGTTGGACATAGGCATTCGCACACGCTGTTGAAATGCGTTCATACTCCCGCAGTTCTGGAGAAACCTCACTGGATAAAGTGATTTCAACATCTGGGAGATGAGCCAATAAAATTTCTCGGGTACGTTGTTCATGAGCCGTATTGGCATAACTATGAAGGTATCCAACAGCAATACTTTGGACCTCTTCCCTCATGAGAGTAGAGACAAGTGATCCGATGCATTTTTCGTCAAGAGGCAACAAGATGTTTCCGTGGGCGTTCATACGTTCAGAAACTGGAAACCGTAACGCTCGAGGTACAAGAGGTTTGGGCAAATCAATACTCAGGTCATACTGATCGTAGCGGCTTTCATTACGGATCTCAATGCTATCGCGAAACCCTTCTGTAGTGAGAAGTGCCACTGGAGCCCCTTTGCGTTCAATGAGCAGATTCGTGGCTAATGTGGTCCCATAAATGATTAAAGAGACGTCTTGAGGCGAGAGCGAGGCTGCCTCCAAAGCCTGTTTAAATACGGTGAGGATACCGCGCTCAGGAGAATCGTGGGTGGTCAGAGTTTTTGCCGTGTATTGATGCTCACTTACTTCCAAAGCCGCATCAGTAAAAGTCCCTCCGATATCGACTGCCAGTCGGATTTCTCCAGTGTAGTCCATGTTCCTCTTTCTCTCAGTAACGGGAAAATATTTGCAGAAGATTCTACCATTTTAAAAATGGTTTTGTAAAGCGGTATGCCTCACGAGAGAATTTACAGGGGATTTCGTTGATTTTTAGTCAGGTTTCTTAAAGAGATGGACGGTCTAATGAAATTTTTGCTGCTTTTCTTCCGTGCTGGAGGGAAATGCTGAATTTTTGACAAAGCAACCCCCTGAGGTTTAAAGCACTCCATTCTTCTAAAAAAAATAAATTTCAACTGGCAGGAAGTCCCAGTCAAAATCATAGGAGTTCTCAAGCTCAGATGTAGTGACAGAAGAGAGTGGGGCCCGAGCCCTCCATTTGATTTTTTTTACCTCTCTCCAGGGAGAGGAACTTCTAAGTTTTGAGATATTGATTAACGGACTGCATCCGACCCAAATAAAGCGACACGGAAACGATCTTTGAGAAAAGCTCCGTCTTTGGGTGGAAGTACTAGGGGGAGATTTTCTGCACGGACTTTTACGTTGAAAAATAAAGGCCCCTCACCGTTTTGGATTTGAGGTAACAGTGATCGGAGTCTTTTTTTGTCAGCAATGTTGTGGCACTCAGAAAAACCTGTTGCTCGAGCAACAGCAGCCAAATCTACATTGCCTGCTGTGTGTGTAGCCTGCATGCCGGTTTCTCCATAACGTTCATTGTCCAGTACCAAAATTGCCAAGTTGGATGGACTTTGAATAGAGACTGTTGCAAGCGATCCAAGTCCCATTAGCATCTCTCCATCACCAGTAATGACTAAAATCCTCCGAGTGGGTTGGGCTATCGCAAGGCCCAATCCAATCGAGACTGCACCTCCCATAGCTCCCCACAAAGGAAAATTCAATGGTTCATCACCTGCCGCAGTTACATCCCATGCAGGTGCACCCAATCCAGCAACAATCAGCAAGCCTGAGTCACGCTGATCGAGTAGCATTTTGACAACTTCACGACGACGAAGGGTGTAATGATTGCTACGATCCAAATCCATTTTATTCCATAAATGTTTTTGTGCCAATAATACGCTGTGATATCAAAACAGCAGCGGCAGCAGGACCTTCGAAGACCATACGTGCTGCTGCCTCTGTCGCCTCTCCCAATCGATTGCTTTCATCAACATGAAAGGTTAGAATATCAGCAGCTTTCAATAATTTTTCTGTATTTTGTCCCATAGGAACCTGCCAGGGATTGAACTCTCCCCATTCTCCACGCATCGTCACTAACATCAGTAAAGGCATGCGGCAGGTTCGTGTTAAGGAAAACATGTTGAGGCAATTTCCCACACCACTGCTTTGCATCAGGAGCACACCTCGATCTCCCCCAAGCCAGGCTCCTGCCAATAAGGCGATTCCCTCTTCTTCAGTCGTCAAGGGCACTGATACCATTTCACCGTACTGACCGCATCGATTAATGAGATGGGTATGTCCAGCATCTGGGACATAAGCCACTTGACGGACTTGGTGGTTAACCAAAACTTGAAAAATATCATTTGTCCAAAGTGTCATATGTTTCTCTTTTAGGAATAGTTTTTTTCGTACCACGGAAAAACTGGATCCAATTTTTTATTTTCTAATTGATGTTCAGCAGCCAACCCTATACTACAGGTACCCTTTTCCTCTCTCTTAAAGATGTCTCACCAAATTAGGATAGCTCTCATTACTCTCCACTATAATAAATTTTGTATCACTGGATTAAAATTCAAGACAATTAATTATTTGATAAACCTGATCCGAATGCACGACATGGGTTGTATTTATCAGCTGCTGGTATTGAATGGCGCTAGAATCCAAAACGACGAATGGCCATCACCAATTTTGATATCCCAGTAACACCCTTTGGAAGTGTCCTATCTCAAGGAATTCCAGACACTCTTATGGCGATATAACCTTATAGGAGAATCATAAATTTGTAAAAAATCCTACCATTTTTAAATGGTTTTGTAAAGCGGAATGCCTCACAAGAAAATGTACTTGGGATTTTGTTGATTTATTGCAGGTTTCTTAAGGATCTGGACGGTCTATTGAAATTTTCGCTGCTTTTCTTCCGTGCTGGTTGGAAAATATTGGATTGTAGAAAAAGCGATCCATGAGGTTTAAGCGCCCCATTCTTCCTCCTAATAATAAGCTTCATCTGGGAACAAACAATGGATTGTTATGTTTGTCTTAGACTTAAAATGAATTTGATTCCAAAAAATAAGTAAGATATGATTTTCAATATTAAATCGATTGGAGTATTGTTGAAAAAGAAAAAGTGCCGAGAAGCTTTATCCAAGCCCAATAAAACAGTCAAATGAATTATCAATGGAGATAAATGTCTGATAATACACAACTTCCTGATTGGATATACAACGTAAATCTTGAATCTCAAGGTATAGCAAGAAAACTTGCAGACGGAATAAATACCCGAATTTTTGTAGGAGAAAACACTATGCTTTCTGTTGTAAAAATAGAGTCTAATTCATCTGGTAATATTCACAGTCATGTTGAAGAACAGTGGGGGTTTTTAATAGAAGGGGAGTGCATCCGTATCCAAGGAGATGAAGAATTTAAGGCAAAAGCAGGTGACTTCTGGCACACTCCCAGTGGTGTGTCGCATGGCATCCGTACTGAGTCGGTGGGTGCAGTGGTGCTGGATATTTTTAGTCCACCAAGAGCAGAGTACAAAAATGCTGGTGAGGGCTTTGGGCAAGCCCAAATAGATTAGATTTAAGATGAGAAAAAATAAGTTAAAACAACTGTGGGAAGAAGGAAAAACTGCTATCAATGCATGGTTGACTATTCCAAGTGCGTGGACAGCGGAAACGATGGCTCACACTGGATTCGATGCCATTACAATTGATATGCAGCATGGGTTAGCCGACTATCAGACAACCTTGTCTATGCTGCATGCAATTTCAACGACTGATGCTGTACCACTAGCTCGTGTACCTTGGAATGAGCCTGCCACCATTATGCGGCTCTTAGATGCAGGTGTTTATGGTCTTGTTTGTCCTATGGTCAACAGTCGAGAAGAAGCAGAAGCTTTTGTAGGTGCGTGTCGCTATCCGCCACTTGGATTCCGAAGCTATGGTCCAATACGGGCAAATGTTTATGCGGGTGAAGACTATTTTGAAAATGCAAACCAGACGGTCATAACATTAGCTATGATTGAAACAGCGCAAGCCTTGGAGAATCTGGAGGAGATTGTGACGACTCCCGGTCTGGATGGTGTTTATGTAGGAACCGTAGATTTAAGTATAAGTATGGGGTTGGCCGGATTGGGAGACTTGAATGACAAAAAATTACAAAACGCTCTAAACATTATTATGACGCAAATCAATAAACACGACTGTATTGCAGGAATACATGCAAGCACACCAGAAAGTGCGGAAAAACTATCTGAACAAGGTTTTCGTTTGATAACACCAGTAAATGATACGAATTTATTGCGTGGTGCGGCAATAAATGCCCTTGAAGAGACTCGCAAATGGATTGGATAAATACTTTCCCAAATAGTACGGAAAAGATTGTTTAACAAGGTGATGAAGTGAAGGGATTACCCAGATCACTTTTCATCATCGCTCTCTAAAACTAATATAGAAAATTTTCTATTCCGTGTCACATCGTTGGGGAGTTGGCGTAGGCGTGTTTACCCCACTTTTAACAAATTAGTCCCCGTTTTTCCAATGTTCCATCATTTTGCTAACCAATTCCAAATGAGTTAGCATTGTTTCCTGTTGTTCTCTGGATATTTGCTGCCAGTTTGCTGCAATTTCCTCCTGAATTTCCCTGAGTTTTGTTTCTGTTATGGATGAATCTGAAGAATCCAGAGATGTAACTGCAGGCTGTAGTTTGCTCAGTTGTGATCTTTTTTCACGCTGAAGCAGTTCATGATAATTCCAACCGAAAAGAGAACATATTCGTTTCAGCAGTTCCTGTTCCGGAAACACTTCTCCAGCTTCAATCTGTTCGTAGTATTCAGTGCTGATTTGCAGCAAGAGGGAAATTCCCTCCACAGTTTGCTTTGCCTCAATTCTTGACTGTTGAATTAGTTCGTGAAGGGTAACACCTTCGGGAATATTAGGAATTTCCGGCAGTTCGATCTTTGGAAGTCTTGCCTGCATTTCCTTGACAGGCAGTGGAGGCTGCCGGGTACCAAATAAAACCGGACTTTGGCTGTTGATTTTTTGTTGAATTTGTTTGTAGTTCCAACCATATAGAGAACACAATTTACGCAACAAGTCATCCGGAGGAATGAGACCTGATTCGAATTCTTCATAATAATCCGGAGCTATGCTAAGTAAGGTGGCTATCCCCAGTGTATTCTGCCCGGCCGTTATACGGGCTTCCTGAATCATTTTCGCAAACTGAGGCACCTCGGTTTTAGCCGAAGTTTCTTCTGCTAAAGAAGAATCCGGTTTTTCCAGTTCTTTTTTCTTGGATTTAACGGAGGGAGTTTTGTCGGCAAGACGTTTGATGTCATTATAATTCCACTCAAAAAGTGCACAAAGTCGCTTAAGAATGTCATCCGGAGGAATCCAATCTTCCTCCAACCTGGCAAATTCATCTGGCTCCAACTGCATCAGCAATGCCAGTCCTTCTATGCTCTGGCCAATGTCTTCGCGGAATTCGCGAATCATTTCATTCAGTTTGGACACTGTTATCTGCTGAAGTTACAATTCTGTGATTCGAGAAAGTTTTGCAATTACCGCCCTTTTACGTCCAGAATCTGAGTGTGCCGCTTTAAGGTCCTCAAAATCAAATAGACAGCAAGAGTAGTCCAGAACAAATTGTTCCACATGGGAACAATGTAAGGCTTCTGCACTACTAAATAATTGCCAACCAGATCAAAAGCTGTAAAACAAAATATCAGAGCAAAGAGGCTGGAATATTCTCTGCGCAGGATGTTTTTAAATGAAAAATTTAATGAAGGGCTATCCCATTTAGAAAAATCTGGAAAGAAGCCTGGAGTCTCTGCCGACCATTTTTCAAAGTCATCTCCAAACTTTGTTCTGAGGAAATCTTCTTCTGCAATCATGATGCGTTCATAATAGAGGGCAAAGGCAAAGGTGTATATCACAGGCATCCACCAGGAATATGGAAACAGCGAGATGCCAAGTCCCATTGTGTAATTCCCTAGGTAAAGCGGGTGTCTGACAACAGAGTACCATCCACTGGTATTAAGGACTTCTGCAATCTGCTCTCTCGTATTTCTTCCGGAAGTGTTTTGCGGAGTGTGTCCAACTACCATAATCCTGAATAACAATCCCAGTAATCCAACAATCAAACAGAATAATCCCCATGTTGTAGTCATTTCCCGACTGCCTCCCACATATTCATATTCTACCATTGCAGGAATGAAAAACAAAATTATGACAATGGGGAAATAACTTCTCCAGCGAAACAGCCAGTATCCACTGGAAACAAGTTTTTTTTCAAGTTTCATTCAGAGACTCCTTTAAATTTGTTTTTAAGTGTTTTTCAAAAGTTTAACCATTGCCGAAAGACTGCTTTCGAAACAGATGTTTTAATTTCATGCAATGATTCTTCCAGCAGGAATTGTTGCCCAAATATAATCATTCCCAACTAGGTAAGGAAACAAAATATTGCAAATCGAATTGATTTACTGTGACAAATTTTTACACAAGCTAAAAGGCATAACTCTTGGATTCATTTTCACTGGGGTTGTTGCCAAAATTCAGGGCTACCCGAGATATTTATGTTTCCTGTTTATTTATATGAAAATAAAAGGTTTATTAAAATTATTGTCTGCTTTTATTATTTCTATAGCTTGGAATAATTCTGCTCAAGCAGGCTCAATAAATTCCGGACTGGGTCCCCTGGAAATTCGTCCGCAATTTATTGTAAGTCAGCCTTTTTTGGCCATGACTCCAGAAAATAGTTCTACTCTCAAAGGAGGAGAATCCAGACTGTCTGTCGGAATAGAGATCGCAAATACTTTTGTCAACACTCAGGGACCGACTGAACAAATCACAAAAAAAGAAGTGGCCCGCGGATTAACAAAAGAAGATTTTTACGATAAAAACGGGGATGCAGGTAAGGGATACAGCTTGTATCTGGATGCAGAAACTAAACGTAAAAATTTAAAGTACAACTATGGAATCTCCGATTCATTAGAATTCAAACTCGAAATTCCATTTTTATCTTTTGACGGTGGATTCATGGACAGCAGCATAGAAAGCGTACATAGCCTGATTGGAATTTCAAATTTTAAACAGGGTGGAGCTTATCGTGCCCTTTCTGAGCGCAACAAATATGACTATTATGTAGTCAAGGACGGAGAATTTGTTTATGCCAGCAACCAGATTATTTACAATGTACGTGGCGAACCAAGCATGGGACTCAAGTGGAACTTGTCTGAAGGCGGAAATGTCATGCCAGCAGTTACTTTAAAACTTTCCTACAAATTTGCCAATTCCGACCGTAGCGGAGAACAAAAATTAGTTCGCAGTGGCGGTGTAGATTGGGGCCACTACCTGATTCTGTCCAAAGGATTCGATAAATGGATCGTCTACTTTGGTGATGGAAAAACCAGAATTGGTCAAAATCTGGGATTTGCATCCTCAATGAACCATCAGTTTATGTCACTGGAGTACCGAATTGAAGAAGAAGAATCATTTGTTTTCCAGACTGTTTCGCAAAGCAGCATCTTTCCGGAAACAGCCGCCAATTCCCGTTCTACAGTTGGAGAAAACCAGGAGCAGCGAAATTCAAACTTAAGTGTTGCCACCAGTGTTTCTGCATTCGGCTATAAATATTTTTCCGGTCCAATCTTTTGGGAAACAGGATTTGTTCAGGATTATAATAATTTTGGAAATGAAACCGATTTTGTTTTATTTTGGGAAATGGGGGTTCATTGGTAAGCAAAGTTTTAAAAATTACTTTTACAGTAATATGTTTGATTTTCCATGTTTCAACAGGGTGGTGTGTAGAGCAAACGGTGGTCTATTTTGCAGTTCAATATGGGCAGCAAGACACCGGAAGTACTGCTCCATTAGTAGGGCAAAGTGGCTCATACCTGTCTACTTTGGGATCTAAACATGGTGCATTGAAGGAAAACCGGCAGGTAAGTCCAAAAGTATTTTCCTTCGATTTTTACAAAACGAATGGGTCAGTTGCCAGCGGATTTGGATTGGAGGTCCACAGTTACAAAAAAATATATACTTTTGAAAACGATCCCTCTCAGGTCGATATTTCTGCAGTAGGATTCTTATACGGATTGAATTTTTATTACAGGGGAGATTTTTGGTTTCCGTTTTTGGGTTTTGGAACAGGAAATTATTCTGCAAAAGTGAAAGAAGAATTAGTAACAGGAAGTTCTACGACTTATGGTACTGTTTTCGGACAGGTTGACAAACCGTTTTATTATAAATTTGGGGTACGCATTCCTTTAAATGGTCTGGGCATAATTCTCACTCAGCAGTATATTTCCGCTGATTTTGATGTCTCCACTGAAAATAAGCCTCTCTCACTCGGCGGAACAGCTACGTTTATTGGTCTTTATTACGGATTTTGATTCAAGACAGCATGGTAATCGTCTAAATGAGCACCTGCAAAATAGCATCCGGAATTCACTATGCGGACATACCAGCTCTGTTAGTGGTTCATGGTGTACGTCCGTTCTTTAAATACACAACTCCGGAGCAGTCTTTTGTCACTTTAAATAAAATGGTGCGACATAAATAGGACTGGGAATTAGTTTGCCGGCTTTATAACCAAAGATCCGTAAGTAAATATATCCTGGACTACTGGGAATATTAGGCTTATTTATATCAATAACGATACGTCCGGATTCAGGTCTGGCACCGCTTGCAGTGGATTGTGGGACAGCAGTTAGGTCAGCGTTTGAAACGTTTCTTAATTTTTTAATAGCCTTTACTTTCCCATTGATTAAGACTTCAATTCGTTCAAGGCCAACTTTCTCTTCTTCAGGGATTACAAAGTCACAAATAATTTTTAACGTTTCAGAAGTTGGTATGTGACTACCCATAGGATATTGCTGATCACCAACAAGAGCTGATGCAAATAACTGAATTGGAAAGGAAGAAGCAAAAGTCATTCTCTTCTTTAACGCTGAAAATATCGCTTTCTGACTCAACTCTTCAGCAACAACTCCAATTCGGGATTTTCCCGGTACATTCCGGTAATCATGTGAATCATTAGAAGAGATTGGAGCCAGCCACCATCCGGATTGAACAGCTTCATCTATGAATAACAGTTTACCGCCATAACCAGGACCTAGGAAAGTAATGGGATCCCAATGGTGAGTTTCAATACCAATTATTTTATCAACAATATCTTTGTCAAATTTAAAATGAGAAAACTCAAAGGGCTTTCTGTAAAAATGAAAGCCGGGATGTGCAAAAATAACAAGTGCATCTTTTTGCTCCGGTTTTTTTAACCAACTATATAGATCATCCGGACTTAAATCTCCCCAACTGGATTTAAATGTATTTGTATTCAAAACTACGTAGTGTCCGGCAATTAAATTTGAATATTCAAACCCGAGTATTGGAAGAAAATTATCTGACTGAAAACTGGCAGATATTTGTTGCAGTTTTTCATATTTCCCGTTGTCTAGACATACATATTCATGTTCAGTCAAAGCAAAAAAATAAAAAAACATGTGAGTTGTAGAGGATGATATTGCCTAGCGACATCAGCATGATGAATTTTATTGCACTGGTCTGCCAGTGCAATTGGAGCATATAATTCCGGATCGGAACAAAAGAGTTAAACAGTTTAATCATTTATATCCAATTAGCATTCATTATAGTGTTGACAGGTCTTCTTTATAAAACTTTAGATAAAACAAAAGCTGCTTAGCAGCATCTCCTTGAACAACAGGAAATGTTTACGGCCGAACTCAAACCGTGTCTTTTTGAGACCTGAGACCTGAGAAAAGAAAAATCTCGAGTGTTTCAGTCTCGCAAGTTTTGACAACTTTTTGGGGAATTTAATAAAAGGCAGGGGAAAAATTGAGGGCCAAAAAGTGGCCCTCATTATATCGGTTAATTACCGTTTCATGTTGATCAGGTCCTGAATCATCTCATCAGAAGTCGTTACTGTTTTAGCACTTGCCTGAAAGGCACGCTGGGTTTCAACCATCTTGACAAATTCATCAGAAAGATCAACGTTTGATTGCTCCAGACTTTTACTGCGAATTTCACCCAAACCTGCAGTACCAGCCTCACCTGTCACTTTCTTGCCGGAACCTAAAGTTTCAACAAGCATGTTATCACCGACTTGAGCAAGTTTCCCTGGATTGTCAAATTTAGTCAAAACGAGCCTGCCAATTGCACGAGTGTATCCTGCATCAAAGACACCATTCACAGTCCCATTATCTTGCAGAAAAATACTTTCCAAAGTTCCTGCAGGGTTACCATTTGCACTGGTTTGAAGAACATTGTAGCTTCCAGCAAACTGAGTAATACCATCCAATCCGGATCTGGGATCTGTCGGATCATCAGGATTATAGCCATCTCCGAGGTTCAGTCCTAGAATTATCGGATTACCACCACCAAAAGGAACTGCAAATTGCGGAACCCCTGTGTCAGGATCTACAGGCTGAGGAATCAATCGAGGAGGCCCGGCAGGTAAAGGCTGACCATCCGGCCCAACCCCTCCAGGTTGAGCTTCAAATGAACCTCCTGTCGCAGCAATTAATTTTCCATCATCTGTAAACTGCATGAATCCGCCGCCCACTGCGACCATTGTTCCCGGAACCTGTCCTAGAGAAGATCCATCAAACATCAAGTAATATTCCCACTGATTGCTGACGCCTGTTCCCGCAATTGGCTGGCCTGTACCCGGATCAATTTGTTCAGGAAGGTCCGGACGTTTTCTCATGGCAACTGTTGCAGCATGAGAATTACCAAGGGCATCATAAACAGTGGTTGATGTTGCGAAATTATACATGCTGTCCAGTACATTGGTTGGATCAACTGGAACATCTTTGACGACTGCATTAGCGTCAAGGTTTGCAGCTATTATAAGACCAGTTCCTCTTGATCCATCCCCAGTTGGTAGAGGAGCATCAACAAGACCTAAAACTTTAAGTGCTCCCGGAATCCCTTTACTCTCACTGGTTACTCGATCCACTTTCAAAGCCTGCACACGTCCTCCCCGCAGAGTGGAAAGAAACCCCTCTTTATCGTAAGAAAACTGACCGTTACGGGTGTATGACTCTTTGCCGGTAGACTCACTGACGATGGTAAAAAAACCAGGGCCGGCAATTGCCATATCAGTGTTGAGAGTTGTGGTTTGAAATGCACCCTGTGAATAATCCATTGACACACCACCAATTTTCACGCCATTACTGGCCTTTGTGAAGGCCGATCCCTGAGGCCATGAATTTCCCATTAAGTCCTCAAATGCAACTTGGTTGCTTTTGAACCCAAAGGTATTCACATTGGCAATGTTATTACCAATAATCTGCATGGTCTTGCCCTGGGTCCTTACTCCGCTGGCCCCAGTATTTAATGATCCAAGTAACGCCATTTTATTTCTCCTTAAGCTGAATTAGAAACATACCAGGCGATACAGTCCATTGCTTCGCGTAGATATAATTAAAAAAATGAATAGTTTGAAACTAATCGTTTATGGTTGAACTTGCATGTTCAACCGGTCTTAATCAGAACTTCTGGAACTCCATGCAGGAGTTTTTCGTGTCATCAGTTCAGATTGTGCTGGAAGAGGGATTGCGTTTTGATATCGCAAATTTGATTTATTACCTAAACCAACAATTTCATCGGCAGGTACCCACTCACCATTAATTTTCAGTAGTGGTTTACTACCTTCAAAACGGATCATGGATACTTGACCAGATTTGGTCAGTGTGACTCCAATATCTTCTCCGCCATCAGTTCTTGCAAAGACGTTGAAGCTGTAATTCCCATCCGGCATTACATCTCCGTCATTGTCACGGCCATCCCAGGAAAACTCATGAACGCCCTGTGCTCTGCTTTCAAGGTTGATCTTTCGAATCATTTCACCAGTGGAATCCTGCACAAGGAGCATGACCCTGTCGGCACTTCCTTCCAATTTGTAGGCAACCGGTACAGAATCACCATTTTTCAAAGGTATTTCGTTTGCTCCAACTTCCACATCTTTATCCAATAAACTACCAGCAGTGGCCCGAGCAATCTGCTGCTGAATCGCCATCAATTTTGCAGTCTGATTATTAAGGTTCTGTAACTGTTCCACTGTACCCATTGCTGCCAATTGCTGCATCATGCCTGCTGAATCCATGGGATCAAGGGGATCCTGGTTAGCCATTTGAGTCATCAGCAAATTCAGAAAATCTTGTTTCCCCAGTTCTTTTCCGTCGGTACTGTTCGTTGAAGCACGGTTACGTAAGCCTGTCGCGCTGACTTGCAGGGCCTGTTCAACGTTGTTTCCGATATTCATATTTACCTTTCTCAGACGTACAGATTAAGTCCGGAATCAGTCCGGTGCCTAACAATTGGCGTTTCTTCCAATGCAGATATTTCTTCTTTATTACCTCTCTCTGGAGAAAACATTTCTTCATCGAATTCAGCATACTTACGGTCACCGCCATATTTGGAATCACGTTCGTTAATATCAACGTTGAGAGCTAAATCCTTATAAGAAAATTCCTGATCCAAAAATTTACTGCGGAGAGAATCAAATCCTGATTCGACAATTTGTTTTGCAAGCATGTTGTCAACTCGCATATCTATCGTCAGATTTCCTCCTGCTTGTCTGATTTTCAGAGTAATTTGCCCCAATTCTTCCGGATGCAAACGAAGTGTCATTTCTTCAACACCATTACCACTTAATATTCTGACACGACTTACCACTTGTTCCATGTTAAACGGAAGGTCAGCACTACGCAGGTTCCCATTTGGAGAATTTGCAACCTCGGTTCCTTTTAAAATTGATGTACCGGAAAGTTCTGAAACAGCATTAATTCCTGGTGCGGAAACCGAATCTACAGGAGATTTTACGTTGCTGGAAAGTTGAGTTTCTTTAGAGGTTAATGACCTGAACTGATTCAAAGGCTGTTTGAATGCATTTTCAGAAATATCTTTTGATTTCTCAGCACTATTCATTTGTAAGCCTGCTGTGGCTTTTTCTTTTACACCGCCTTCAAACTCTTCTGTTACTTTGAATTTCTCAGCAGTTTGTAAGCCCGCCGTGGTTTTTTCTTTTACACCGCCTTCAAGTACTTCAGCAGTTTTAGATTGTAAAGTTTCGCTCGTTTTAATGCTGTCTGCAACTTTCAAACTTTCCGCAGCTTTCAGCTTTTCAGTGGGCAGAAGTGACACCTTTTCAGCACTGTCACTCAAATTCTCAACATCAGTCATTTGTAAACCTGCTGTCATTTTTGATTTCACTCCACCTTCAAGTACTTCAGCAGTTTTAGATTGTAAAGTTTCGCTCGTTTTTATGTTGTCTACAACTTTGAGACTTTCCACAGCTTTCAGCTTTTCAGTGGGCAGAATGGACACCTTTTCAGCACTGTCACTCAAATTCTCAACATCAGTCATTTGTAAACCTGCTGTCGTTTTTGATTTGACTCCACCTTCAAACTCTTCTGCTTCTTTGAAATTATCTGCAGCCAGTAAGCTTTTCTCAGTTTTAGTATTTGCTACAACTTGCAGGCTTTGCTCCGGGCTAATCTTTTCTGCAGCCGGTGGTATTTCTGCAGGCATAATCTTTACCAGGTTTTCTGCTACTGGTTTTGTAGCATCTTTTTCATTCCCCTGTAATCCTTGATGAAAAACAGTTTGTAATTCCTTTTGAAGAAGTCCTTCCAGATTTTCCTGAACAGGTTCGGGGCCTTGTACAACCGAATTATTTTCTTTTATCGGAATTTGTTGTCCGGTATTTGTTTGAAGGACAGTCTGTAAATCATCCTCTGAAAATTCAGCACCTTCTTCCGGAGGCTTTACCTGATGTAATATTTTTTGCAACACTGAATATTCAGTATCTTCTTCCGACTGAACTGGCAGATTTCTATTTTTTTGCATGACAGACTGTAGATCATCCTCCGAAAATTCAGCACCTTCTTCCGGAGGCTTTGCCTGATGAAATACTGTTTGCAGCAATGACTCCGGATTCTCCAAATCAGATTCCTGCAAAATCGATTGGAGCCCAGTTTCTGCCACACCCTGACTCGGTAGATTTTGAAAAGTGTTTTCATCTGAGACAACCCTTGGGTCAAGGACCTCAATCAATTCTTGTGTAAAAGGTTCCGATTTATTCAAAACTTTTGATCGAGCAGTATGAGTTTCTTCAGTCCAAAGATTGTCATCCAAAACTTCCGCTGGAATGGTTGACAACTCTGCTGTACCAAAAATATCCTCAACAAATTCTGGATTAGCTTGATTTTGAGTCAAAATGCTTGAGGCAAGTGGGGCAGTCAGACTATCCTCTTCCAGGAGTCCCTCAAGCAGGCTTTCGTCAAGAGGATGTTCTGCAAGGATTTCGTCCAAAGTAACATCGAACATCCTTTCTTCGCCCATTTCTCCGGAATCCACACCCAGTTCATCAGAAATAATTACCTCATCCGTACTGCTAAGAACTGCCTTTTGTCCAATTGCTTCCATCATCACTAACTCATTTTTTTCTTGTTATTTCTTCAATAATACTTGCAGATTCCTCTGCGCCCATACTGGAAAGTACTAATGAAGCTTGTTTTTCTTTCATCTGTTTCAGGATGCTCACAGCAATCATGCGATCAAGTTTTGCAAGTGATTGAGCAGCAATTGCCGCATCCATTTTTGAGTACAAAGCAACAGCTTTTTGTAGCTGCGTATTGTCTTGGTTTTTCTTTTTTTTGATATCATTTTCAATTTCCTGCTGAAGTTTCTCCAACTGGCTAACTTGACGTTGAATATCTTCCTGCAGTGTTTTGAGCTGCCCCTCTCTCCGGTCCAACTCCAGAGCTCTCAAACGTAATCTGCTCTGCTGTTCCGCAAGTCGGGTCAGAATTTCTTTCTCACTCTCAGTAAACTTGTGAGGTTTCTTTGTCTTTTTTCCTGCATCAGGTTCAGATGCACAAAATTCAAGCCCGTAGTCTGCACACAGTGCTCCAAAGACTTGTTTAATTTCGTCAATGGTGGTTGGTATGCTATAAGCGGGCCTTGCCATCATGACAAACATAAATAATAAACATAAGAATTTGAAATTGTTAGTAAAATTTAATAATTTATTCATTACATTCCTGATGTTGTAAAAGATTTTAAGTATGAAAATCTGTAAATATTAGGCAAAAAATATATTAATTATAAGAATATCGTCGATAATTCTGGGCAATTTCATCCGCCTCCAAACGTTCCAAACGTTCCGTTTCATCTCTAAACTTTTTGATTTCTTTTTCTTTGAGAATCTCCAGAACCCGTTTTTTTTGAGTGGCTACGGTCAATTCATGTCGTTTCAGTTCCACAATATCCAGTTGTTCGTTTAGTTGATCTTGCGTGAGTTCCAGTTGTCTTTCAATTCTTTCCTGAAACCGGTCTCCCATCAACAGTTGATTTATAGTCACACCTTGTGTTTTTGCTTCATCTAAATCTTTATGATGGTGGTTTAAAGTTTCCTCCATAAGCTGTTTTCTGTCACGGTACTGCTGTTCAACCTGTACCTGTTCAGCAAGTGCTTTTTGATAGAGCTTTTCAAGACGCTCCCGGACGTGTAAGGCCGTTTCCAGGCGAAAACGCGGCATATTTAGTTTTTGGTTTAAGCTTTTAAATCAATTGAGAGAATTATTCCTGTGTTCAAATACATACAATTTAAGGAAGGATTTGCATCCAGTCTGCAAATTGTCTGCGAACGATAGACAAATGAGTTTCTTGTGGTGCAATTTCCCTGCAAAATCATCAAAGATAATTAGAATAGGGATATTAGTCAGGGGGTTTGAGGCAGGGTATGTAAATGATATAGTGCAACCGCAGCAGCATTGCTCACATTTAATGAGGAAACCTCATGGTTCCCCGGAATGCTTACCAGCCAGTCACAATGCTTCCGGACGAGACGACGAATTCCACGTCCTTCGTTACCCAGCACAAGTATAAGTGGCCGGTCTCGTGAAAAATCGGTAAAGCAGTCAGGAGCTTCTCCTTCAAGTCCGGCTACCCAAAAACCTTTTGTTTTTTGTTCATTTAGAAACCTGGCCAAGTTTGTTACAGAGATAACCGGTAACCACTCTAAAACTCCTGCAGAAGCTTTGGACGCAACTGGTGTTAACCCGGAAGAGTGATCTTGTGTAACTACGACGGCATTGACCCCAAAAAATCCACAAGTTCGAATAATTGCACCCAGATTATGGGGGTCTTCTATTTGATCAAGAACAACAAGTAATGGTTGTGTTGCAACAGCCGATTGTGGAAAATCAGGCATGCTGGTAAACGGCAAAAAGCCGCAACGTAAGACCACGCCCTGATGAACGGCATCCGGACACATTACCGTCAATTGAGAAACTGGAACTTCGCTCACAGGGAGCTTTATTTTTTCTGCAAGGATCCGGATTTCTCTCAGACGCTCGGAAGAATCTGCATCCTTTTTTAGATAAAGTTGATTCAGCAGACGTTTACTGTGCTGCAAAGCTCCCAACACAGGCTGGATTCCATAAAGCAATTCAGTTCGCTCCTTGAGTTTTGCACCCTTTTTCCTATTCATCTTTTGTCAAACGTTCCAGTGCAATTTTTAGCTCAGCATATTCATTGGTCACAGGAAATTCCGGATATTCTGTTATGATTTTTTTAGTTGGCCGGAAGAAAATTCCATGATCCGCCTCGTTTAGCATACTGATGTCGTTGTAAGAATCACCAACTGCAACTGTATGAAAATTGATTGCTTTCAACGCCTTCACAGCATGGCGTTTTTGATCTTTTTGACGCAGGCAATAGTCTACGATTCGCAAATCTTTATCCAATTTCAATGAATGACAAAACAAGGTCGGGTACTGAAGTTTGTGCATCAAAGGTTCTACAAATTCACGAAAAGTGTCAGATAGAATTATAACTTCATAACGTTGCCTCAACCATGTTAAAAATGCAAATGCACCATCCAACGGTTCCATTTGTTCCACTACTTTATGGATGTCCCGAAGTGTAAGATTATACTGGTCACAAATTTTTAAGCGGTAGCGCATCAATTCATCATAATCGGCAATATCACGGGTCGTCAGTTTCAAGTCATCAATATTACATAGTCTCGCCAGGCCTTGCCAGATTTCAGGAATTATGACTCCTTCAAAATCAAGACAGGCTACTGTCATTTTTTTGTGACTAAGCATTTGTATTTATTTGGTAAAGGTAAAATTTATAGCTATTTTACAGGGTTCATTGACGTTGAAAAATGTAATTATCCTGCAGCAGTGTTTCAAATACAACGTCCGCCGTCAACTTCCATACAAGTACCTGTCACCATGTCTGCTTCATCGGAACACAAAAAAAGTGCGGCGTTTGCCATGTCCTGCGGTTGACTCAAACGTCCCCACGGTATACTGGAAACAAATTGTGCTCGTTTTTCAGGCGTGTCTTCTCCCATAAAAAGATGCAGCATTCCTGTTTCCCCTGCCACAGGATTTATGGCGTTGACACGAATTTTAAATGATGCCAGTTCAATCGCCATGGCTTTGGTTGCAGTAATCATTGCGCCTTTGGAAGTGTTGTACCAGGCCAGTCCCGGGCGTGGACGCAGGCCTGCCGTTGAGGCAACATTCAAAATCATACCGTGTCCCTGCTCTTTCATCAGCGGTACTCCATGCCTGGCAGTTAAAAATACAGATTTCACATTTACCGCAAAGATCCGATCAAACTCTTCCTCTGTGACTTCCGTCATTGGTTTGTTCCGATGAGTGGTTCCGGCGTTGTTGACCAGGATATCAAGCCGTCCCCATTGTGCAACAGTTTGTTGAATCATTGCTTCTACATCCGAATTTTTACTAACATCCGCAACAACTGCAATCGCACTGTCTCCAATTTCACCGGCAACCATTTTCGCCGCTTCCTCGTTAATATCTGCTACAATGAGCTTTGCTCCTTCTTCAGCAAAACGAGCAGCAATACCTCGTCCAAATCCGGAACCGGCTCCGGTTACAAGTGCAATTTTATTATTTAGACGCATATTTATTCTCCGTGATGAATGGCAATTGTTTTGGTTACAGAAAACCCGTAAAGTGCTTCAAAGCCTTTTTCGCGGCCGTGTCCACTTAGTTTGACTCCACCGAAAGGCAATTCGACGCCACCACCGGCACCATAGTTGTTGACAAAGACTTGTCCGGATTTGAGTTTTTTGGCCATCCGAAACTGCCGTTCTCCGTCTTGAGTCCAGACTCCGGAAACCAAACCAAAAGGCGTACCGTTTGCCAATTCAACCGCTTGCTCTTCATCTTGAAAAGGCATCACAGCTAAAACCGGCCCAAATAATTCTTCCTGTGCAACTGCATGATCTGGAGGAACATCCCGGATCAGCAGCGGTTTTACATAATTCCCACCGGAAGGAGCATCAGCAACAATTACTCCCTCTGCAGCAAAGTTTAATCCATCCGCTTTTGCTTCTTCCAGATATTTTTCAAGGCGAATTTTTTGTTCCGGACTGATGAGCGGGCCGCAAGCTAAGTCACTGAATGCCGGTCCGGCTTGAAGGGCACAAAATTTTTCTGCAAGCCGTGCTGTCACATCCTCGTAAATCGAATGTTCCACCAAAACCCGACTTGCTGCAGAGCAGGTTTGTCCGCAATTTTGAATGCTGGCGTTGACCAGAAAAGGCAAAGCTTTGTCCAAATCCGCATCGGCAAAAACTACTTGAGGTGATTTTCCTCCGAGTTCCAAAGTTACCGGTACTGCGTTTTTGGCAGCGGCTTGCTGCACCAAAGTTCCTACTTCCGGAGAACCGGTGAATGAAAAATGATTTATTGCGGAATGATGAAGCAATGCGTTTCCAGCTTCCTCTCCAAGTCCGGGAACAATGTTGAAAACTCCCGGAGGGAATCCTGCTTGAATCGCCAATTCTCCAACCATCAGAGCTGTTTGAGATGCTTCTTCACCAGGCTTGAGCACGCAGGCATTACCCATTGTCAAAGCACCACCGATGGTCCGTCCAATAATTTGCAGCGGATAATTCCAAGGAATGATATGTCCGGTAACTCCGTGCGGTTCACGGAGCGTTAGTACTGTGTAGCCTTCAAGATAGGGGATTGTTTCACCGTGAACCTTGTCTGCCGCCCCGCCGTAAAATTCGAAATAACGTGCACAGGCTTTGACATCCACACGTGCCTGACGAAGCGGTTTCCCTACATCACGTGCTTCCATTTCAGTCAGTTCGTCTTCATTCTCCAAAATCAAGCTACTCAGCTTTTGCAGCAAACGCCCCCGTTCCACCGGAATCGTTTTCCCCCACTCACCTTGCATTGCGTTTTGCGCCGATTTAACTGCAAGGTCAATGTCCACTGCTGAACCCCTTGCAATTCGTCCAAACTCGCAGCCGTCACTCGGATCTATTACAGGCAATGTTTCGCCTGAATCCGTAGTTTGCCATTTTCCTTCAATGAGAATTTTTCCTTTAAATTTATGCATTTTTTCTACTCAAATTATTTATTGTTCATCTGCTGCATCGCTTCAAGGCGGGCAATCAAACTTGAAGTATCCCAGCGGCTCCCACCGAGTGCCTGCACTTCGGAATAAAACTGATCAACCAAGGCTGTCACCGGTAAATGTGCTTTGTTCGCACGGGCTTCCTCTAAAGCAATTCCCAAATCTTTGCGCATCCAATCCACGGCAAAACCGTAATCGAATTTTCCTTCGTTCATGGTTTTGTAACGGTTTTCCATTTGCCAGGACTGGGCTGCACCTTTTGAAATAGTTTCAATCACTGTATCAACATCCAGGCCGACTGCTTTAGCGAAATGTATGCCCTCTGCCAAGCCCTGCACAAGTCCTGCGATGCAAATTTGATTCACCATTTTAGTCAATTGTCCGTAGCCCACAGGACCCAATAGTTTGACCTTTTTTGCATAATTCTGAATCAGCGGTTCTGCTTGATCAAAACTGTCTTGATCGCCACCCACCATTACGGTCAAAACACCATTTTCTGCCCCGGCCTGTCCTCCGGAAACAGGAGCATCAAGGAATGCACATTCCTTCAGCTTGGCTGCATCAGCCAAATCACGTGCTATTTTAGCGGAAGCAGTAGTGTGATCCACAAAAACTGTTCCGGAACTCATACCTGTAAATGCACCGTCAGTCCCAATTGTTACGGAACGCAGGTCATTATCGTTGCCCACACATGCAAAAACGAAAGCTGCATCCTTTGATGCTTCCGCTGGAGTAAGTGCTAGTTTCCCACCATATTCCTCGACCCACTTTTCTGCTTTAACAGTGGTGCGGTTGTAAACGGTGACTTCGTTTCCGGCCTTGGCTAAAAATCCGGCCATGGGATAGCCCATCACACCGAGTCCTATAAACGCTGTTTTTTCTGACATTTTTAGTTTGTTGGTTATTGTTTATGGTTATTTTGCATTATTAAAACACTCTGTCCAATTGTTAGCACTTAGTTTAGTTTGTGTGATCTTTTTTACAAGTCTGATATACACTTCATTTTGATTTGTCAAAGAATTTCACTGTTTTATCTGGACTTTTAGTACCAAACTTTCTTAGTCTAGGCAGTTGAGATATTTGAAAAATATACTGTCAATGTAGTGATGTTCTCAATCTTTAAATTCTTAAGCACAAAATGGCTGAGCAGGATACGGTTGCTGTAATTGTTGCAGCAGGACATGGAACACGCATGGGAGCGAAGCACAATAAATTGCTTCTTCCTTTAGGAACACGTACAATACTTGAGATCGGCCTTGAAACATTTATAAAACATCCCAGAATCCGGAAGATATATTTGACCGTTTCCTCACAGGATCGTCAAATATTTGAAAACATGATTCCAGAAGAAATTGTTCTGGTTGAAGGAGGGAGGCGTCGCCAAGACTCAGTTCACAATGCTTTGTTGGAAATTATGCAGGATGAACAAGTTCCAGAATTGGTTTTGGTACATGACGGAGCTCGGCCGTTTTGCAGCGAAAAACTAATTGATCGTATTATAGATGCGGCACATGAACATAATGCCGCAATTCCGGTTTTGCCATTAGAGGACACTATCCGCCGAATTACTGAGGAAAAAACGGAGGTTCTGGATAGGCGCGCATTATTTGCCACTCAGACACCGCAAGGATTTCGAACTAAGTTGATTCTGGATGCTTCAAAACAGGCAATAGAAAATAAGTGGTTAGTTACTGACGATGCATCACTGGTGGAAAACACCGGTGATCAAGTTTCAACAGTAGAAGGAGAACCACAAAATATAAAAATAACAACTCCTGCTGATTTGGAGCGGGCAAATTGGATACTGAAATCAATGAGTAATTCCTGAAATACTAAGTTTAATTTCTCTAGTCTTACATGATTTTCTTTCTTTCCATCCTATCTGAGCAATACCGTAAATTTCATCGGTTGTCTGGAATAATATTTTTAAGCCTCTTTCTGTTTCAGGCCTCATTCCCCGTAGAAATTGAAGCAGCAAAAAAGAAAAAAAGCTCAAAGGTTACAATAAATCTGCCTCAAACACTGATCCTCAAAGAATTCATCAAAATAATTTCAGAACATACCGGCACCGTTTTCGTGTATGAAGAAAAAAATATGCGAGGGCAAATGTCTATCACTGCTCCTCGTAATTTCAAAGTATCTGCAGAGGACGCCTTTTACTTCTTTGAAAAAATATTGGCCAGTCAGGGACTGGCTATGGTACGTAAAAAGGGCAGTAAGGTTGTGGAAATACTGACCGCTGCAGATGCACGTTTCTCACGCTTACCGATTTCAAAAGATGGTGGAAAGGTGAACGCCAAGGGGGGGAACTATGTCATGCGTCTTATTCCAATTCGTCACGCAGACCTGAAAGGGATTCAGTCAACATTGCAGCCAATTTTTTCAAAGACAGGAGCACTGCTTGTTTACGAACCGATGAACATGTTGATTGTAATTGATGTTGAATCGAATGTGAGTCGAATTGTAGAACTAATTGATATGCTTGATATATCTGCGCCAGAAGGAGTAGAGCAAATCGTCACATTGCTGCAAATAGTTCACAATGATGTTACTGAAATACACAAAACTGTTTCTGAACTGTTTTCCAACATTGTCCTCAACGGCAAACCTCCTAAATTCAAACTCTTGATTGAGGCTCGCTTGAATTCACTTTTTATTGTCGCAAATAGAGAAACAACAGCTGAAATAATTGAGTTAATTGAACAAGTTGATGTGCCGGTAGAAGGCGCTACAACAACCATTCATGAACTACAATATTCTGATGCAGCAAAACTGATTCCACTCATAACGACGGTTTTTCCCAAAACTTCATCGATTAAAATTCTACCTTTTGCACCTTTCAATGCTCTCATAATTATTGCAAATCCGGTGACAACCCAGCAAATTATTGACCTGGTAGATCAGCTTGATATTCCTAGAGGAAACCGTCAGATAAAACTACATACATTGCAATATGCTTCCGCCACAACATTAGCACCGCTGCTTTCAAAAATTTTTGCAGATAAAATAGTTGCAGGTAAAGGTGAAGGGAAAACTGCAACAGGCAGTGCCGTCAAAATAATCGCAGAACCTCGTTTGAATGCACTAATCATCATCGCAGATCGCTTGGCAACAGATCGAGTGCTGCAGCTAATTGCAAAACTTGACACAGTACAAGGAACATCCGGAGAAACTCAGCTAAAATTGGTTGCACTGGAAAATACTTCTGCAAAGAGGATGGCCGTCCTACTATCAAAGATATTTTCGGACAGTGTAGTAGCCGGAAAAGGAGAGGGTAAAACCGCAAAAGCCAGTCCTGTTAAAATAATTGAGGAAGAACGTCTGAACTCGTTGATCATTATTGCAGGACGGATTGAAATCGAACAAATATTATCTCTGATCAAAAAGTTGGACGTTTTCCAGGAAAGCGGAAAAATAAAAAGTAATTTTAAGCTTTATCATCTCAAGCATGCTGTGGCAAAAGATATGGCTGTCCTGCTCAAAGAAGTTACCGGAAGAATTACTGAGGTTGCCAGAAAGGATGAAAAACCAAAACCTGAATCTCAAAATCAATCCAAAACTGTCGGGTCAGGAGGGCAAACTGACATTTCTATCAGCGCCGATGAGGCAACAAATTCTCTCTTGATTTTTGCACCTTCTGATGCCTTCACAACTTTAGACCAGATTATCATTGAACTTGATGTTCCTAGAATGCAAGTCTATGTGGAGGCACTTGTAATGGAGGTTTCACTTTCAAAAAGTTTGGATTTAGGTATCAACTGGAAAGCATCCGGTGTAACCAGCGGAGGACGGGTGATAACAGGTGGTTTCCCCGGGGCAGGGGCATTCACCGGCGATGCATCAACAGGAGGGACCGCCGCAATTGCTGCAAATAGTTCCACAATCGGAGTCTTGAACGGTAACACAATCAGCATTGGAGGAAAGGAATTTTTTAGTTTTGGTGCATTCGTCAAAGCGGTTCAAAACAACAATGATGTGAATGTCCTTGCAAATCCGCAATTAATGATTATCAATAATCCTCAAGAGGGTGAAATACCTAACATTAACGTAGTTTCCGTTGTGCCTGTTTCACCAAAAACGGTAACAAGCGCGAGTAACATTACCACAAAAGAATACCAATATAAGGAAGTTGGTATCAAACTTGAAATTAAACCGCAAATCAGTGGAGAAAACAGTATTCGACTCGATATTTCACAAGAGTCCAGTGATGTTGTAAATCCTGGTGCGGAAGCAATTACGATATTTAAAAGGACAATTAAAACCTCTGTGATTGCAGAGGATGGTGAGATTATTGTTCTGGGTGGCCTGATCAAAGAAAAGGTTGCACGAAATCAAAATAAGATTCCTGGATTTGGAGACCTGCCCTTGATTGGTTGGCTTTTTCGCAGCAAATTGGATCAATTTGAGAAAATCAACCTGCTAATTTTTATTCGTCCAACCATTATCCGGACGAAAAAAGATTTGGAAAAAGTTAATCAGCGCGCCAGTGCCCGGTTTAAAAAAGCAAAAGAACTCAACAAGGTATCTGACCAAGTTCTGGAAGATATGGGGATACCTGAACTTTCTGACAATTTAGATAAAGTTACGGAATAAAATCTGCATTTTCTCCAGACATGGATGGTATGGAAACAATGGAACAAATTAAGAAAAGCGTAGAGATCCCAGCAATTTTCCCAAATCCGGAAAACCCTCTCGAAATCAAAATTCCTTTATTTGAGGGGCCGTTGGATTTGTTGCTGCATCTTATACGAAAAAAAGAAGTCTCAATTGAAGAAGTACGGCTCTCTGAATTGACTTCCTCATATTTGGAATATGTGGAGATGATGCAGACAATCAATCTCGATCTTGCCGGTGAATTCTTAGAAATTGCCACTTTGTTGATTTTAATCAAGTCCAGATATTTGCTCCCCAAGTCTCCGGAAGATATTGAAGAAGTGGAAGAAGAGGATCCGGAAGAAATTCTACGGCGCCGCTTATTGGAATATCAGCATTACAAGGATGCAGCGTTTGAACTAAGTTCTCTTGATATACTGGGACGGGATGTATTTCAGCGTCCGGAAAATGTGGAGTTAGTTGCAGACAACGAGGAAACTGCACCGGAATACGAAGACATCTCAGTTTCTGCACTGATGGAAGCTTTCGGGCGGGTAATGAAGCGTCTTCCTAAAATAACCAGACATTTAATTGAAACAGAAAATGTACGGATCGAGGATCGCATTGACGAACTGATTTCTCTTTTCGGGAAACGGAAGCATTGTCTTTTTGAAGAACTGTTTGAAGATAACAAACCTCTGTCGTGGTTTATAATTACGTTCATGGCAATTTTGGAAATGGTACGACTGCATCTTATCACCATAGTTCAGGTTGACCAGCTTGGTGCAATTCACTGTACTGTTCATGATGATTTTGATCAAAATATCAGTCACTGGTACCATTTACAAAATATTAATGGAAAAGAGGAACCAGCCCTGCTGAAAGCAAGCTGATTTTTTCAGGGCGAGATTTATTTCAGAGGGAAATTATGCTGGGTGGAAGTACAGTTTAATCAACTTAAGCTTGTGAAATGAAGGCACGGCATTTCCCAGCTGACTGAAAATATAAAATGTATGAAATTTGCGATTTTCCAAATTTTTTACGAAAAACGAGCTCCTGTTTCAAGACATTTCCCAGCAAAAACAGATCAATAGAAAATTGATAAACCTAAATAACCTGGTATAAAATGTTCCGGATTTTACTGTTGAAACTGATTTTTTCCGGGATAATTGTTCTGTTTTTACCGACCTTGTTGTCTGCAAATCAGTCTCCTGATCTAAAAATCATTGCAATTGTCCTTTCTAAAACCTGTCCTTTACCTGATGGCCCGGATATGACAATTGACTCTCCGGATTCCATTATTAAATCTGTAAACAATCCAGACTGCCCAAAACATGGTGATACACAGTTGGTTCAAACTGCAATTGCCAATCATGCTAAGATTCAAATTAAAGTAGGCGTAGAAATAAAAGTTCGAGTTGACAATCAGGAATTGAAAAAAAAGGGTCTTCGCAAAGTTTATACGATTCAGGCTCGTGACACAACACGGGTACTCCATGATATTGATTTGGGCGATCCCGGCCTTTATCAAATCTCGGTTAGAGTTTGGGATGCTAAATTCAAACGGATATTAATCAATACAACTGCAGGAGATGAGAGATATTTTTTTGTAGCATCTCATCAGGATGTTGAAGTTGCAAAAACCCAATTAGCGTCAGGTGTGAGAGTATCCGGGAAAAACGTCATCTCTCCTTTGAGATTTGATCCGCCTGATTTGCGCTGGGAATCTGTACAGGTTCTTCCAAAGCACGCCCTTCGTGGTGAGAAGCTTAAATTACGTTTGAACTTAATGAATGCAGGTGGGGATATTGTCAGGGATATTTTAACTAAGGTTCAATATTATAATGTCAAACAACCAATGCGAAAGTCTGTAATAGCCATGCCCAGTGTACACGTGATGGCACCGGGAGAAATCACAACTTTTGACTTGGAATACATCCTTCCGGATGACCAATTGTTGGGCAAATATCAAATTATTGCTACTGTTGATCCAGATAACGAAATTGAAGAACTGAAGGAAAAAAATAATGCTGCAAAATCCAACGTAATCAAACTCAGTGATATTAAGCTCCTTTTACCTACTGACAAATTCACTTTTGAAGAAAATGGGCTTTTTCTTTTTCAGTGGGACAGTCTGGCTTTCAGTGAATTCAAAATTCAAGTTGGTGTTGATGAAAAATTTGAAGACTCCGGATTATATTTTGATCTACCGCAGGGAAACCGCTGGATTGCTGACAAGGAACTGGTTCCGCTTGCAGGAGAACTTCCGGGAATGGCGATGGGATTGATGAGAGCAAAAGAGAAAAATCAGCTTTACTGGCGTGTGATTGGTCGTCAAGCCAGTGGAAGACAGGCAGTTTCGGGAATTAACAGGTTCAGTATCACACCGGTTAGTTCCGATTCTTCCTGATTTTCATACACTATATTCACAACACACAAGTCTTAGGCTTATGTTATTAAAGTTATTTCTCGCCTTTACTATCATTCCCATTTTTGAAATTTACCTGCTGATAAAAATTGGTACTGTATTTGGTGCACTAACTTCAATTGCCCTCGTCATTTTTACCGGTTTTTTAGGAGCATATTTAGCTCGAATACAGGGATTACAAACTTTGTTTCGTATCCAGGAAAGTCTGCGTGAAGGAAGGATGCCCTCTGGAGAACTACTTGATGCTTTGTTAATTGGTGTAGCAGGACTTGTGTTGCTGACTCCAGGTTTTTTAACAGACACAATAGGTTTTATCCTCCTCGTTCCAAGCAGCAGAAATGCAATCAAATCCTGGCTGCGACGCCAGATTGAAGCCCGATATTCCAGCACTCGACCGGAAGACGTCATTATAGAACAGTAGTGAATCAAGAGAATTTCCTGGTCAATTCCTTAAATACTTTCCATAACAACTACAACTTCTAAGGCTGAAAATATTGCCCATTTGGTGAAGATCTGATAACCTGTCACCAGGAGGTTGAAATATCTATAATTCTCCACATTTTAGCTAAAAAGAGGCAGCATGGCGAATACAGCAAGACTTGAAGTCAATGAAAAATCTATTGATCTCCCACTGGTTATGGGGAGTGAAAGTGAAATTGGCATTGATATTAGTAAATTACGTTCTCAAACAAAAGCAATAACTCTTGATCCGGGCTTTGTTAATACAGGATCTTGTGAAAGTGGTATTACATACCTGGATGGTGAAAATGGTATTTTGCGTTATCGGGGTTATCCAATTGAACAACTTGCAGAAAAATCAAATTTCCTTGAAGTCAGTTATTTATTGATTTATGGCGAATTGCCTACAAATCTGCAGCTGAATGACTTTGAATATAATGTTAAACAGCATACTTTGCTCCACGAAGATGTCAGGCACATTTATCAGGCCTTTCCCAAGGACGCTCACCCGATGGCAATTCTTTCAAGCATCGTCTGTGCACTTTCAACATTCTATCCTGATTTCAGTGCTACCGACAGTGATGCAGTAGATTTGGCGATTTGGCGTCTGATGGGCAAACTCCCCACCATCGCAGCCTGGTCATACAAAAAAAATATCGGCCAGCCTTTTGTTTATCCAATTAACGAATTCACTTATACTAAAAACTTTCTGAATATGTTATTTGGTGTACCTACCACGAATTATGAAGTTCCAGAGGAATTCGTGAAAGCCCTTAATGTACTTTTCATTTTACATGCAGATCATGAACAGAATTGCTCAACCTCCACAGTTAGATTGGTGGGCAGCAGTGAAGCAAATTTGTTTGCCTCAATTTCAACCGGTATTGCCGCACTTTGGGGTCCGTTGCATGGAGGGGCAAATCAGGCGGTTTTGGAAATGTTGAAACAAATTCATAATGACGGTGGTGATGTACAAAAATTTGTAAAACTGGCCAAAGACAAAGGTTCAGGTTTTCGCTTGATGGGATTTGGGCATCGTGTGTATAAAAATTTTGATCCAAGAGCCACTATCCTGAAAGGTTACTGCGATAAAATATTAGATCTGCTTGGAACTCCGGATCCTTTGTTGGATATTGCAAAGCAACTTGAGGAAGCAGCATTGACTGATGAATATTTTATTGAACGGAATCTTTATCCAAATGTGGACTTTTACAGCGGAATCATCTATAAAGCCCTTGGCTTTCCAACAGACATGTTTACAGTCCTTTTTTCTCTGGGACGTCTGCCAGGCTGGATTGCACATTGGCTGGAAATGCGGAATGGAATCTCAAAAATTGGACGACCACGCCAGATTTATACAGGACAAACTGAGCGAAATTATGAATCTCTCAGTCAACGTAACTGATTTCTACCTACCTCAATAGAAGCTTCCCATGCCAAATTTGTCAATGCGGGAACAACTTCTGATATCCTCGATGTTCCTGATTATATTTGTACTTGCGGGAATGTGGGGGATACAGCAGCTTAACCGTCAGGAAAAAATGCTGCTTCAACAACTAGGCAAGCTGGAGCAGCAAATAAAACAAGTGCGCTTCCTATCCAGGGAATTAAAGGATGTACAGCGCTCTGCCACTGCGTCTGTGATGCCGCAGGCTCTCAGCTCTTTTGTGGAAAAGATTGCACGATCCCTTGAAATTCAGGACAATTTGCAACTCAATGTACTAACAAATGTTCAAAAGGGAACTGAGGGTGTCAAAGTAGGTTTAGACAGACTTAAACTTGATCATCTAATGTCTATGCTTTATCAACTCGAAAATCACCGTCCTGTACTACGGACTTCTCATCTCAGTATCAGCATCAGCCCCGGTAACCGTCAGGTACGAGCCTCGTTTCAGGTACACAAGCAACTGGGAGGATGACTATCAATGCGAATCATAAAACATATTTCGTTTTTGTTAGTGGGAATGGCAGTGATTTTGGTTCTTGCTTTTTGGGGTTTTAAACAAAATTTCCCCGGCAAATCAATAGCAGATGCAGTTCGCTTTCGTTTAACCTCACAAACAGGAATTCCATTTGAAATTCAGGATATTGAGTTGGGATGGAGCAAAATCAGTACCCCTGAGATTGTCCTGCGTACCCCAAAATGGGTGGCTGGAATTCCGGATATTCGCCTGTTAATTCTTGAAAATTTAGAGGTTCCTTTTTTCTCCATCATCACATCAGGAAAAGCTAAAGTACATGGGCAGGTTCATGAGGGAGCCTTCCGGATTTCCACTGAATTGCTGACACAGAAAATACTCGATTTCTCCATTGATTCAGTACAGATCGAACGGGTTCCTTTATTTTCTTTAGTTCCATATACTTTTGTTTCAGGTTTTCTTTCACTCTCAGCGCATATCGAAAATTTTAATGCACTGCAGCAACAAAAAACAAAGTTTCCCGAAGGAACTATTAAGGGAAAGTTGAAAAATGCAAGAATTCGGATTTCTGGTGGTACAGCACTTCTGGATCTTCAATTACCAGAATTAGATCTGTCAGAAGTTCAGTTTGAGGTGCAGCTCGGACGGTCAATTCACATTAAGAAGATTGAATTACAAGGATCATTAGAAGGAATTATAGAGGGTACAATTCAACTAAATGAGAAACGCCCGCAAATGTCACTGATAGATTTGAATATCCAAGTCACACCTTCGCCTGCACTCAAAAAGAAAATCAGTAGTTTTAGCACAATGCTGCGCTCATTCCAGTGTGGCGAAACTATCAAAATCAACCTGAAAGGTGCGCTTAATGGTTTCAACTTTCCAACAAAAATGAAATGTTAGTTTGAAATAACTAGCTAATTTTCACAAATAAAATTAACTCTATGATTTTTAATTTGACATAAATTAAGCAGTATAATTCCATTAAGAAGAGACTAAACTAAGTGTATCTTGTGAGAATCAGGTTTATACAAATGAGGGAAGTAATTGATCTGGAATCAGTTTAATTTGTCCAGGAAAAAGGTTGACCATGCCCCTTTGTTTTTAAGTTCTACATCACCTCTTGGTGTAAAACTTCCGGCATCTTCCAGATAATCTTTAGTTTTTTCTGATATATGAATTTTACCACTTTCACTGCTGCTTTCAAGCCTTGCCGCAATATTAACCGAGTCCCCCCAGATATCAAAGGTACTACCGGTGGTTCCCGCAATTACCGGACCTGAATGAATACCGATCCGGAGTTCCCAGCAGGGCTTTCCCAGTGCTTCAAACTGAATGTTGGTACCTTCAACAAACTTGAGCAAGTCTATTGCAGCAGCACAGACTTCTTGTGCATGGGTTTTTTGCTGAGACGGTATTCCACCAACACACATATAGCAGTCGCCAACCGTCTTGACCTTGAGTACATTGTGTTTTGAAATAATTCTGTCGAAACCACTGAAAAAAGTGTTGAGAGTCTCCAGAAGCTCACCGGGATCACTGTTTTCCACTAAATTGGTGAAACCGACAAAATCTGCAAAAAGGATACTTGTTGCTGAATAGTACTGCCCCTTCATTTGGCTAGGCTGCTCTTCAGTTTTATCTTCCGGAACAGAGGCTCCTGTAGAATTTAATTCTTTTTCCAGCATGTGTACGATTTGATCTGATAAGAGCCGCAAACCGTCGATCTGTTGATGATCAAGATTTTTTGGGTTAGGATCAAATACACAGAGTGTACCTATTGAAAAACCACGAGAGCTCATCAAAGGCAAGCTGGCATAAAATCGGAAGCCGGGATCGAAAGGCATGTTTTTCCAGTTCTTAGTCCGATGATCCTCTAAAATATTTTCAATAATAAGTGGCTGCCCTGGTTTGGCAAGACCAAACTGACAAACCGAAATTTCCCGTGGCAATTCTTCCATCATGTCAATTTGTTCAGGCTCAAAACCAAAACTAGCCTTACACTGTTGGACACTTGAACCCAGGATATTGATAGTACTTTGAGGACAATCTGTAAGGTACGTAGCAACCTGAGTCATGGAATTGTAACGGGATTCACTGCTCAGGTTTAGATCTAATATTCCAAGACGCTTAACTTCTTCTATACGCTGGTCTTCATTAAACAGATTTTGTACAGGAACTATTCCGGCTTTAACTCCAGCTTCCCTCAGCATTTCTAAATGCTCTTTTTTTTCAGATTTTTCCATAAATACCACATATTTTCTACTAGAAAGTCAACTTTTCTGAGGGTAAAAGAAGTGGGCTGAGGAAACATCAAGGTTGTCCTCAGCACCAGAGTTCAAAATTTTCCCCAGTTCCTGCAAATGATACGTTATCAGAATTGCGCATTATTGAAAGCTTAAAACAAAAAACATTTTACTCCTGATTATTTCAAATAGAATACAAAAACAAACTTTGGGAAGAGAGAATAAATATTGGAGTTGGATCTTGTTAAAATTTTAATTAAATGAAAGGATTCCAGGTCAGCAGGTATGTTCTAACACAGCAAACCAGGCAAAAGAGGAGCAAACTTAAAAAATTCTGAGTAGTTAATTTAATGGTATTCGTGGATTGGTAAGAAATACAAAAGGAAGTCCCGGATCAACGAATCGCAAAATCCTGGATTTTATTCTTGAAACAGTGCTTGAGTCAGCATTGTTAAACAGTGGGCCTATTCTATAATGAAATCAACTCGAAGGTTGAAAGAGAAAGTGTTATTAAATGTTAAACTATTTGGCATCATAAACAATGAGAAAGAATAATTAAAGTCAGTCTTTTCTCCAATTTTTTGATTAAATCCAAACCATGGTTCTACGATTACCCCACCCTCATTCATTGATTCAGTTGATGAAGCATCGTACTTTCTTCCTCCAGCACCACCTGCTGCAATACCCCAATCAACGTATATATCGTCGAAGATGGTAAAATCATAACCAGCCACCAAAGCAGCAGTAGTAAAGGTACCACTTACTTCAGGACCACCCAACTGTCCCGTGAAACCTGTCCCACCAATAAAAAACTTCTCTGTGTTATAGACAATAAAGCGCCACCCGTAAAACACAGTTGGCAACCCTGGCGCATACTTCAAAACTATTCCTGTCTTGGATTTTTTAAAGTACGAACTGGCGTATATATACTCTCCTGACAAATTTGTCTTTGAAGTTTCATCTGTCGGTGCGACCTCCTGACTATCAGTTTGAGCTAAAACCTGGACAGAAAAAAAGACAGATATGAGTAATATTATGAGATTTTTCATGTTCAATTCCTTCTTCTGCTCTTAATTAATTTGAAAATCTTTTACCAACCTAGCCTGAAAGTTTATTGTTTACGAAAGTGTATTGCAAGCTTTTTATTCCAAAAAAACCGTATGATATACTTTTTTTAAGTTAAAATACACTATAAAAAAGCATTTTTCCACAAAAAAATTATTTCAGCTTCAAATACACCTAATATTTTATACAAAAAAACTGTATATTACAACAATTGCAAATGTGAAGCCTAATTGATTATTTGTTTAATAATTCTATTATTTGTTTAATAATTCTACAGTGTGTCTGGTATCTATGAGGATTCTTCACGCAGTTGTTCAATGCGTAACCTGATTTGACTGTTATCCGGCTCAAGTCTCAACGACTCCTCCCACGCAGTTTCTGCTAACTGCAATTCTCCAAGCTGATAATAGACAATTCCAAGGTTCCACCAGGCCACAGAATATATAGGATATTTTCTAGTGAGACTTTCCAGGAAACTGCGGGCTTCATGGCGTTTCCCAAGTTTTATAAGCACAGCTCCAAGCCTCAACAGTGCTTTATGATGTTCAGGTTTCAGGTGAAGTACTTGTCGGTATAATGTTTCGGCTTTTTCCAGATGTTTTAGTTTTTCATGTGCATAACCCAGATAAAGGTTGATTTCAGGATGTTTGGGGAATTTCTTTCGAAGTTTAGCAAGTAGTAAAAGCGCACTTTGCGGATCCTGTTGAACCAGGCGTAATTTTGCCAGATACAGATGAGGTTCTGGTTGTAATGGTTGCAGTGCAGCAGCATCTTCAAAAGACTGAAGTGCTTCTTTCCAGCGGCGGGCATTGTAATCCTGTTGACCGGAATGCATCAGCTGTTCGAAACTTTGTGTTTTTTCGGAAAGTGCAGGAATCATCCATGGTTCTAAATCCTTGATCAGCACATGGTAAGGCTGCCAGCCATCAGTACTTGGTTCGGTAACAAACGGATAAAGTTTTAGCCCCTGCTTGACGTAAGTATCACCTGCCTGAGGGGTTTGTCCGATAGTAAGTCCATAGAGGATCAAAGACATACCATCGCGGGGATTTAACTGATTGGCAATATTTGCCTGTTGTTTAGCAAACAAGGGTTCTCTTCGAAGGTAGTGCACGAGCGAGAGTAAAGTGTGATGCTCGCTATTATCAGGGTGCTGTTTCATGGCTGCCAAAATTTCTGTTTCTGCAGAATTTAGAGCAGGGACAAGAGCTGGTTCTAAAACTCTGCTTTCGATAATGAGCATGACAGCTCTGTAGAATTGAATCGATGATGCCAGAGAAGGATAACTAATTAGCAATGCCTCCAACTCATCTTTATGTGCTTCCCATGCAGAAGTATTAGGGACAGGTACTTGTTTAAGTCTCCACTGATAAAAATGCTTTAGACCATCCCAATCGTAGGTTTTGGGGAAATGAGTCAGATTACTGAAAAATTTGTCCCCCTCACCAAGGCTTTGCAAGAGTGAAACTATTAGTTTATCAGGAGAGTTCCAGGTATGAGTGTTTTGTATTTTCAGAGTTGATTTACTTTTTCCGAAAATACTGATGCTCAATGTAACCGAAAGTTGGTTAAGAACTTTCTGTAAAGATATTTGAATTAGTCTGTTCGGTTTTATTTGGGAAATTTCCGAGTTTTGTAATGATATATTACTTGAGGTAAGCTCTCCGGAGTCACGAAGGCGCTGATTCCAGCGGCGCATGATATCCGGAGTTATTACAGAGAATCGATCGGCCAGTTGCAGCTGCATGGAAAGTTCTTCCTGAACAAACAGCCCCAACCAATTCAATCCTTTTGAAGGGTATTTGACATCAACTGAAAGTAATCCAACTGATTGACGTGCCTGGAGAAACTGAGGAGACACCAGATTTACAATGAGCAGGCTTGTAAACAGCAAGGGGAGAAGTTTGCGAAGAAACTGATTTTTTATTTCCTTCGCAATTAAAAATGAAGGCAAACGAGCAGTGCAAAAAATTATGGTAGATTTGAAACACGTCGTTAGCGTCATGCGTAGTGTTGTGAGGATCCCGGGGCTTCAGTGTATGAATCTGCACTGGTACCAAAAGTGGACCCTTCAATTTCATCTCCTTCAAATTCTTCCGTATCCGCCTCAGCCTCCTCATCCTCAGTCTCCACAGCTACCACTTCCTCTGCCTCAACTTCCTCCGCCTCAGCCTCCTCAGCAACCACTTCCTCAGCCTCTTCGTCTTTTTGAATTGACGTATCAACCTCTGCCTCAACTTCAACAGCTTCCACATCTTCCAGCTGTTCAAATTTTTCAATTAAGGATGATAGCCTTTGCTCCCAATCTTCATATCGATTTTCCAACTCATCATTCTTTTCTTTTAAATCCGTAATTTCCATTCGTGAAAATTCGATGGTTTCGATCGCTTCATTAATTTTTGCTTCAAGCTGTTTCAGTAAATCGTTTGACATGTTTAATTTCCTTAAAAAATGGTTGTAGCAACTTCCTCACGGAATTCGTTAACCGGATCCCCGGCAAAACTTTCAGCACAACTCTGATGCAAGAGCTGTACATTTTAGCTTATACTTGAATGAAAAAGGTAATCAACAATAATAACAATTGATTGCTTGTAATTCCTGAATTAAAGGTTTAACAAAAAAAGTATGCAACTGTCAGTCACCTACTTTCGGCCTGATTTTTCAGACTAATCGTTGATTGATGAAAACTGGGGACCATACAATTGGGCAATAACAAATCAGCTGAAACGGAGATAGAAGCCGGTTTAGATAATATTGTTCGGGCACTGTTTAATAATTCTTCAAATATTATGAGGCAAGTTTTTTTGGTGAGACTATTCTTTTCTTTCTGATTTTCTTATGAGCAGGAACGGGTAATCTTTCAAGAATACGAGAGTAGATTTGTTCCATACTCAATTCAGCCGACCTTAGTTGTTCATCCGGGTTCCCTTGTGCTATGAAGCGATCAGGAACTCCAAGCTGCAGTGTAGGCACACAAATACCACTTACACTTAGAGTTTCAAGCACACCACTGCCGAAACCTCCGTGGATTGTGTTTTCTTCAAGGCTTACCAGTAATTGTACTTCTCTACCAAGCCTAACAATTACATCCTCATCCAGCGGTTTGACAAACCTTGCGTTTACAACAGCAACTGAGTAACCATTCTTTTCAAGAAGATCTGCTGTCTCCTCTGCAATATCGACCATTGAACCTATCGCAAACAGCGCAATATCTTTCCCTTTTCGTAAGATTTGTGCTTTGCCAAATTCAAGTTGAGAACAATCATTTTCTTCAGGATTAGCAGTATTTCCTCTAGGGTAGCGTATTGCCGAGGGACCGCTTTCATTATTATAGGCAAGTTCCATCATGCCGCGTAATTCTCCCCCGTCACGGGGTACCATTATTGTCATGTTCGGAATCATACGCAGGTAAGTCAAGTCATACAATCCGTGATGGGTCGGGCCATCAGCTCCAACAAATCCTGCTCTGTCGAGCATGAAGCGTACCGGTAATTTTTGAATTGCTACGTCGTGTATAATGTGATCAAGTGCACGCTGCAAAAATGTGGAATAAATGGCAACAAATGGTTTACTACCGGTGGTTGCAAGTCCTGCTGAGCACGTCACAGCATGACCTTCAGCGATACCGACATCAAGCACACGTTCCGGATATTTTGGTTGCAGTTTAACGATACCCGTTCCACTCAGCATGGCGGCAGTCACAACCACGACTTGTTCATCTCGTGCCATCAATTCTCCTAGTTTGTTTCCAAAAACCTGAGAAAAACTAATTGCATTTCCGGATGATTTTTTCTTTACAAATTTTCCATCCTCTGGTTCGAATGGGGTAACACCATGATACTTATGGGCATCTTCTTCAGCAAAAGCATAGCCTTTACCTTTTTGTGTAATGGCGTGGATGACAATGGGACCGTCTAAATCCTTAACATGATTTATTAAATCCAGCAGTTCTGGAAGATCATGACCATCGACTGTACCAAAATATCGCCAACCCAATTGTTCAAAGAGCATACTTGGCGGAGAAAAAAAGCTCTTTGCAGAATCGTGTAATTTCTGTAAAGTAGTTTTCAGACCCAGTCGTTCAGAAAAAGGTGCCTTCTCTGCGAATTCCAGAGTTTCTTCACGGAAACTGTTGTAAAACCTGGAAGAGGCAAAACGAGTCAATAATTTTGAAATTGCACCAACATTTGGATCTATACTGACGCTGTTATCATTGTAAATAACCAGCATGTTTTTATCGAGAGCACCATTGTGATTCAGTGCTTCAAAAGCTAAACCTCCGGTCATTGCTCCATCTCCGATAACAGCAATGACACGATGTTTTTTTTGTTGAAGATCACGTCCAATGGCCATTCCAAGTGCTGCAGAAATTGAAGTTGAGGCATGTCCTGCTCCAAAATGGTCGAAACTGCTTTCGTCACGTGAGAGAAATTTTTTGATGCCGCCGGCTTTACCAAGCGAATCAAATTTTTCATTGCGGCCGGTCAGAATTTTATAGGCGTAGGCCTGGTGTCCTACGTCCCAGACAATTCGGTCAATGTTGAAATTAAAATTTTTCAGCAATGCTACTGTGATTTCTACAGTACCAAGGGAAGAAGCAAGATGGCCTCCACGTTGGCTGGTGACTTCGATGATACGTTGACGGCATTCTTCGGCCAACTGAGTTAATTCTTGCAAATTTAAGTTTTGTATCTCTGTAGGTTGTGAGATACTTTCCAATAACGATTTCATTCTTGAATCTTAAATACTTAGTTTCAATGGGAAAAAATATAAATGTCTTCAGATCTTCAGTTTTATTTCCCAATTGGTTCAGGCCACTGATGTACCATGTCTGTCAGTACGAAAAGATAATCATAGGGTACAGTATATCTTGGAGGGATTCTTATGTCCACTAATACACTGGAACAATTAAAACAGGCCAAATCGGCTCTTGAGGCTGAGAGAAAACCTGTATCTCATGTTCAGGAAGCTGTAAAGGCAACAAAAGATATCACTCAATTTGTTAAAATTGCACTGAGTAAAGAAAATCGCTGGATTTTTCAGGCCGGTGAACAGGATAGTATAGTTTCAATTCTGGCGGAGATCAACCGAACCAACAAGGAACTGTATAATAAATGCCGCACTCCGGAGCATTTTAATAGAGATGCAACTCGTTATTTGAAAATGAAGAATCATATAATCCGCAAGTCTGAGTGCATCCATTTTAGTCTGGATCAAGGATTTTATGCCACAGAACCACTTGGATTTTCTGCCGGAAAAGCAATTGAATTATCTCTGAAACAAATCCGGAAAATACGCGACGGTCACCAGCAAGGAAAATGGACACGATTGCCAATTGATGTAAATGTAGATGATTCTGCAAAAACTGAAGTTGAAAAAATATACGCAGAGAGCGCACCACTTGCAGAAAAATTACTCAAAAATGAAAATATTGGTAACTTTGATCCACCAATGACCATAGAAGAAGTTCAATCTGTTTATAAGTTTTTCCATAATGTTCACCAAATCCAGGAATTGGAGCAGCAAGCACTGACGGATGCTCTTTCAAAAAAAACGCCTGCGGAACAGTCTACTCCAAATGAAATTCTGGACAAACTTTCCAGTTTTGAAAGAAAGCTTAAAAATGTAAGAGTTCCGACCTCAAAAAATATTCCGGACTGGGGTATTCATCTGTACGAAATGTCACTTACGGATATGACCCTCCGTATGCATCTGCTCCGTATCCCTTTTGAACCATTGGGATTTCTTAATAGACATTTGAAAATACTTGAAGAGCAAAAAGACAGTGATGGTATTGAGAAAAGTATCTCAAGCTTCCATGATAATGCTGTACAGGAACTGGAGAAACTGCAACTTTTTAGTGAGTCTTTTGCAGGTGTTGACGAAACTTTACAGGAAGTGACAGGAATTCTACAAAACCTTTCAATCTGCTTTGGAAAGATTTATCACAATGCATCTTCACAAACTATCACCAATTCTTTCCTGATCAAAGTCCTTGAACTGATCAAAGGTATGCTGGAAAAAGGTGGTCGCGTTGCTGACTCAAAGAGCGATACATTGCTTAAATTACATCAAAGTGTCAATGATGTTGACTTGTTTGATGACCCAATTACAGAAGGAATGATTCATGCGCTGGACTTACTTGAACAAGGCAAAGAAGCGATGAGTCAGTATTGTGACAAACTTAAAACCTTTTTGGAAACACTTTCAAATGCCTCTGACTGGGACTCCAGGCAGACTTATAAATTCTTGAAGAACGCTTATGATGAAAATGCGAGTTTAACCTCAGCATCAATGTTTTTTGGAAGTATAACTAAAACATGTGTTTTGTTGAAAAGTTCCATCAAGGAAGTCGAATCAATGTGGCTGGAACTAGCTAAGTTGCGAGAACAAAAACTTGACTCAGGGGCCTTGTATGAGCAAACAATAGCACTGCTGGGACAGGACACGGGATTTTCTGAAAATAGTTTGCGGCAAAGAGCGGATCAAGTGGAGGAGTTGAATTGGATACTGGATGAAATGTTAGGTCTTGGAGTACAAGAGGAGCAGCGTTTTGTCGATGAACTTCATTCAGAGTTAATACCAGTCAGTGACAGGATTAAAGCTCTTAGAATAAAAGAATCTGCAAGAAAAGTAGAGTTGACAAGCACTAAAGAAAAATCAGAGCAAGATTCTATTGTGGTAAAATCCAAGGTTAGAAAAACAAAAAAATCTGATAAATCCAGTGAGCTTGCTATTGGCAATAAAAAACCAACTTACGATCCTTTCCAGCCATTTCAAATGGTTGCCCTGAAAAAAGCCTGCAAAGAAATGACATCATCCGAGGGTAAAATGATATATCAGGTGTTGACAAACACACACATATTTTTCACCCTGTTGAACAAAATGGAAAGTTCCTTCAAACAAGGTGAAGGACTTGAAAATGAACTGGAACAGGATTTAGCTAGAAGCAAAACAACACAGGAATTTTTGATGAATTTTGCAAGATTGAAATTTTTACCAAATGGTTATTATAGCGAAAACAATACCCCCTTTGATTACAATGAAGAAAAGAGGCAATTTGAGGTCCCGGAGGGGATAAAAAAACAGCTTAAAATTACCGATAGTTCTACCAGTTCACCCATGGACATTTTCAGTCGACTGATTCGAGTGTTGTTGGGTTTAGATGATTCTAATACGCTTGCTGCCATAATGCCCCCGCAAAATTTATCCATTATGGAGGACGATTTTATGCTTAAAAGAAAAGATCGAAAAGCCGTTGAGGAAGGATTGCAATCGACGTGAATTCCAAAAAAGTAATGATCTTTTTTTTAAACATTTCTATAAAATAGATCAATCTTTAGTAGGTTCTAGCCTCTCTTCGTATTTGCTTCACATTCTCAAGTTGAATTCAATCTAAATAAATTTTACTTTTACTCAAAAATAAACAATGTTTATTTTTAATAACCAACCAATCCAACTTTAATGGGTCCTTTTAATTGGGGGCACTTCTAACATGGATGGTAGTCCAGGGACTTTCTACCCTCAAATTTTCACTACCCAACGGTCTGCAAAAAATTAATGATCCCACTGCATTTATAGGCAGTCAGTACGTATCACATGCAGTAGAAGAAAACCTCCCCTTGAGCATAGATCCGACAATCTGGCTGATTGCTCCGTTCGCTACCGCAGTTATATGCGAGATTCTGAGTTTGTGGCTTGCCGGACAGAGACTGCAGGGGACACCATGGGGGAAAATTCGCTCTTGATTAATGCTTAACATCCCGCAATAGTGGGCATCATTTCAGTTGGCTGTCCTTATTCCCACTTCGATTGTAATAACTGATCGCGGTCTGCTTTTTTTCTAATTCTTCCTGACATTGAATGCATAGTCGTACACCCGGTACTGCTTTCCGCCGGGCAGCCGGAATTTCGATTTCGCATTCCTCACATTTGATAAAACTTTCCCCTTCTGGTAAGCGACTTCGTGCTAATTGAACAGCATCTTCAACTGTAGCCTCAATTTGCTCCTGTACCGCCCCTTCACGGGCCCATCCTACAGCCATTTTGACCTAAAATAATAATCCCGAAAATATGTTAATCCACAAAGAATTAAGTCCTGTTCATCAGTTAATAATTTTTCAACAGTTGATGAATAATATGCACGACTCAATTGGTTCCTTCTTTTTTAATGATAATTAAATATTATAAACAGGCATAATTGTTCTACGAATATTTTTTCTGATCAATACACAAAATAATCAGAGGGTACTAGACAGTTTATCAAATACAATATCAATCAATCAGCGTATTATCACACAAACTCGATGTTAACACAAAATTCCAAGAAAACTTTACCTGCGTCATTTGCAATACTTCTTTAATGCGAAAAGGAAGTATAGTTATTATTAAATAGGGTCAGAGTAAAATTATATCTATAAATAATTCAGTCAAATGTTTAGTTAAATTAATAGTAATAACAACTCCTCTACGGAAAGGGGTTGAGTGTCGAATCTGACTCAGATAGAATATCCTGCACGAAGAGAAATCAATCAAGCTTGAAAAAGATTTAAATGCCGGAACTACCTGAAGTCGAAACTGTCGTTCGAGAATTACGTGAAGAAATATGTGGAGACATTATTTCATCAGTTGAAATATTCCGCAGTAATCCAATTGTACAGGGAGACCTGGATACGTTCCAGGAACAATTGTGCGGAAGAAAATTTATGGATGTTAGGCGTCGGGCCAAATATCTGATTTTTAATTTAGAACCAAAAAGATATTTAGTTGCTCATTTACGAATGACTGGGAAATTCATAGTCAGTGATCCTCTACCGGAACCGACAAAATATAATCGTGTCTGGTTTAACTTAGAAAGTGGACGGCAGATGATATTTGATGATATTCGCTGCTTTGGAACTCTGGAAGTATATGATGATTTAGCTGACTCAAAGTCCTTGCAAAAACTGGGAATTGAACCTCTTTCGAAAGCTATGACTCTAGGTTATTTCAAAAAGAATCTTGGATCCTCCAAGCGGGAAATTAAATCAGTACTGCTGGATCAACAAATAATTGCCGGACTGGGCAACATTTATGTTTCAGAAATATTGTTCCGCTCCAGGATACATCCTCAGCGAAGTGCGGGCAGCATCAATAAAAGAGAATGGTCGTTGATTATAAAATACACAAAATATATCCTGCAAGAAGCGATAAAGAATAATGGGACAACTATTTCTGATTTCCGCAGAGTTGATGATAAAACTGGGGCATTTCAACAATTTCTGCAGGTTTATGATAAAAAGGAACAGCCCTGCACAGAATGTAGAACGCCTATTCAACGAATAGTGCAGCAGCAAAGGAGCACTTTTTTTTGTCCGGAATGCCAACGGTGACAAAATATTTTATATGAAGCTAATCTTAAAAATATTTATTCTAATTTTGTTACTCTGTTCCAGTTCAGTGACTTTGTGGGGCCGGCAGCAAAATATAATTCTTACCGGTAGTCAAAATACTGGTTCATATATTTTTGCTAATGAACTGGCGCGTCTTTGGAGCTCATCCAAAACCAGTCGCAAAATAGAATTCGTGATACATCCTGAAATTTCGCCCGTAAGCCGTCTGACACAATTAGAGAATAACAGGGTTACACTGGCGATTATTGATGCTGCAATCGCACACAAAGAATTAAAAAAACACCCAGGTTTGCGTGTTCTTACCGTTCTTTGGCAAAACTGGTTGTATGTCATGGGTACAGTTCCCGGACCTCTACTCTCACTTGAAAGCACCCAAACTTTGCTTGTACATGATAATTCGTTTTATTTCGCGCAAGTCTGGAAGAATTTAGCACCGCAAACAAAAATTAACTGGTTCAATACTGAGAGCATTCCAAATTTTTCAGAAGGGTTTTCTGAAGAAGTGCTTGTTTTCACCGGTCCTGCTCCATTGAAAGAAGTAAACGACTGGCTGGAACAGTTTCCGGGAATCCGGCTTTTATCATTAAATCAGCAGTTGATTCAGGCTTTGCGGTTAAAATTCTCCTGGCTGATTACACAAAAACTTCCTGCCAATAAATATCATTATCAAACAGAAGAATTGGAGGGAGTGGCTTGGTATCCTGTTTTGGTGGTACGCAGGGATTTTTCTCAAGAACACGCAAAAACATTGCTGAACCTGATTTTTGCACAAAGCAAAGCTCTTAACCCGAATGTACTTTTTCAAAGTTTACTCCGTACAAACAACATAGCTTTTAAAAAGATTTACGCTTATCATGCTGCAGCAAAAAAAATGTTACGCTTTAAATGAAAATGCAGTTTGAACATATTTCAGTTTTAACACAAGAAGTGGTTGATTTTGCCCCGGAATCAACACAAACAATTCTGGATTGTACTCTTGGCGGCGGGGGACACAGCAGGTGCTTGTTGGAAAATTTCCCGGACGCAAAGCTGTACGGAATTGATAGAGATGCGCTTGCTGTAAAAGCTTCAGCGGAAAGATTGAAGACATACGAAAAGCAAACCAAACTGGGGCAGGCCAGTTTTTCTGAACTTCCTGAATTATTTGCCGAGTGCGGTGAGCCTGATTTTGATTATATTTTGGCTGATTTAGGACTGTCAAGTGAGCAGTTGGCAAGTGCTGAGAGGGGATTTTCTTTTTTGCGGGAAGGACCTCTTGACATGCGAATGGATCCGGATCGTCAGCAGATCACTGCTGCACATTTGGTCAATAATTCCAGTGAACAAGAATTGCTCAAGATTTTGCGAAATTTTGGTGAAGAACGTTTTGCCAGGAAAATAGTGGGCAAGATACTGGAATTCAGAGAAAAAAACCCATTGAAAACAACAAAGGAGCTTGCTCAACTTGTTAGCAGTGTCATCCCAAGGCGGTTGCAAAAACAGGGGTTTAATCCTGCAACTTTGACTTTTCAGGCCCTGAGAATTGCTGTTAACGACGAACTGCAAGAACTTGAAGTGTTGTTGAAGCAGATTCCATCACGATTAAAAAAGGACGGTCGTGTGGCCTTAATCTCATTTCATTCTCTGGAGGACCGCATTGTCAAACACCAGTTCAGGAAATGGGAAAATCCCTGCGTTTGTCCAACCGATCTGCCATACTGCATTTGCGGTGAAAAACCACGGGGACGAGTCCTGACCAGAAGGCCGGTAAATGCTACTAAAAAAGAGGTTGCCGATAATCCCAGAAGCCGGAGTGCCCACTTGCGAGTTTTTGCATTTGAAAAAACAGTCCTATGATTGAAATTCGCTGTGATGAAAAATGGGAAAACTTGATTAACAAATCCGAACTTCAGAAAATACTAACAATTTTTCTAAAATATTTGTATGCAGGAGAACGTGGAATTTCTTTATATATCGCAAATGATGCAGTAATTCAAAAACTGAACAGGGAATTCCGTGGAAAAGATTGTCCCACAGATATTTTGTCATGGGCTTATGATGGAGATGATCCGGGAATGTTTGAAGCCCAAATGAGTGAGGCTGAATTGGAAAACTCAGAAAGTACAGGGGTAGCCGGGGAACTGGTTCTTTCTGGAGAACGTGTCAGTCAGCAGGCTACTGAAAATGGATGGGATTTTGAGACGGAACTTATCCGCTTGCTGGCGCATGGCTGTGCTCACCTGGCAGGATGGAATCACGAACGATCTTCGGAGGAAGAAAGTGAAATGCTGGAACTGGAAACTGAGTTATTGAAAAAAGTCGGACTGACAAACATATATTAATCTGGCTATTTCAGTAACAGTCAGAATTTAATCAGTCTCGAATGTAGTGCAGTTTTTGAAATGCTTTCCGGAATTCAATTACTTCAGATTTCAGCTTTTCCGGTTTTTCCTGTTTCAGCAGCAGGCGGCAAAAAAAGTCGGCAATCGTTTCCATATTTTCCGGGCGCATTCCCCAACGTGTAATTTCCTGGGTCCCCAGACGCATCGCGTTAAAGTCTCCCGGAACAGGAGGCAGGGGCAAACCAATTCCACTGGTGAAGAGATTGGATTTTTCCAAAAGCTTTGAGGCAGTATCTCCTCCACCATAAGTTGCTGCAGGCAGAGCCACATGCTGGGAATTCGTGAAGCCTTTTCCACTTACATGAAACACTTCACATCCTCCAGTGTGAAGTGATTCTGCAAGTGCTTTGGCGTTGGCAATACACATTTTCGCATATTCTCTTCCATGTGTCAGCAAATCCAAAACGGCTATGACCATTGCTGCAGCACGACTGAGATCAAAATTTGCTGTAAGTCCGGGGAAAGCAATTTTGTCAAGACGCGCAGCCAGTTCTGCTGAATTCGTAAAAACCATTCCGGATGGAGGACCTCCAAAACTTTTGTATGTTGAGCCGGTCATTAAATCCGCACCTTCTTTGAGAGGCCGCTGAAATTCTCCACCTGCAATCAAACCACCCATGTGGGCTGCATCATAAAGAATCCACGCCCCCACTTCATCAGCTATCTTCCGGACTTCCTGCAGCGAGTAGGGAAATAAGCACATGCTTCCAGCAATAATGATCAGCTTAGGTCGCACTTTTTTCGCTGCGATCATTAAGGCTTCCGGATCAACATCCATTTGCGCAAAATCAAAAGGGACTTCGTGAATTTCCAATCCATAAAGTCCGGCAGCGCCTTCCGCATGATGGGTCACATGCCCTGCCGCCGCATCCGAAAAAGACATGATTTTGTCACCCGGTTTAGTTGTTGCCATGTACGCATAGAGGTTTGCAATCGAACCGCTTGGCACTCTGTACTCCACATATTTGGCCTGAAACAATTGACGCATGAGTGACATGAGCATAATTTCCAACTGATCAGCGTGCTCCATGCCTTTATTATACTTTGCTCCGGGATACCCCAGACTGGATCTGCTACCTATACTTGAAGAAAGCATTTTTGCAGCTTTAGGATTGATTACATTCGTACCCGCATAGAGTACAATGCTTTGCTGATCCATCAACTTTTCATGCGCTTCAATAAGACTAAATGCTTTTGATTCAAGTTCATCAAAAGACATTGACTGATAACGTTCTGCATGCTGCTGAATAAAACTCTCCGCTTCTTCCGGTACCCATGGGCGCAAATCATCTATAATGTTAATCATATGCTAATTTGAAAAGTAAAAATATTTTTGAGATAATCAAAGTCTTATGCTTATCCTTATTGAGCAGTTTTAACACATTATTTGAAAAGCACTGTCACGTAGATCGGTTTTTATACCATAGATTTGGTATCAACGGCTATCAATATGTTCGTAAAGGGTACTAGAAAGATTTTTCCGATTTTTGTAAATATTTTCCTATAAAAAAACACAAACAATTTATCCGCAACTTTCTTTTCATTTGAAGACCGAAAAAAGCATTTCCAAAAAATGGTTGACATTCTTGACAAATTGATTGATAATCAACGTTATTCAATGGAAAAGATGACATTTAATTATACAAAAATATCAGCTCAATATATTTAAAAATAAGAGTTTTTGGATAAATTGAGGGAAAAACATTTTCCTGTATAAAAATAAAGAATTAACAAAAAAGTAAAATGGAATTTGATGAACAAATGGCTCAATGGCGGGAAACCTCTGGTTTGACTCGCAAAGAATTTGCCAGAAAACTCAGTGTTTCGCTGACTGCTGTAAAGAATTGGGAAACTGGACACTCTACGCCCAAACTGACTAAATATAGTGAAATTGCCAAAGTTTTAGCAATTGATGTGCGGGAGATGGGTTTGGATAATGACCTTGATCTTGACAGAATAGGTGATCGCATCAAATATGCCCGCTTGCTGAGAGGCATGTCGATTGAGGCATTTGCCTATGAACATGGTTTTGCAATTCAAACTGTAAAAAGCTGGGAATCCCATGCAGCTGAAGTTACAGAAGCCTCTCTTGAGCGTATTTCACGTGCATTGAAAATTCCATCCCCATTCTTTGATATGAAGAATGATCCCCATCAGGAATTGGCGGACCTAAAATAAACCAACTGTAAATCCACATTTTTAGAGCACACAGTTTAGTCTCGTGTTCGTTTTACTGCATCTTTAAAATCTTGATTACTTGTTTCTCGTTTCAACGCGAGTTCATAGTGATTCCTCGCTTGTGGAATTTCTCCATTGGCCTCAAAAGCTAGACCAAGGTTGTACTCGTCTTTTGCAGTAAGCTCCTCCAAACCCTGAAGATAGGCAACAGCTTCCTGGTAGGCATTCCCCCTGATCAGTGTCGAAGCAACTGTATTCCCATCTTGAACCAGTAAATCTGCAGTTTCATGAAAAGGACTGATTTGTTTGACATATGTTTGGGCCACTTGACGTCCCAATTTGATCTTCAAATCCAATGAGGTTTGTGGAACCTGAACATTCTGTTTCAGGTTGAATCCTCTTGCAAAATATTCAGTAGGGTTTGTAAAGGACAAACCAGCACGGTCAATCCTTGAAAGAAAAGACTCAGTATAATCTTCATCCTGTTCAAATCCTTCTATAATTGCTGTCTTTATATTTCTCGGTAAATGTGAGGTTTCGGGAGCACCACCCCACTTCCGCACATAGTAAGTGCGAATTATTTGAGGGGGAACGACATCGCTTCCATCACTTTTATTTATTAAAGTAAATTCAACTTCAAGCGCGGCTAATTGTTCCACATAAGGAGTCGGAATCAAAAATCCTGCTCCGGATGATTCTGCAGCCATTGAAACTGTACTTGCCAGTATAGATTGCTCAAGGGAGGCACCCTTGTTTTTGATATTTGTAAAATAAGAAAGAGCTTCTTCGGACTCAATTATCAGCTCAAAATATTTAACTTTTCCATGCAGGATTGCTACTTTTGCCGAATCCGGAAGTACGCCGCTAAATCCAGTTTCCTTTCCGGTTGTGTTGATCAGCTTGTACGGCGAGTGAAGAGAAAGGTTGTGTACAAGAGTAGCCCTTACCAAGTCTGCAATTTGAGGGGATTGCTCTTTTTTTGAATTGAACTTGGTGATGGTTGGATTTAACAATTTTTCAGTGCTTGAAAAACTCTGGGTGGATCCGGATTCAAGTGTATTTGGCAACTTGATTTGTCCGGACACAATTTTAAAATTACCAATTTCAATGTAGTTAATGTTTTCAACACGTTGAGCTGCTGGACGTTCGATTTGGAAACTTACTTTTGGTGCACATCCCGTGAGTAAAAATACACAAATGCTCAAAAGCACTGAAGTCCTGATGTAAGTAGTCTCAATGTCTTCCCGCATTGCAAAATTAAAGAAGCGAATCATTTGAAAGGATATGAGTTTCATAACATAAGAGCAGTTGTAGATTGTTCCCTAATCATTAACGTGATTCGAGTTGTCTTAGCAGTTGCGGGTTTTCACGCTGAAGTCTTTCGATGCGTCCCATTCCCTGCGCAAAAAGCAGGTTTTCCGGTTCAGCACTCCACGCCTCTCTGTAACTTGTCTGAGCGAGTCCATAATCTCCAACTGCTTCGAAGCAAAGTCCCAGGTTATAAAGATCATTTGGATCCGGATTTTCAGCAGTAGCTTGTTGTAACTGTTCAATTGCCAAATCGTAAGCACCGGCCTCTATCAAAATTTTAGAGTTTGGAAACTTACCATCAGCAATTGGGTAGCTGACAGTTTTGTCAGTGACTGCAACTCTACGTACAAATCCGCTGGCTATGGAAAGTGCCAGGTCCGCAATTATTTGCTCAAAGGAAGGAAGAACGTCTGCAGATTTTTCAATGGATTCAGTCTCGGTTGTTTTTGAAGTTGGCAGAACGGATGTTAAACTTTCTGCAATTTGCTGAAAACTTTCTGTGCTTCTTCCACCTATCCTTTGTGAGTAAGTACGAGTCTCAAAAGTAGTTGCCACAACTTCTGCAGGTACCAGACGAGTCATTTTTATTTCAAGTCCCAATGTCCCGCGTGTTGATTTGTAGGGCCACCAAACAACTTGATCGACTGTTAAATTCAAGCCGAGGCTACGTCGTGAACGTGGTGGCCGGAAATATTCCAGGCCTTCTTTACTCAGGTCAACTCCATCAGTTCGTTCAATTTCGAGCCAAAGTTTTCCGCTGATAACTGCATCAACATTTTGAGTTTTGTATCCCCGTACTGAAACTAATTGCTGCAGTGCCGTATCATTTTCCAGCTTTTCAAATTCATCTGAAAAAACAACTTTGAAGTACGGAGTAGCGGTTAAGAGATTTATTACCCGCGCCCTGACAGAACGGCTGATGGATTTTTGTTGGGCCTCATTCAGCAAAACAGGATGGGTTTGCCAAATGCCATTCCGCTCAGTTTTATATTTCAGAGAAATCTGCCCAATCTCAAATTTGCCCACTGCTATTTTTCTGATGTCTCTTGTGTTGATCTCCGCAGGTGAGCGCACCGTAAGCGTAGCTTTAGCGCAACTCGTCAACAGAAAAGCCCCTATCAACAAAATGTACAAAGTATGATTAAATATATAGTTATTCATAAATTAAATTCTTGCTTTAATCTTGAATTTGTTTGGCCAATCTTCTTTTTTCAGCAAGATAAAGACGTGTGCGTCCAACACCTTGTGCGTAAAGTTTTGTCCCCGGACTATTTTCAAGGGCAGTAATATAAAACCGTCGTGCATCTTCATAATCTTCCGGACTAACAGCACTGGCTTCATATGCTAAACCCAAATTATACCAATCTTGCGAATCGCGTTTTCCTTCCGGAATTGCTTCAATTATCTTTCGGGCTTGTTTGGATTTTCCCTCTTTGAGTAAATCTCCGGCTTTTGCTTTGCCTCCGGAAGCGACCTCTGCATCAACCATGACCTTGTATGGAGAAATTGTACGGATGAATGACTGCAGTGTCAGCATCACCAATTTCTGAATTACCTTCTTCTTTTCTTTGGGAGGCAAGTCGTAAATGCTTGGGACCGGCAAGGGTTTTTGGCCATAGAATATCTGTTTGGGATTGCTGCGACTCGCCAAGGCAACTTCACGAATTGGAATTGGGAAAATTGGGATTCTGGTGTAACTGATCAGGCTACCTAAAGTCAGGGAAATCAGGTGACTTTCTTTGACGTTGCGATAGGAATCCTTTTCCGTAATACTGCGTCCAAAGCTGGATGAATCCGCACGAATCGCCAGCGTTTCCCTCTTCAGGCCTATTACAGTAAAACTGAAATTTGCCTGTGCGAAAAGGGAAATATTCTTGTATTTGTATGTCCTAACAACCTGGTTTTTAGGTGGAATAACTTCATTTAAACCCGCCAGCGCGAATGCCGATGAAAGTGCCATTTCTGCTACATTACTGGCAAAAGCTCCCCTCCGACAAACATAACCTCTCCAACTATCCAAAGTAATTGTTTCATCTGAAATTGCTGCAGCACCAGCTGAAGACAGTCTACCGCCAAGTCCTCCTGTGCAAGTGGCGAGGTCAGTAAATTGTCCTCGGTCCACTTCACCTCCGCTGATGACTTCCCCCTGAATTATGGCAATAGTTTCCTTTTCCGAATCAATATTGGCCTCGTCTAAAGTGTTTACTACACTGACATTAAAGCGCTCTAAACGATTGAGTTCCTGGGCCAGTTGTTGAAGTACTTTAGATTTAATGCCAAGTTTATCATTTGTTTCGTCCACCAAATCTGCACGAATAAATACTTTTTTTACTTCCCGTGGCACTGTAATTCTTGAAGGTCTTTGCACTTCAAATTGAGAAAGTTTCGGTGCGGCACAAGATGAGATGAGGACCAAGGTAGAGAGGCACAATGGTAAAAATAATTTTTGCTGTATTGACATTGTTTTTTTAAAATCTGTACTTAGTCTTCTAACAGTCGAGGCAGCTCGCATCTAACACAGCCCTGATGGAAATTGCGGCAAAAATCATGTTGAATTTGAATCAAACCCTGCCGATTCCCGAATGTGTTCATTTTTAGTTTAGCGGATTTAGACAATTCTGAAAACCATAAACGATTTTCCATGAAACGTGTTTTGCTGTTTGAAGCTTCTGCAGGTAAAATCATGAACAATTGATAAAGAAGTTTTTCCAGCTTCGGTTCATTCTCATGACGTGCAAGGGCCAGGAAAAACGGCAAAACTGCATTTGCCCAAATTACAGTTTGACGGTCTTTTCCAACAAGTTGTGCGGTATTAATCTGTTTCGATTTACCCAAAACAAGGTGTTTCCGCCAAATTTCCCAATCCGGAGTAGAAAATAACAGTTCTGTTTCCGTCAGAGCTTGCCGCCGCAACTCTTTTTCTTCAGAAAAAACACTCAAGTTTCTGAACACTACCAACCAGCGTTTGAGTAAACCGTCATTTGCTATGCGGTGCAAATGGTGGAACATGCCCAATAAACGTCGCTCTGGGGAATTTTGGGGGCGATGTGCCTGTGAAATTTTACCGGAAACTTGTGGATGTTCTGGAAGTTCCTGCCAGGCAGCTTTCCACTGCTGAAATTCATGACGTATTGTAGGGTCGGCAATGGTCATTTTTTTTGAAAACAGACCGCAGGCTCCAAACCAGCGTGAAAGCACCAGAGTACGCGTTGTGCGTTGAGACTGACGAAACAAAGGGCGTAGTTCTCGAAATTGATATTGCTTAGCCAACTCCTCGAAAACCTGTGCATACGGAGAATATCCAAGTGATTTGAAAAGCAACTGAAACAGCAGTTCCTCCGGATCCTGTTCATCCCATCGTTTAAGCAGCACTTCTGTTTTTTCTTGAATACGTTGTTCTGCAGCATGGCCAAGAATTTTCTTGAGTGTTTCTGTACCACGCTCTAAAGCAGTAATTCCACAACGCCCCGGTAATTCACTTAATCTTTTTAAGTGATTTTTCGCTTCAGTTTCGGATGTAGAAGGTTCTTTACTCAATAAAGGGGCAAGTTCCAGCTCAGGAACTATTTGCCCGTCCTGGCGTTTAATTCCCCTCTGTCCATTGTGGTAAAGGACGACGTGCAAGACTACTTCATTGTAATCCGGATTTCCTTCGTGATGATGTGAGTACCATCCGGAAGAATTAATATGAATTTCCACCGCTCCAAGAAGATCTTGTTTCCCGATTTTCAAACGTGCTTCCCGGAAGTCTGGGCCGCTTGCGGAATTATACCAACCCGCGAACTCAATTTTGACCTGCTGCCCGCAGATCGTCTTCAGAGTCACCTGATCAAAGTCCTGTTCCAGCCAAATCTGCTGGATAGCCATCTCAGGAAAGGAGTTGTTTTTAATCATGAAAGGCTAATTGACAAGTAAAGAAAATGTACGTAAAATTTACCTTTGGATCATAAAACAGAAAATTGAAAGATACAATATCATCTCTATGCCAACCCAAACCATTTCACCGGATATTTCCGGATATTATGGCGATTACGGGGGAATGTTTATTCCCGAAATTTTGCGGACCACGTTTGAGGAACTCATTTCAGCTTTTAAAGAAGCAAAGGCTGACCCTGAGTTTTGGCAAAGTTACGTGAACGTTATGCAAAACTACTCATGTCGTCCAACTCCAGTAACTCCGCTGGAAAATTTTGCAAAATCATTGGGCGGCAGGTTTCAGGTTTTTTGCAAACGGGAGGACTTGAACCATACCGGTGCGCATAAAGCGAATAATGTGATGGGGCAAGGTTTGCTAGTTCAACGAATGGGAAAACAACGAGTGATTGCAGAAACTGGGGCGGGACAGCACGGCGTCGCTACCGCAACCATGGCAGCAAAAATGGGATTTGAATGCACGATCTACATGGGTTCTGTTGACGTGGAACGCCAGCGTCCGAATGTATTTTGGATGGAACAGCTTGGAGCAGAAGTTATTTCAGTAACTGAAGGTACTGCCACATTAAAAGACGCGATCAATGCAGCCATGCGGGACTGGGCCGAAAGCATGGAAACTACGCATTATGTTTTGGGAACAACTTGCGGGCCGCATCCATTTCCGGAAATGGTGTCCTGGTTTCAGTCAATTATTGGTCATGAATCACGTGAGCAAATGCTTAAATTAAACTCTAAACTGCCAGACAGAATTTATGCCTGCGTTGGAGGTGGATCCAACGCCAGCGGAATATTTCTGCCGTTTCTTGAGGACGAATCAGTCGAATTGGTTGGGGTAGAAGCCGGAGGTCATGGTATCGATTCCGGAAAGCATGCAGCCCGTTTTTCCGGTGGGACTGTTGGAATCGCACAAGGTTACAAAACGTATTTCTTTCAGGATGATGAAGGGCAGATGCTGCACACGCATTCAATTGCCGCTGGTCTGGACTACATTGGAGTCAGTCCTATTCTGAGTCATCTGCACGATAAGAAGCGCATTCGCTTTACTTCTGCCACTGATGAAGAGGTTATTTCTGCAACAAAACTTCTCATTCGTACCGAAGGGATAATTCCAGCTTTGGAGAGTGCTCACGCCTTTGCCTCAGTGATTGAGGAAGCTCGAGACATTCCGGATGGAGCGCAAGTTCTGATTAATCTTTCCGGTCGTGGAGACAAAGACATTTTCAATATTGCAGAAGCAATTGGCGACCATAAATGGCAGGAATTTTTAGAAAAAAAGGCACTGAAGAGCTGAGGCACTAAGGCACCGAAAAGCAGAGCATCTGTGGTGTTGTAATTCGTAATCCATAAATTAAATGAATCTGACCGAATATCTAAATAATCGATTAAAAAAACATAAAATTTTGCTAATGACCCACGCCGTAGTAGGCTATCCTTCGCTGGAGGAGAATTGGAAAATGCTGGAAGCGATGGGTGAGGCAGATGTGGATTTGGTGGAACTGCAGATGCCGTTTAGTGAGCCAAGTGCGGATGGACCTCTTTTTGTAAAAGCAAATCAGGATGCATTAAGAAACGGTGTTCGCTGGAAAGATTATTTCGATTTGATGAAGAGTGCAAGCGAAAGATTTAATTTTCCGGTTTTGATGATGAATTATTGTAACACGGCTTTCAGTATGGGGTTTGAGGCATACTGTTCCAATATTAGGATACACGGTGGTGAAGGTTTCATTATTCCGGATTTACCTTTTGAAGAATTTGGAGAATTGTTTGAACTGAGCCGTGATCAGGAACTTGATCCGATCATGCTTTGTACTCCAACAAATACCGAGAAACGATTACAAAATATCTGTGAGAAGGGCAGTGGTTTTATTTATTGTGTAGCACGTAAAGGAGTAACTGGACAAAATACGGAGTTGGACCGGCATGCAGATGATTTTTTGCGTCAGTGTCGGAAATACTCTAATTTGCCATTAGCTCTGGGATTTGGTTTGTCAAAGCCTGAAGATTTGTACCAACTGCACGGAAAGGCCGAAATCGCTATTATCGGCTCTGCCTTGTTGAAAACGTGGGAAGCTGAAGGTGAACCAGGCTACCGCAAACATTTGATGTCACTGGCCGATGCCAGGGATTAAATAAATTATGCCTGTATCCATCAGTGAAACCGATATTGAAAATTACGCGAAAGATGGAGCACTGCTGATTAAAAACCTGTTTACTCCAGATGAAGTGTCAGATTTGCGGGAAGGAATTGATGCAAACATCTCGCATCCCAGTTCACGTGCAAAGGTTGCCAGCAATGAAAGTGACCCTGGCTGGTTCTTTGAGGATTTTTGTAATTGGCAGGAAAATTCGGCTTTCCAAAGAATAATTTTTGAGAGTGATATTTCGGAAGTTGCTGCAAAACTTATGTGTTCTGAGCAGGTTCGTTTGTTTCACGACCATATGCTGGTTAAAAAAACAGGAACGAAACAAAGGACCCCATGGCATCAAGATCAACCGTACTACAATATTGAAGGAATGCAAAATATCAGTTTTTGGATTCCGGTTGATCCAGTACCGCTTGAATGGACACTTGAATTCATAGCCGGATCTCATCAGGAAAACTGGTATTTGCCAAGGACTTTCCTCAAAAAAGAGGCAAAGTGGTTTCCGGAAGGAAGCCTTTCGGATCCTCCAAATATCGAAGAAAATCCGGAAAAATATCGTGTTCTCAGCTGGGAGCTTGAGCCGGGAGACGCTGTGGCCTTTCACATGCTTACATTGCATGCCGGAGCGGGATCAGGTGCGCTGCGCCGCGTTTTTTCAGTACGCTTGATAGGAGATGATATTCGACATGCTCCCCGTGACTGGGAAACTTCTCCTGAGTTTCCGGGACTTTCAGATCAATTGCCTGCCGGAGTTCCAATGGATCACGAATTATTTCCAGTAATCTGGCCTGCAAGCAGGGCTTAAATGATACTTTTCTACCTCTAAATTCAAACCCATGTCAGTTCCTCAAGCAGAAACTCCGATGATGCGTCAGTTTAACGCCATCAAGCGGGAGCACCCGGATAAGCTTTTGTTTTACCGTATGGGAGACTTTTATGAAATGTTTGGAGATGACGCGATTGTGGGCGCAAAAGTTTTGCAAATTGCGCTTACCTCACGTGACAAAAAAAAGAAAAAATCATTGCCAATGTGCGGAGTACCATATAAGGCTTATGAGCAATATTTAAATAAGTTGACTGCGGCAGGTTATAAGGTGGCCATTTGTGAGCAAATGGAAGATCCTGCAAAAGCACAGGGGCTTGTTGCACGGGATGTTGTGAGAGTTGTAACTCCCGGAACTACTGTTTCGCCGCAGTTGATAGATCCAAACAGAAACCACTTTTTGCTGGCAATCAATGTTGTTTTGCGTGCCCAGTGTTTAGGAATTGCCTTTGTTGATCTTTCAACAGGTGAGTTTGAGGTGGCAGAATTTCATTTAAATGAAACTCATCGGTTCTATGATTTTCTTGCACAACTTACTCCACAGGAAATTCTGTTAACGCAAAGCCGTTCTGAAATAGAATCCACGTTTTTGGAAGAATTGGTGCAGCGGATGACACAATTACTGGATAAGATAAATTCTGCCGATGCCAGATCCGTGACTTCTTCGGAACAGATCTCAGGGCTACAGAATGCTCAGGTTTTTCCTTCGACAGGACGTTTTAATTTCATTGATCCATATCATTTTGATCCGGAAGCAACACAACGGAATTTGAACAATCATTTTGAAACGCTGAATCTTTCCGGATTTGGGGTTGATGATTTGCCGCATGGAATTGCAGCTGCAGGGGCATTATTACGCTATTTGGAGGAAACTCAAAAATGTGATTTGAGCCATCTTACAGCTTTGAGGCGCTATGCTTTTGATAAAACTATGCTCCTCGACGAAGCAACAGTGGCCAATCTGGAATTGTTTGAGAGTCAGTCCGGAGCGAGGAAACACACGCTTTACCATATTCTAAATCATACTAAGACTCCAATGGGTGCAAGGCTTTTCAGGCAGTGGTTACGTCAGCCGCTGCTGGATGTGGAAGCAATTAATGAACGTTTTGACTGTATTGAAGAGTTCCGGAATAATTTTATGCTTTGTGAAGAGTTCCGTGAATGCCTGGAAAATATCCAGGATTTGCCGCGCATTATTGGACGCATTACTTTACCCGTGGTTGGTGTGAACGATCTTGTGGCTTTACGTGAATCACTGGAACCAGTGCAGAAACTGCCTACCTATTTGGCAGAGTTACAAGCGCCGTTGTTAAAAAAAATTGCAGAAAATTTTGATCCGCTCACCGATTTGTTAGACCTGTTGTATCAGCGACTACTGGAGGCACCTTCAGTTAAACTTCGAGAAGGTGGTTTTATGGCCGCAGGTGTTTCTGAAGAATTGGACGAGTTACGTGAAATATCAAGAAATTCCAAACAATTTCTTAACAAAATGCTGCTGCATGAAAGGGAGATTACCGGAATTAGCTCTTTAAAAATCAGTTACAACAAAGTTTTTGGTTACTACCTTGAAGTCAGTAATGTCCATAAATCTTCTGTCCCGGAACATTACATTCGTAAACAAACCCTGGTCAATGCTGAACGTTACATAACTGCTGAACTCAAAGAATTTGAAGAAAAAATACTTACTGCAGAAGAACGAATAGGTGAATTGGAGTATGAACTATTTCAGCAGCTAAAAACTGAAATCAACTCAAACGCCAGACGAGTGCAGCAGACTGCAAATGACATTGCTGTAGCGGATACGCTGGCGGGACTGGCATTTGTCGCAGAAAACAATCACTATGTGCGACCCAGTCTACATCCTCTTGAAGCTCCTAGAAAATTGTTTTTGAAAGACAGTCGACATCCTGTTATTGAACAAATAGATCTGGGCGAAGTGTTTGTGCCTAATGATTTGGATTTGGAAGAATCAAAGTGTCGGATCATGTTAATCACAGGGCCGAATATGGCAGGCAAATCAACCTACATGAGACAAGTTGCGCTAATTGTCCTGATGGCTCAATGTGGAAGTTTTGTGCCTGTTTCGAGCTCAGAATTTTCTGTGGTGGATAGAATTTTTACACGTGTTGGTGCATCAGATAATCTTACACTTGGTCAAAGTACTTTTATGCTGGAAATGAACGAAGCTGCTGCAATTTTGAACAATGCGACTGAAAGAAGTTTGATTATTCTGGATGAAATCGGACGTGGAACGAGTACTTTCGACGGTATTAGTATTGCTTGGGCAATAGTAGAGTATATCCAAAAATTGAGTGCCCTGACGCTTTGTGCTACTCATTACCATGAATTGACTGCAATTGCACAAGAACTGGATTCAGTAAAAAATTTCAGCATTCGTGTTGAGGAAGAAGGAGAGAAAATTGTTTTTTTGCGTAAAATTGTTTCAGGAGAAGCCGACAAAAGTTACGGAGTACAAGTAGCCAGGCTGGCTGGACTGCCAAAAAGCGTGGTAAATCGTGCTCTTGAGGTTATGGAACAATTGGAAGAAACGTCAATGGTCCATCATTTGCCTGTACTTATAGATGAGACACAGCAGAAACAAAAAAATTCTGCAGAGGTTAGTGAAAATTCTGGAAGTTCTTGGGTAAATTCTGTAAATGAGGATCAACAGTTGTCCTTGTTTCCAGAGGAATCACTCTACCTTGATGAGTTGCGCAAACTGAATTTGAATGATATGACCCCGTTGCAGGCACTAAACTATCTTCATGAATTAACTGACAAACTGCGGCAATAGCAAGAAAAGCCGGTAGTATCAAAATCTTAAACTTGAATCCTAAAATGCGAATTGCTGTTTACCCGACAAGTGCAAATCCTCCAACTTATGGTCATGCAGATATATTGGTGAGAACGACCAAACAGTTTGATCATGTTTTTTGGTCGGCTGCTATGAATTCGGAAAAACACTATATGTTTAACGAAGAAGTACGTCTGCGGATGATGAATGAATACGTGCAGCATTTTGACCTGAAAAATGTAACAGTTGAAGCTTTCACAGGTTCTACTATTCGCTACGTGCAAAAACGAAAAGCTCAGGTAATAGTGAAAGGATTGCGTAGTTTAGACGATTTTCAGGGTGAATTTCAGCAAGCAGTCGGAAACAAAGGCATTGATCCTGAAATTGAAACCTTTTGCTTATTTGGAAAACCGGATCTTTTTGCCATCAACTCGACCCTGGTTCGTGAATTAGCATTTCTGGGAGAGTCAATCGAAGCTTATGTTTTACCTTCTGTGGCAAAAATTGTGGCTCATGCAATAAAAAAATCCTGATTCGGAAACATCAGAGAGTAAAAAACCATGAGTGACATCAAACTACGAATCTACTATTTGTTTTTCGGAGGAATAGGCGTAGCCCTATTCTTGTCTATGCTGTCTGCAGATTTCCAGGATCCGACTGTTTTTAATCAGTTGTATCCTTCAGAAGGAGTGCAGAACTGGGCAGGTTTGATCGGAGCACTAATCGGTGGTTCTTTGCTGGAAATTTTTGGACCTTCGGCTTTGCTCCTTCCGTGGCTTTTTGTCCGGGCTGCTTTGCATCAACCACGTCAGATTTCCGGATTGATATGTACTTATTATGCATTTGTACTTGTGTTTTTACTTTCAATAATACATGAACTTGCACTACATTCCGGTCTTATAAAAACAGAAGCCTTAGAGTTCTACTTACAAAATGGGTATGCAGCAAAATTAGCTCTAATTTGGTTAGAGAAATCGACTAATCTTGCCATAAGTTTAACTGTTTTGGCTGCGATGTTTATTTTTTCTTTAGTCAGAATGTCTCAAATAATTTCGCCGCTCCCTTTTATTTCTGGAGTATTTTCTGGAGTACAAATCCTTCTCTCGATGCTTGCCAGAAAAATTAGCCCGCCTCCACCTGCAGATAATTATTCAACAACACAACTGCCCAACTTCAAGTAACTTTACGTTTAAATGACGATGCTTTTGGATTTGTGATTCATTATCTGATTAAAAATAATTGTAAATTAATTTATTTTTGATCGTCCAGGTCTTGATTTTTACTTAGAATCCAGTCAATCTTAAACCGTACAACTGATGCAGTCAAAGTTCTTTGTGGCAATAATAAATTAAAAACTTTTTAATGATAAACAGAAATATGAATATAAAAATATACTACTGTGTGGTCTGAAACTACAAGCCCAGCGCAGTCAGTTTGGCTGCGGAATTGAAAGCATACTTTGGTGTGGATTCCGAACTTCTTTCGGGTGAGAAGGGTGACTTTGAAGTAGTTGTGGATGGTAAAACAGTTTTCTCCAAGAAAAAACTGTCAAGGTTCCCTGAGCCAGGAGAAGTAACAGAGACACTCAGGGAATGAATACTTAAATAACAGCTATGTCATCAAACGACTATTAAACTTCAATGTCTCTTATATCCTCACAAAAACCAGCAGTTTGTACCTGCTAATCTGTAAGACACAATTTGCCAATATCAGCTAAGAATCGTCAGGAAAAAAAGGTTGGAGGGTTTACCTGAAAATGGGGCCTTATTTTAGTACAGAATAATCTTAGAAATCAGCCTTAAGAGCCGCACGGATTTCACGTTTCAGATCTTTGTTACGCTGTTTTGCTGCAGCTTCACGCTTGAGACGTTTTGCCAAAGACGGTTTGCAGTGAAATTTTCGTTTCTTGATTTCCTTAAAAAGTCCTTCTCTGATCAAGGTGCGCTTCAGTTGCATCATTGATCTGCCGACGTTGCCGTCGCGAACTTCAACTTTTATTGGCATGAACTACCTTTTAATGCATTTAGAAATGAAATGTTATGATTTTGACCCCTTATTATCACGCATTAATTTAACAAATGCAATATTTTTATTCTTTTTTATCAGATTCTTCATCAGGAGCAGGAAGCGCAGCCCGTTTTTTCAATTCAAGTAATTCCAATTCCATATCAGAGGAATCATGTTCCAATTCCTCAAATTTACTTTCCAAACTGTCTTTGTCAGATTCCATGCTGATTTCCTGATAAGCTTCAGCTCTAGTCTGCATGTTTTCCACCTTTTCTTCAATTCGTGCAATCGTTTCCATTGTACCGGAAGTGTCTCCTAGACCTTCCATCGTTTGATAAATATTTTCCTGAGCTTCTGCCTGTTTTTGTTTTACAGATAAGATTCCCTTCTTGCGTTTAATCTCATCTATTTTATCTTCCAAAGTTTGGTAGCTGCTCCGGAGGGCATCCGCATTGTTCCGGTGCATTTCAAGTTGTTTTTCATAATCAGCGGCTCGGATAGTAAATTCTTTTTTCCGTGTCAGGGCCTCTTTAGCCAAATCATCTTTTTCATTTTGGACAGCAAGGATAGCCTTTTGCTCCCATTTTTCCGCTTCTTTATGTTCTTTTTCTGTGTCGCGTTCCAAACGTTTCTGTAAAGCTAAAGCTTCAGTCATTTGCTTTTTAGCTTTCTGTTTTTGCACTTCCAAATCAGAAAGCATTTGCTGAAGCATTTTTTCTGGATCTTCCGCTTTATCCAGCATGTCATTAGCATTTGCTCGAAATAGATTAAATAGTCGAGAGATGATTCCCATAATTTTTTCTGAATGAAGGTTCTAGAAAAGTTGTTTACGTTTGTTTGAAGGAAGGATGTTGAGGGCTTCTCTATATTTTGCTACAGTTCTACGAGCAACTTTAATTCCACTTTTACGCTCCAGAATATCTGCGATCTGCAAATCTGTATAAGGTGATTTAAGATTTTCTTTTTGCACCATTTGCATGATCATATCTTTTATCCGTTTTGAAGAAACTGCTTCTCCTTTACCTTGATCAATACCACTTGTGAAGAAATATTTTAATTCAAAGATTCCTTGAGGAGTGTGAACATATTTATTGGTGGTGATCCGGCTGACCGTCGACTCGTGTACGTCAATATCTTCAGCAACATCTTTCAGCACAAGCGGTCGCAAAAAGTGGATACCTTTTTCAAAGAATTTCTTTTGAAAGCGGAGTATGCTTTTAGTCACACGGTAAATAGTTTTTTGTCTCTGCTCTATACTTTTTAGCAGCCATTGACCCGCTTTAACTTTTTCTAAAATATAATCTTTTGTGAGGCTACCGTCATCCTCCATAGTGTTGCTCAAATCTTTATAATAATTACTGATACGGAGACGTGGCATACCCGCGGAGTTGAGCGCAACTTTATATTCGTCATCTTTTTGATAGATATAGACATCAGGAATTATGTAATGATGTGATGGATTGGAAATAAACTCTCTTCCAGGTTTTGGCTCGAGAGTCATTATCAAACGGTAAGCCTCAATCACTTGTTCGATATCCTGTTTTTGTCTGCGGGAAATTTTTTTAAGATCTTTTGATTCCAGTAGCGGCATGTCATTTTTGACTATGCGGGTACTCAAACTGTCATTTTCGCCCAAAATATCCAACTGAATTAACAGACACTCCTGTAAATTTCTGGCGCCAACCCCGTTCGGATTGAATTGTTGTATTTTACCCAATACATATTCTACGAAGGCACCGACTGCCGATGGAACTTCAAGCTTTTTTGGTTCTTCTTCCGGAATAATCTCTTCTTCATCAAAGCTAGAAAGTTCTTCTTTTTTCTTTTTTTTCTTTTGTGTTGATTTCCCAGATTGAAATTTCAGGTCTAACAAATCAGGATCAACTTCTGGTAGTTCAGGTAATTCACCACTTTTATGTTGTGCAATAATCAGTTCGTATAAATCATACTGTGATTCTAACAGTTCTCGGATACTGGTTACCAGAAAACCATCATCATCTATGTTACCAATCAAGTATGCACCTGTTTTATATTCAAGGGGAGAAAGTTCGAGCATGTCTAACTGCCATACCAGGTGATCTGCTAAAGATTCAGTTTGTGCGGCTGTGGCTTCAATTGATGGGCCTTCCTCGTCGCCTGAAACAGCATTATATCGACGTTCCTGATAACCTCCAAACTGCTCTACTTGTTCAATATACTGCTGCCAATCAATTTCGTCCTGATCTTTATTATTCAGTTCGTTTTCACGGGCAGTTTCGAATTCGTCTGTATCGGAAACTACTTCAGGATTGTCTGAAGTCTCCTTGGTTTCTTGTGAATCTTCTGTTTTGTCAGGGAAGGTATCCATATCTATACCTTCTTCAAGAACAGGGTTCTCGATTAGAGTTTTTTCAATTAACTCTTCCAGTTCAGCACGAGACAATTGAAGGAGTTTGATGGCTTGTTGCAGTTGAGGTGTCATGATGAGCTGCTGGCTCATCTTCATCTGCATTTTCATCTGCATTGCCATGAATCCTCGCTATCCTACTTTCTTAGAGTTATGAAAATTATTTTCAAAATTGATTGATTAAGAAATGATCTTAATATGCTTAGTATTAAGTTCACTCCAAGTTGAGGAAAAAGTCAAACCTACATAGAGAAAGACTTGCCGAGATAAACTTTTTTGGCCTGATCATTTTCGACTAATTCATCCGGAGTTCCGCCTATTAACAACTCTCCTTCATTCATAATGTAGCCGTAATCGATAATTCCGAAAGTCTCTCGGACATTGTGGTCTGTGATTAATACTCCGATATTGCGCTTTGAAAGTTGTCTAATGATTGTTTGAATATCAGCAACTGCAATTGGATCCACACCTGCGAAGGGCTCATCCAGCAACATGATCGCTGGTTCAAGCACAAGTGCACGTGCTATTTCTGCGCGCCTGCTTTCTCCACCAGAAAGCGCATATCCTTTTATTTTTCGAACGTGCTGTATTCCAAGTTCGTTTAGCAGAGAGTCTAGACGATCTTTTTTTTCTGAACTACTCAGCGGAAGCATTTCCAACACTGCAATCAAGTTCTCCTCTACAGTGAGTTTTCGAAAAATTGAACGTTCTTGAGAAAGATAACCGAGGCCGGCTTTAGCTCTCTTATGCATGGGGTATCCTGTGATATCATGACCGTCCAAAAAGATGGTTCCTTCGTCCGGACGCTGTACACCAACTATCATGTAAAAAGCTGTCGTCTTACCAGCACCATTAGGACCAAGAAGGCCAACGACCTGTCCCTGAGTGACTTCAAGAGAGATACCTTTGACCGCATGTCTGCCCTGATATGACTTTTTCAGGTTAGTAGCTTCTAATTTTCTTATACTCAAACCAAGTCTCCGGGTAACTCTGAATTGACAATTTTTTGTTGTTGTTGTATAGTCTTCCTAGCTGTAGTAAAAATTAATTGTAGCAGAAAGAGAATTATATGCCAATCTACGAATACCTCTGTACGAGTTGTGGATACCAGTTTGAAGAAGTGCAAAAATTCAGTGAACCTTCCTTGGAAGAATGTCCGGATTGCGGGAAAAACAGTGCACAACGCCAGGTTTCGATGAGTTCATTTCACCTTAAAGGTGGTGGCTGGTACAAAGATGGATATTCCAGCAACGTGGCTGAAAAAGAAAACACAGAAAGAACCGGAAAGGAAGGCAGTTCCACATCAAGTAAGGAGTCGACTACCGGGGAAAAGCCGCCAGCTGCTGAAAAATTAAAAACAACAGAAAAGAAGGAATCAAATTCAAATAAAATTGCTAAAACTTCTAGCAAAGAAAAAGCCGCCTAAATATTTTCTCCACTTCTTCCTTAAAGTCTAATCCTCATCATGAAATTGTTTTTCAGACAAACTTTAATTTTGGTCTGGAAAGATGTACTGATTGATTTGAAACGTAAAGACAACTTGCTTTCAATGCTCTTGTTTGCAATTCTGACTTTGCTGGTCTTTCAATTTGCGATGGGAGAGGAACCAGACAGATTTAAGATGGCACTTCCAGGGATTATCTGGATTGTGTTCCTGATGAGCGGTGTGCTTGGACTGGAAAAATCTTTTATGCAGGAAATGGAAACTGGCTGCATGGGAGGGTTGTTGTTGGCACCAGTAGAACGTAGTGTTTTATTTTTAGGTAAAATGCTGGCAAATACCTTGTTCCTTTTGATTTCGCAGCTTTTGTTTATCCCTCTATGCCTGTTTCTTTTCGAGATTGAGGTAATAAACTGGTTAGAGTTTTTAATGGTTATTCTTTTTGGGACAATTGGATTCAGTTCATTAGGAACTTTGTTGACTGCAATGACATCAACTTTACGCGGGAAAGGAATGCTTTTACCGATTCTTATTTTTCCCCTGATGGTTCCAAGTCTATTATGTGTTGTCCGTCTTACGGATTTTCTATTTTTTGGTTCTCATCCTGCGGAAGTCTGGTCCTGGTGGAAACTGCTTATAGGTTTTGATGTTATTCTCTTCACTTTTTCTTTATTGGGATATGAATTTATTGTTGAAGAATAACTTTTACTCAGAAAATCTCTTGCAAATTTTCATTGCCAAGATAGAATAAGAAGCCTTAATTATTGGTTATTTGGGGCGTAGCCAAGTGGTAAGGCATCGGGTTTTGATCCCGTGATACGCAGGTTCGATCCCTGCCGCCCCAGCCAGTCATTATATTGATAAGCACATCAATTCTTTTCCTATTCAGTCCTCCCTGCATTGGGAATTTCCATTTCCCTCAACATGACTGATATATCCCGACTAAAATACATTCAATGGCGTCCTATTGGCGTATGTGACACAGGTATAGGGAAAGAGCGGAAAGCCAAGATGTTCACCAGGACAGACCTTGCAGAAGTTACATCTCAGGAAGTAAATCGGGAAAATTGGCGTCAACAACCAGAAGTTCTGCAGCTAATTCAACGCTATGCACATGATCTGGCAGGAATTTCAAATTTGACAGATGAAATGCTTTCTCCAGAAATTGCAGAAATAAAATTGGTAGGAGCAGTTCTCGGTCATGAACAAACGCCAAATTTGAACCAAGAATCCGCAGATGGAAGAGTGCAGTTTTTTCAGCTTAGTTTTCAAGACGGAAAAACCAAAAAAGTTTCATCAAATAATTGGAAAAAGTGGCTGATTTGGTTGATGATTGCAGTAGTAGGTTTTTTAGGAATGACCTCGATGTTCTTGATTGCCAGTCGGTTTTCATTGTTATCTTTGAACAGCAGCAAAAAATCTGTTTCAGTTTGCAGTACAAACAGACAGGAAGCAAAATATTCAGAACATTTAAGAGACATACGGAAATCATTGGTTTTTGAGCTGAACCGTCTACCAGCATGGTCAACTTTTAACGTGGCGCGTACTTACTGTATTGGAGGAAAAATGAGTGTCAAACAGCAGGAACAGCGGTTGCTTCAGTGTTTGTTGAAGGTACGTAACCGCACAAAAAACATGCCGCCGGCTTCAAGACCGAGTCTTAACAAAATTGAAGCTTGTGCAAGTACTCTCTGTCAAAGGGAACTTCCGCACCTGTCTGAGTTCTGCAAAAGATTGTGATATACTATACTAACATTTGTAGTTGAGAAATAAAAAGTTAGATATCACGTGTATCATCAATGATTTGTAAAAAAACCAATTAAGAAATGCAAAAAATATTTTATGAGCAATAACACGGCAAATTTACACTGAAAACATGATTGACAAAAAACACATAGGCTATGAATTCCTTCCAGTAACTGTACCAGTTGAAGAGGGGCGGTTAAAATTTTTGGCAAAAGCACTTGGGGAAACCGGGGATATTTATACAAATCCGGATGCAGCAATAGCTGCTGGACTTCCGGGATTGCTGGCACCTCCAACTTTTCCTTTTATGCTGGAAATAGACGCACTGGATTTGGTGGCATTTATGAGTTTGTTGGGAGAAAGCCTGGAAAAATTGCTGCACGGAGAAGAAAATTTCAAATACTTTGCACCAATATATGCAGGCGATAAAATCACTGTCTGCAAAAAAATTACTGATATCATTGATAAAAAAGAAGGAACTTTACAGTTTGTGATTTCAGAAAACACTTTCACCAATCAGGCAGGTGAAATTGTAGCTGAAACCCGCACCAATTATGTTTTTCATCATAAATGAAAAAAATATGAAAATACCTTCATTCGACTCTCTAAAAGTAGGAGAAGAAATTCCTGCTCTAATCACTCCTCCAGTAACCCGGCATACGCTGGCACTCTATTGCGGTGCTTCCGGAGACCATAATCCGATTCACGTGGATATTGATTTTGCTAAATCATCTGGACTTGATGACGTAATTGCACACGGAATGCTTTCAACAGGATACCTGGCCAGGATGATCACCAACTGGGTTCCACAATCTACTCTGAGGAGCTGGAAAAATCGTTTCACTGCAATGACTCATATCGGTGACATAGTAACCTGCACCGGCAAAATTACTGAAAAGTTTGAGGAAGGCGGAGAAAAACTGGTGCGCCTTGAGTTACAGACAAACACCCCACAGGCACAGACCATTATCGCAGAAGCTGTGGTCGCCCTGGAATAATATGCCTGCTCTCCTTTCCTCATTAAAAATTCTTGATTTTTCGACGTTACTGCCGGGACCTTTTGCCTCGATGATACTTGCAGATTTAGGGGCAGAGGTTTTAAGGGTAGAATCTCCCACACGACCGGATTTAGTGAGAATGCTGCCGATTCAAGTAAAAGGTGGTTCAGCAACTCATGCGACAATTAATCGTTCCAAAAACTCCATTTGCTTAAATTTGAAAAATCCTGATGCCGTCAAAATTGTTAAACAATTGGTCAGCAAATATGATATCGTTTTGGAACAGTTTCGTCCTGGGGTGATGAAGCGGTTGGGATTGGACTATGAGGAACTCCGCAGACACAATCCTGCACTCATTTTTTGTTCACTGACTGGTTACGGGCAAACCGGACCTTACCGTAACCGTGCCGGTCATGACCTGAATTATCTCGCTCTTTCCGGAATAAGTAATTACAGTCGTCGAAAAAATGAATCACCTGTGCCGCTGGGTATTCAGATTGCGGACATTGCTGGAGGTTCATATCATGTAGTAATGGGAATTTTAGCAGCAGTAATTCATCGCCAGCAAACAGGAGAAGGACAGAGTGTCGATATAAGTATGGCAGATGCTTTGTTCAGCATGAAAGTATTTGAAAGTGCAAACTGGCTGGCAGGAGGACCGGGAGCAGAACCAGAATCAACCTGGCTCAATGGCGGAACTATTTATGATTATTTCCTAACGCAAGATGGTCGCTGGGTTTCTGTTAGTAGTTTGGAACCTCAATTTCTTGCTGCATTGATAAATGCTATGGGGCTTCCGGAAACTTTGTTCAAAACAAAATTGACTGATCCGGAAGCACAAAGGCGTCTAAAGAGGATACTCCGGGATCGATTTTTGGAACGTCCGTGGACTGAATGGGAACCTGTTTTTGCCGATTGCGATGCGTGCGTTGAATTGGTTTTGGAATTTCCGGAAGCTATGGAACATCAGCAGTTTAAAGCCAGAGAAATGATTACAGATGTTCCGGCTCCGGATGGTTCTTTTCAAAAACAAATTGCATCCCCATTCAAGTTTTCTGGAAGCAAACCAGAATATCTGCACATTGGTGTAGAGCTTGGTGAGCAAACGGATATTATTTTGAAAGAACTTGGTTATAATTTGAAACAAATCGAAAAACTAAGAAAAGATGGAGTTTGTGCAGGTACTGAAACTAAATAATTGGGAAAAGATGCGTAATAAGCCAGAGCTGACATCTAACTCAGGTAAATTTAATTTACGTAAAATTTTTGGGATGAAGCTCCGCTGTTTTTGATAATAAAAAGGATTTGGTCTTAAACAACTTGGCGTACTGACTGGGTTATCTGCTTCATATATTAATGAAATAGAAAAGGGGAAAAAGTATCCAAAAGCAGAAAAAATAATGATGTTAGCTGAAGGATTAGGAGTTGAATACGATGACTTGGTTTCCATCAGCATGACTGGTCGGCTCGGTCAAATCTCGGAACTGTTTTTTTCTTCATCAGTTCTAGGTTCATTCCCTTTTCAGCTTTTTGGGATCACATTTGAAAATGTGATGGAGCTTTTCACTGCATCACCCAAGAAAGCCGCAGCACTTATCAGCACGTTGATGGAGATTTCAAGAGCGTATGACATGAACGTTGAGCAGTTCTTTTTGGCGTCTTTGCGAGCTTATCAAGAAATGCACAACAATTATTTTGAGGAAGTTGAAGAATTGGCTGAGAAGTTTGCACTTGAGCAGAAATGGATACGCCTTTCCCCACCAACACGGGAAGAATTAATTGAAACACTCCACCAACTTCACTCTGTTGATGCAAGAGTAGCAGACTTTTCAAAATATCCTGAATTGACGGATCAGAGGTTTATTTTTTTACCTGGTAAACCATCTCAATTATTATTAAATAACCAGCTTGTTCCATCACAACACGTTTATTCGTTAGCTTTGCAAATTGGATATTCGGAGCTAAAAATCCGCAAGCGGCTCAGGACTTCTCCCCATAAACAATTCGATTCATTTGACCAGGTAATGGACAATTTTAGGGCCTCTTATTTCGCCGGTGCTTTGATGATTAATCGTAACCAGGTTAAAGAAGAGCTTAAAGAAATATTTCAGTCAGAAACTTGGAATGGCGATGCTATTCTTGAGTTGCTGAAGCACCACGAAGTAACTCCGGAAACCTTTTTACATCGACTCAGCCAAATCCTTCCGGGACTTTTCAAAATCACAGAATTGCATTATTTTCGTTTTGAACATTTTGTTGGAAAAAATGAGATCAGACTTACCAAGGAATTGAACATGCCAAGAACATTGGTACCCAGCGGTGTTCGCTTAAAAGAGCATCACTGTCGTCGCTGGCTACCGGTGTCCTTACTCAAAATTCTGGAAGAAGAACAGCTAAAAGGTAATCCCAACAAAATTCTTATTAGAACCCAAAGGGCTCAGTTTGTGGAAAGTGGAGACGAGGTTCTTTTTATTTCCATTGCACATGCATTGCGTTTGCGCTCCAAAATGAACCGCTGCGTTTCGCTTGGATTGAGGATCGATAATGCTTTAAAAAGAAAAGTTAAGTTCTTAAACGATCCGCAAATTCCAGTGGAGAAAGTAAATCAGACATGCGAACGTTGTCCATTAGACAATAGTCAGTGTTCGGAACGAACGGCTCCACCCAGTGTTTTTATTCAGGAGGAGAAGGAAGAACTTATGAATAGAACGCTTAAAAAACTTGTCACAGATTATCGTGCGAAAAATCTGAAAATCTGAAAAACAAGTCAGAGTGGGAAGTAATAATTTAGATAAAAAGTATGCAGTTGACTTTGTTTCAAAAAAGGACTTGAATTTGTGGCGGAAAGAAAGGGGATCTGTTGACCAACCGAAAAACGATAATATAACAAGAAATTAGATGTGACAAAATAAGAGGCTCCAGTTTCAACTCCTAATGCAATTTCATCCTCAAAAGATTTGTTGCTTCCGATTGCAGCAAAACGCGTTTTGGTAAATTGTACACCTGCACCATAGTGCAAATAGAAGTCTCGACTGATTTTTGGGTACTGAGAATACCAAAAATTGTTTTGGATTATTTCTAATCTTTGTCCAGATTTTCCATCATGAAAAATAGTTTTTGAAACTTCAACAATCGATATTTGCCGTTCATATTCTATAACCTGCTCATCCCAAAAATATCCCAAATTAATACCGATTCCGTTTGCTTCTCCATCCGAATCTGAAATTATCACATCATCTGCAACTTTTAGCCCGACTTTCCGGAAACCAACACCAAAATAGAACCCCTGCCAGCGTGAGGATGTTCCGGAAACAAAGAACTCAGGTTCCGGTGCTGCAATTCGTGATTCAAGAATGCGTTTATCCATTTCGCTGGGCACAGGAGAATCATTTTCCTGTGCATAGCTTCCTGCCGCAAAAAAAATGCAAAAGGACAGCATCAATAAAAACCTCATGTAATAACAGAAAATATGAAAAATATAAATTCTACAATTTTCTAAGTGATCGTAATTTCTCATTTAACTATTCCATATCTGGCAAAATCTGTTCCGGAAGCGCAATGCCGCCCAGGTTTATGTAGGCATAAAGAGTCCGGTTAATGTATTCTTTTTCACGTCCACTGCTGGTTGTCGTTTTGTCAACACTTTCTGTCAGGGCAAGCCTAATGTTCCAGCAGTCAGGACGGTAATCCAAAGTGAAAGCACTTGAAGTCAGACGTCGTCGAAAAGTGTAACTGTCCGCATCCAAATTTACAGTTCCAGAAAATCCAAATGCTAATTCATCGCTTGCTTCAAAGCTGTTACTGAAACCAAATGTGTTGGCAGCAGCGACATCATTACCAAAAGGTGTTTGATAGGCAAATTCGTTTTTATGGAAGTTTACGGATGCTTTGTTGTGATCGCTAACGCCGAAACCAAAACCTGCGGAATATTCTACAACCTGGCGTTTCTGATGGTGATATCGATTGAAATAATTTATGGAAAAACCCGGGCCGGGATTGAAACTCAAAGTAGTCCTTAGAGGTAATAATGGTTGGCCTGAATCAGTTTCATTCCCCTTTACTGCCGGACCGATTGGCTGAAAATCTGGATCTTTTTTTAAGACATCATAATGCTGAACAAAGTTTAAACTTGCCATGTTCCAACTCTTTCCTTCACGAGTCTGGCCTCGTATCTGGCTGCTAATAAGTGGAACTACTCCTTTCTCTGCATAGGCCAGGATAGTGTCTTTTTGTTGAGCGCTTAATGCACCGCCAAACAGCTTATCTAACTGGTCGACAAACAATTTTTCTGAGCCAAATTCCTGACCTTGAATTAGTTCTAATTTACGAATTATTACGGCATCCATTTGTCTTCTGCGCATTCTGTCCAATGAGAGAGATGTTAGTTTCACGCTTCTTTCAAAGTAACGTCTTTTGGCCAGCAAGACATTTTCCAACCGAAATGTTGCTATTCTACGTGTTGAAATTACTCCACCGAAGGGAACTCCGGAATCAGATATTTGCTCTACATCTTCGATGTAATCGTATTGCAGGCGTGGTATCAACAAGTGCCTGAAACGGCTGAATATTCCTGATTCTTGTTTAAATATTCGTGATAGAGTTGTGTTGATTTCTGCTTTTCCGTCCAATATTTGAAATCCATATTCATCATCACTTCCCGGTACATCCGGATCACGTACTTTGAAACTGGAAAATCTTTTTCCAATTTTAAAACTGGTGTTAAAAAGCTGAAAAACTGGGAACTGAAAATTAAAACTTGGAGTGGCAGTAATCCCTTCTCCATTATATCCTTGTACTCTGTAATAACGAATTACAGAACCATCGACTGAACCTGACAACGTTGATTTTCCACTACGCCAAAATGCATCACTAAATTGAAATGTAAGTGCAGGCAGATATTGTACTTGTGTGAGATCAATTTTTCTGTTTAACAAAGCTAATTCGCTGAATACACGGGTTTGAGTTGCAGAAAGTGAGATACTTCCTTTTGGAAATTGTCTGTTGATGTTTGCAGAAAAATTTTGTGCGGTGTTTGGGGCAGGATTCTCAATCAGTTCATATTCCTTTTGAAACTGACTGTCGCTGTAAACCAGAGCTGAAGCAATCAGTCGACTCCGACCATCCAGTTGTTGATTATGGTTAAATTGGAATTTAAAGCGTTGAGGATGCAATTCGGATGATTCTATCTCGTCTGCACTCAAGCTTCCGGACTCATTCTCTGGATCACGTGGACCACGCTCAAAATATTCCTGGTATTTGATTTCACCCCTCACTCCCTCAGTCCATGCGTATTGATAATCAAAACGCAATCCTGGTCCACGTCGTTCCACCCAGTCATAAGTCAGTGTCAAATCCTGTTCAGGATCGATTGCCCAGAAGTAAGGAATACCAATGCGATATCCCAAATCCCATTTTGTTAAACTACTGCGTACAATCAAATATTCAGGAGGAAGAAATCCGGATTGCCTTTGTTTTACAGTAGGCCAGGCAAGGTATGGGAAATAAAAAACCGGTATTCCTCCTACCTTTAAAATTGAGCTTCGCGACGATGAAAAATTTTGAGTATAATAGTTGACTTCACTTCCAGTTATTTGCCAAGCTGGAGATTTTGGATTACAGGTTGTGAAAGTACAGGTTTGTGCCACATATTGATTTGGCCCCACTCTCCGCACTTCTTTTGCAGTCATGTATGCTTTGTTTGAAGCATCATAAACGATAGTGTCACGAAAAATTCCAGTACCGTCTTTGACGTTTATCTCCAATTCATCCATCACCGCAACAATTTCTCCTTCTGTAACCCGGACATAACCTTTTGCAGTTAATCTGTTTGTTTCCGGGTGGTAATGGATTTCTGTGCTTTCCACAGTAATTCCCTCCCACTCAACTTTTGCGTTACGATAAATAAACGATCCAGTATCCGGATTGTGAAAGTAAGATTGTGTCTTAATAGAAAGTTGAGGTATATCAAGGTCGTTTTGAGAAAATACTTGAACAGGAAGGGAAACAAAAAACAACATTAACCATGGAATAAGACATTTTGCGGACTTTATAATGCGGAAAAATGTCCTATTTGGGACAGATATAGATTTTGATTGCCGGTGCATTGATGAGAAAAACTCCGATGAAGGCAAAGGAATCATAATTGGCGGGAAATGGAAAAACGTAAAAATGACTGCAACAACTCTTTAGGTCGCTCATTGAAGACGCAAAACTACAAGTTCCAATCTTATGAAAAACGAAGAATTTACTGTACTTTATCTGAAATTAGGTGACACATGCAAACTTATTGCATCTCCAGTACCATGTCTATACTTATTCTAGATAATCCAGGCTGCTTTCCAAATCAAAACAGCTGGATTATGCTGTATTTTCATAGTATTCTAGGCAAGGCAGCTGACAGATTAATTCCAAAACAACTAGCTAAGGTGCAAAATAATGAGGTTTTATAGTTTTTTATTAATGGCAATTATCTTTTTATTCGGAAGTCTGGTTAGCGAGTTCCACGAAGTACGCGCGGAGGAAGGATTATTAAAAACAGAAAGTATCCGTCAGAAACTTTTTGGACGGATGGATGACAGGAAGAAGTCTAAGCCTCTACGTACGGTCAGTGAAAACATCTTAATTGGAGTTTTCAGCAGAGTTACTGATTCAGAAAGCGTTTGGATCCGTATTGAAAGACGTTCAGAATATCGCAAATGGACATTCAAACTATCCAAGAAAAATCTGAATTTACCGCGTCAGGAAGTACGTGTTTGGCTTAAATATGTTTCACCAAAACTTTCCATCAGTCACGGCAATGAGTATAACGAGTGGTTCCGTAAAAAAGCTGCTTTTGAGATGCAAAAGATTTTTTACAACAGGCAGGTAAGAATCAATTATGATTACTCAGACAAATTATTTCGGCTGGATGGAATGGTCTGGACTGGCGACACAAACATAAATATTTGGTTAATCCGGAATGGCTGGTCATTCTATCTGCTGGAAAATGAACCGCCTCTGGAGCATAAAGATTTACTTGCTGCAGAAAATGAAGCCAAACAACTTAAAGTCGGGCTTTGGAAAGCAGAGTTGCAGTAGGTTTTCAGGCAAAAGATTTAATTGGACTTTCAACAGTCCAGTAATTTTATTCAAACTGATGTCGCCTCCAGCGATAAGGGCTATCAATGATTATTCCCGGTTCGTTTGCAGTTTCCAGTATTTCCAGGCAATCCAGGAAAATTTGCTTTTGCTGAGGCCGGTTAAATGCTTCACCCATGGCATGACCGAATGGATATTTCAAATGGTATGTACGCGGCGGTTTAACCGACTCGGTAATCTTACGGGCAATCGAAATGCCTACTGTCGCAATTCCTTGTCTCTCGACTTCACGCTGAACCAAACCGACCGTCTGGTTGCAGATACCTCAGGCGGGCACCAACAAAGCTATATCAACTTTCTGCTGCTTGATTTCTTTTGCTGCATCAACAGCGCTTTTTTGGATTAAAGTCGTCAAATAAGGTTCTTCTATGTGTCCCATGAAACTGTAATGAAATTTGTTGGAGGGGCCGACTCTGCCTTCAGCTTGCAGTTCTAGTAAGACCTCAAAGGGCAGGATCAGATTTGGATCCAGATCTGCGTCACGGTGATCATAATATTTGTGAGAAATGGTTAAATCTTCTTTGGTGACACTGTAAGGAATTCGGCGGAAAGAACTGTCTCCATGTGGATCAATCAGATTAAAAGCTTTGTCGGATTTCAAATGAATACCACCAGTTGTAAATAAGGCAATTTTGCATTCTGGCAGTGGTTTGTTAAGCTTTGTCCATGGCACATGATCAAAGAGTACTGCTTCATAGCTGCGTGCCCAATAATTTTTCAGTACAGGAATACGAAAAAGCGCAACCCAAAGTTTGTCAATTAAAGATTCTTTTAACATCAATAATTATTAGAGAGCAAATGAAGTGTCAATCAAAGATAATATAGCAATCGTTCAGCAACAATTAAAACAAGCGGCAATCCAGTCCGGACGTACTCCGGAAGACATCCGGCTGATTGCAGTTAGTAAAACCAAATCTACTGAAATGATACTGCAGGCCCTAGCGGCCGGGCAGATCGCATTCGGTGAAAACCGGGTTCAGGAAGCTCTTGGAAAAATTGAGGCCCTGACCGAAAACCCCCTGGTAGAATGGCATTTGATTGGTCATTTGCAAAAAAACAAAGTAAAGTTCTGTCCCGGAAATTTTCAGTGGATTCATACGCTTGATTCTACCGAATTAGCAGAAAAATTAGAAGCCCGTAGTGCTTTTGCACAAAAGAAAATCAATGTGCTGCTTCAAGTTAATCTTTCCCGGGAAATTACCAAATCCGGACTTCATGACTGGGAGGATATATTGCAAGTATCAGAAACTATACTATCCGGGAAATGGCTCAAATTACGTGGACTGATGACTATTCCTGCACCAAATATTGGTGAAACTCCAACTCGAAAAATATATGAGAAACTCCGCGTATGGCGGGATAAACTTCAGCAAGAACTTGATTCTGCAGAAATCACGGAACTTTCAATGGGTATGACAGCTGATTTTCATTGGGCTATTCAGGAGGGGGCAACTATGATTCGAGTGGGAAGTGCTATTTTTGGGGAGAGGAATGAAGATATGGATTGTCCAACGAATATGTAACAATTGGTAAATATTTAGGAGATCGTAGGTAATCACCTAGAAAACCACTCATTTTTTGTTGAAAACCGATCTTGTGCATTACGGCAATGGAAGCCTTGTTTCCCGGATTCGCAACTGATTTTAAGTGAGGAATCCGTATTTTCCTGAAAGCGTGTTCCAAAGCACAACGTGCGGCTTCTGTTGCATAACCTTGTCCCCAAAATCTTTTTGCAATCCACCAGCCGATCTCTAAAAAACCTGGAGGATCAAACACTCCCACTCCACATAATCCGACAAAATTACGTTTTATTTTATCCTCTACGACCCAGCGGCAATAACCTTCTTTCCAGAACAACTTCTCCTGCTTATGAATGAAGCTCCGAATTCGTTTGTCACTCCAAGGTTTTCCCTGATTGACGAAACGCATTATTTGGGGATTTTTTGCTAAACGGGAAAAATTAGGATAATCAGATGATTTCCATGGTCGAAGCAAAAAGCGCTCAGTTTCTAAAAAGAATGATTCTGGGCTACTGTACATGAGAAAAAAGTCGTCTGGAATTGCTCTATCAGTCTAAATCTTCTGTGACATCAACAAAAACCACGTCTTACTTACGTTAATTGAGAAAGGCTGAAATACCTCTAATTCACTGAACTTTGTGGTTACAAAAAAATGTTAATCAGTTAAAAAATTCAAAATATTCTTTGTTTGAAAAGCCAGGGGGTAAGTAATGGATTCTCCAAAAGTTTTTGTATTAAGCGTGATGAACCTGTAAAAAATCCTAAATACTTGTCATTTCGAGCGAAGCGAGAAATCTTGCATATGCTACTATACTAATATCATTAAGATATATCTCAACGGCCTGAATGACATATTGTTGATTTCAGATTTATACGAAACCATCAAGCAGGTTCAACCCATTTCCCATTCTCCTTGATGAGGTCAATTAATCGTTCCACAGCTCGTTCAGCAGGAACGTTGCGTTCCACACATGTTTTTCCGTGAAAGAGATTGATTTTGCCTGGAGCAGCGCCAACGTAGCCAAAATCCGCATCTGCCATTTCACCCGGACCGTTTACTATGCACCCCATGACCGCAATTTTAACTCCCTTGAGGTGTGAAGTGTGTACTTTTATTTGTTCAGTGGTACTTTCTAAGTCAAAAAACGTACGACCGCATGATGGACAAGAAATAAAATCTGCATTAAAAATTCTGGATCGTGTGGACTGTAAAATAGAACGGGCTACAGGGATTTCATTTTCTGACGGTTCTGTAAGTGAAACTCTGATTGTGTCTCCAAAACCGTCGCAAAGCAAGGCGCCGATTCCCACTGCACTTTTTATACGTCCATCCAGTTCATTACCTGCTTCAGTAACTCCCAAATGCAGAGGATAATGCATGTTTTCATCATCCATTACTCGTACAAGCTGCCGATATGACTCAATCATCACCAGGGGATTAGAGGATTTCATGGACAGTACTGTATCCTCAAAATTATGCTTCCGGAGAATACGTAAAAATTCCATAGCAGATTCAACCATTCCTTCCGGCGAATCTCCAAAGCGGTTCATCAGTCGATCTGAGAGTGAACCGTGGTTTGTACCAATTCTCAGAGCGCATCCGTATTTTTTCAGGTTTTGTATCAGCGGAAGCAATTTTTCTTCAACACGTTCCAATTCTTCCTGATACTGCAGATCAGTATATTCGCGTACTTCAAATTTTTTCCGGTCGACATAATTGCCTGGATTAATGCGGACTTTTTCCACAAATTCACATACATTAACTGCCAATTGCGGATTAAAATGAATGTCCGCTACCAGGGGACGTTCGATTCCACGCTTCTTCATTTCAGTACGGATTGCGGGCAGACTGTCAATTGATTTTTGATTCGGGACTGTCAGGCGGATAATTTCACAATCCACTGCATCTAATCGTGCAATTTCTTCAATGCATGATTCAACATTGGTGGTGTCAGAGGTCAGCATTGACTGAATCCGAACAGGTTCAGAACCTCCAATCTTTATGGAACCGATTGAAACAGTGTTGGTATGACGTCTAGTGGGGAGCAATTTAGCTTATTGTGTTTTGGGTTTAAGTTTTTATTGAGTGTGAAAAAATTTCTGCACTCAACATAGTTTCATAGTCTGTCAAACACGGAGCCATGTCCAGGGAGAAACAGGCGTTCATAAAAGCGATTTGCGTATTGATCTGTCATGCCGGCAATATAGTCACAAACTATTCTATTTTGATCCCGAACACTTTTTGCCTCTTTCCATAAAATCTGAAAAGATGAAGGTAAAAGCATCTCAGCTTCAGATGAGAGTGTTTCAAACAGGGAAAGCACAACCTTACGTCCCCGATATGTTGCAGCTTGTACAGTATTTAGTTGGATGACATGACGCGAAACAGTTTCTTTCAGTGATTTGAGGAATTGCAGTGGTTCTTCCGGAAGAACTGCATTCCATCCCAGGAGGGGTTCTTCAAATTTTTCATTAAGTTTCAATTCTGCAGAAGTAATAAGTGCATGAACCAGTGCTCCAACAGCTTGTTTGCGGTTGTGCCCGGAGTTTTCACCATGTTTGAAAAGTTTTTTTTCAATTTGCAGAAGATTATTATCCTCTGCCCATTTTGGATCCAAATGTTTTGTGACTTCCTGCCAGTGGTCGCGAGTCAACAATCGCAAAACAACACCATCTTCAAAATCATGAACCCCATAAGCAATATCATCTGCCAAATTCAACAGTGAGGTATCCAGAGCTTTGTGGAACGAAAAACCATGATTTGATTGAGTAGGTAAAGTTTGCTCGCGGAAATGTTTTTGGTCTGAATCTGAAAGGGGTTCTAAAATCCAGTTAAGCACTTCCTGCTCTGTATCCAGATAACACTTTGGAGGTTGCCAAGCTTGTTGCTCATTTGTATTTTTAGAAGTGCCGGATACTTTCGGCAGTTTTTTTTGACGAAGTTTGGAATAGGGTACAGGATATTTTAGAACTCCCAGAAGGTTACGGCGCGTTAAATCTAATCCATACTCGGGTGTGTGTGATTCCAGTTTTGTGAGAATTCGCAATGTCTGTCCATTGCCTTCAAATCCTCCATAGTCGCACATTGCAAAATTGAGAGCAGTCTCTCCGCCGTGTCCAAAAGGTGGATGTCCCAAATCATGGGCCAATCCTGTCGTTTCTATCTGTTCAAGTCGGGGAAGCAGGTCTTTGAGTTCCGGATATCGCTTTACAAAATTAAGTACAAGACCTCGTCCAATTTGAGCTACTTCCATTGAATGTGTCAGACGTGTACGATGAAAATCTCCGTCTAACACTCCGAGTATTTGTGTTTTTGCCTGCAATCTTCGGAATGCTGAAGAATGAATTACCCGTGCTCTGTCTCGCTCATAATCCTCGCGGTGATCGTCTTTCCGTTGAACACCGGAAGGAGCGCGACGTTCTTTCCATGGGTCCATTTAAACGTTTCTATCCGGATGTGAGAATAATTTATGTTTGAATTTTTTTTATTGACTATCATGGATTATAACGGATTTTAATTAGATTTTCACCGGATAAAAAGAAGATATAAAAACCGGATGCATGCTAATCAATTTTCGGTTAAGGAGAAAAGAAAGTCTGAACTCTTCAAATCACTTGATATATCCTTGAATTTGATTAGTATAAGTTGTTAAATCTTTATATTAAACTAAAATAACTGAGATAATTTTTTAGTAAAGGAGAACAGCATTTGAGTGAAGATAAACTAGAAGTCGAGGGGATTGTACTTGAATCCTCCAAAGGCATTTTTCGGGTAAAACTTGAAAATGATCATGTTGTTATTGGCCATTTGTCGGGAAAAATGAAAATGTATAAGATTCGTGTACTTCCCGGAGATACAGTCACAATAGAACTTTCCCCCTATGATCTGAAACGTGGAAGAATAGTGCGGCGGGAAAAAGTTGAGGGTTGAAAGAAATTTTATCTTTAAAGTTTCATTAATAATGATGGAAAGCAGGTTTGTTGGGTACTGTGGATAACTGGTTTACCCAAGATTTAACGATTGATCTTGGATGAATATATTTGAACAAACGATCTGTGATTGGACCGCAAAGGTTCTAAACAACATTGATGATTCAAGAACTTGGGATACATCATCATTCAACGAATTAGTTGAGAAACCACCCAATCCTGATATGGGAGATTATGCACTCCCATGCTTTAGCTTTGCTAAAAGTTTGCGACGCCCCCCCTTTCAAATTGCTGTGGAACTGGCAGAGCAGCTTCAATCGTATATCTCACCGGAAACCCCTTTAATTTCAATCCAGGCAAAAGACTCCTATCTGAATTTTACTGTTTCTGCTGCTGTAATGGCTGAAGTAGTCTTACCTGATGTTTTCTGTGGAAAGTATTTCACAGAGCCCTCCAACATTTCCCGTGAACGGGTGATGATTGAATTTTCTCAACCAAATACACACAAAGGTTTTCATGTTGGACATATGCGTAATGTGGCGCTTGGAGATAGTTTGTGCCGTATCTTTTGTTACAACGGCTATGATGTAGTCGGAGCAAACTACATTGGTGACGTTGGAGCACATATCGCAAAATGTTTGTGGTTTTATAGTAATTACAACACTGAAACTCCTCCGGAAAAATTTCGTGGAGAGTGGTTAGGTGAACTTTACACGCATGCTGTAAAAAAACTGGATGAAGCAGAAGGTCAAGAGAAAATTAAGTTTCAGAAAGAAATCAGTCAAATTCAGCAAAAACTGGAAGCAAAAGACGAGCAATTCATTCAAGAATGGGAAAAAACGCGGGAATGGTCTTTGTTGGATTTTCAAGAAATATATGAGTGGCTGGATGTAAGTTTTGACCATATTTTCTATGAGTCCGAGGTTGATGAAGAAGGCAGGCAAATTGTAATTGAAGGAGAAAAAAAAGGGATATTTCAGTATTCAGAAGGTGCAATTGGGATTGATCTTGAGGAGGAAGAACTTGGTTTTTTTATGCTCCTGAAATCAGATGGGAACACCCTCTATTCCTCAAAAGACCTTGCACTTGCACAACACAAATTTGACCAGTTTGGAGTGAAGCGCTCAATTTATGTGGTTGGGGCTGAACAGACGCTGCATTTTAAACAAGTTTTTGCCACCCTCAAAAGAATGGGCTATGAGCAAGTCGACAAGTGTTTCCATTTGCCGTATGCACTTGTGATGCTTCCAGAAGGTAAAATGAGTTCTCGTGCAGGAAATGTGATTCTGTTTTCGCAGTTGCGCAAAGAAATCATTGAAAGTATCCAATCCAATCATCTGGGAGAACATCGGCAGGAATGGAGTAAGAAAGAACTTGAAGAAACGGCTCAAAAAATTGCAGTGGCAGCCATTAAATACGGTATGCTAAATCAAGACTCAAATAAGCAGATTGTGTTTTCAATGGACGACTGGCTGGTTTCTGAAGGAGATACCGGCACCTATCTGGTTTATGCCTACGTGCGAATCAGGAGCATTTGTCGGCAAATTTCGCGTGAAGTGGTCGCTGATGTGGACTTTTCACTATTAGCACATCCCAATGAAAAAAAGCTTTTACGACAGATGCTGGATTTCAATCGCACTGTATTTAAATCCGGTGAGCAATACCGTCCTTCCTTACTTGCCCGGATGCTCTATGAGTTTTCCAAAGATTTCAGCCGTGCCTACAACACATGTTCAGTAAAGCATGCTGAAACTGAAATGCTGCAAGCTGCCAGATTACTTTTATTTCACTGTGTTGCTGAAACTCTCCTGCAGGGTCTTCACCTCATTGGAATCTCACCACCAGAACGGATGTGACAAGATTGGAAATATTTTTGGACTAAAGACTTTAGGATTCCAGGACCATTCAAGAAAACTATTTTGTGTGTCTTTTATGGTACTGGAACAAGATTCTACAATAAGATCATTTATGCTTAAATGGTTGTTTATTTTACTAATATCACTCATCCTCTCTACGGAATTATTTGCAGACTATTTTAAATGGGAGATTCTGGTTTCCGAAAATGGTTACGGAACTGAGAGCCACACTATCCCTGTTGATTCAGAAGGAAAAATCAAATCTGCAGCAAATTTGGCTGAGTGCAGGATGGTAAGTTTTTGGACCCGGATAGAATCTGAGTTGCTGCTGGAAGGAAAAACTTTGGTCTGTGTTTTTGAAGACAAAAGGCAATCCGTCAGCGTTGTTTGCAGAGACAATCACCTTAACCGCAAATACAACAGGGTCAAAGAGCTTTATCCAGTTGCAAAAGATGGATTTCGGATCAATCCGGAATTAGGCGCAGGTTCACCCTATTTTGAACTGCGCTGCTATTTTTGAAGATCTGCAATTAGAGCAAAGCATTCAAAATGGACTGCACAGTTTCGAATGAACTCTTTGCGGCTTTTTTCAATGATGTAGAGGAAAGTTTGTGTCCATTTGCTCCAGCTAAATCACTGAGACAACGTACCACGATTGCAGGTATTCCAAATTGTTCTGCAACCTGAGCAATTGCTCCTCCTTCCATTTCAACGGCCTGCGCACCAAATTTTTCATACAACTCTTTCCTGGTTTCTTGACACTGAAGAAAAACATCTCCGGTCAGGATAGTACCCATCCGGACATCTGGAAGTGCGGTATTGATTTTTTCCTTTATCACCGGATCTAGAACAAATTCTGCTTTATTTTTCTGTAGCCCCATCGGTATTTCCCCTGCACGGTAAACTCGGATATTTCCGTCTTTCAGTGCACCGTAATCATACTGAATCAAAAACTCACCAATCAAAACTTCTCCAATTTCCATATCCGGATCAATACCTCCCGCGATTCCGGAAAAAATAAGCATTTCACACTTAAATTCCTGAATTAGAATCGTGGAAACCATCGCTGAATTGACTTTCCCTATCCCACATTCAACTACAATCAGCTCATGGAAAGAATGTTTGCTTTTGAAAAAAGTTCTACCACCAACCTGCTGTCCAGAATTTGGAAGCAATTTAAAAAAATGTATTTCTTTGGGGATGGCGCAAAGGATTCCAATTTTCATCAAAGACACAAATATAATTGACTAAAAATATTTTTTACAAATGGCCGGGAATTCTCTTTTTTTGCACCACTCGTAAAACTTCCCGCTTCCAAGTGCACAGGACGTGGTACCAAAGAATAATAAAAGGATTACGATCCACAAACCTTTACTATGTCGTACTTGCAAAACTAGAGCATTGAAAAATTTGCAACATTTTGATTTTAGAACCATTTTCACCTTTCATCAGTTATCTCAAAAACCAACTGTGCAAAATCATTCGTTCCACCATCCTGCAGAATTTCATGAAGCCTTTTCCCCATTTCTCCCGGAACACGTTTTTCCAAAAAACTATTCCACCACTCTAGGCCAGTGGAAGCTAAATCTACCTGGGAAACTATTTCTGCAGCCTTGTATTTTTTGATAATCAAAGCATTATCTTCCTGATGTGTTCCCGGAAGTGGAATGAGAACAGTATCTTTTTGTAAAACAGCAAGTTCACCGAGAATCCCCATTCCTGCGCGTGTCAACACTATTTCACTCCTGGAAAGCAAGTCACCCATGCCTTCATGGATAGTTTCTATCTGGTGGTAATCCGGATGAGAAAAAGCGGAAGATTCTTGTTCCAAAGAATTATTCCATTTTGTTCCAGTGAGGTGTACAACTTGAAAATCAACAAGCCAATGTTTTATCAAGGGAAAGATGGCTTGATTCAAACCAACTGCTCCCTGACCGCCTCCTGTGATAAGTATAAGCGGGCGTTCCGGATGTAGACCAAAACGTTCATTTGCACGTTTTGCACTGGCAGAGTATATTTCCTGACGTACAACCGGGCCTATTTTTCGTTTCAAAGATATGGAAGGAAACTGACTGGCAGTACTATCAAAATAGAATACAAGCGCACTGCTGACTGGAGCCATCAAGCGGTTAGCCAGTCCGGAGCGCAAATCCATTTGCATAATCACGTGAGGGATCCTTAAAAGCCAGGCGGCATAAGCTACCGGTACACTAACAAAACTTCCTGCAGAAACAATAACCTGTGGGCGGAAACGGAGCAAATAAATCAAACCTGTTATTCCACCTCCGAGGATATACAAAGGATCGATAAAATTTCTCCAGTTCCAATAACGCCTGAGTTTCCCGGAAGGAATGGTGGAAAACGGTATCTCAGCTTGCTCTACCATTTTTCTTTCCGGACCAAATTTACTGCCTAAGAAAAGAAATTCGGAGTTCTTTTTTAGTCCTCGGATTTCCTGTGCCAAAGCCAGCAGGGGTATGGTTGGACCACCAGAACCTCCCCCTGTGAATAAAACTCGAACAGTTTTATCACTCATAGCTTGCGTCTCTTTTCCTGTTAGTTGACACTTCCTTCCACAACGAGTGATTGAGCCTTCTTCAATTCTGCTTGAAGAATGCTGCTCAAACCTACTGCGTCATTGCAGAAAATCCATTCCACTCCACGGTTAATTTCTCGAAAAAGATTATTTTTAGACCTGGGATAACCAACTCCAATATTTTGTCCGCAGTCCAAATGTTGCTTTACTAATTTTCTGTGAAGTAACAGATAATGCCCACCAAGACCGGCATAGTTTTCATTTAACGAGATATTGCTTAATATTTTTTCATTAAAAACCGCAACCAAAATTTTTGCTGAATTTTCGGTAAAAGTCACTAATTCCAACATTTCTGGAATCAGGCAGAGCAAATGAAAATCTTTTTGAGGTTTTAACTGAGAAAAAAGTTCTTTCAGTATCCTGTTTTGTTTTTCGGGTTGAGGATAATATTCTTCTTTGGCCTCCACCATTAAATGCAATTTCCCCCCGTAGCGCTGAAGTACTTCTTCCAGTGTTGGAATATGAGGGCAGATTCGATTTAGATCTTCCAGTTTTGTTTCTGAAATCCTGGTATTAGAACCGTACAATCTCATTAAATCCGGATCATGGGAAACAACTGGATACAAGTCTTTTGTCCAGCGAAAATCCAGTTCAATACCCCAAATCCCATCCGTTTCTAGCGCATGATCAAATGCAGTCAAAGTGTTTTCAAAAATTTCTTGGTTGTCATGCTGCCCGCGGTGAGAAATAATTTTACATTCCCCTAATTTTTCCAGAGTAGGAGTCTGTTGGGGTATGACAGCAAAGACCAAGTCACAAACCTGCATCAAGCGGGTTTCCAGCCAGGTTGGAAGTTCCATAATAAATTAGAGTGCTATTCTTTTATTTTTTTGTACACAAACCTCTAAAATTTCCATACCACTAAACACTATCGGGAGATTCTTCCCAGATTTCCTTTACAAATTTTAATGGTCTCAACTTCTCAACTATTTTATGAAAAACTGGCCAGGAAACCGATTCAAGTTTTATGCGAATATCTGCCTCTTTATTTTTCTTAGCGGCGGTTTCGGAATTAATTATTGCTACACCTGCATCCTTTATTATTTTCGTTATTTGAAAAAGAATCCCTGTTCCATCAATCACTTGGAAATGAATAATGTGAGAACGAGTTATTTTTTTAGAGATTTTCCAAGCCACATCAATTGGAATTTTGTTTTGCTGCAGACGTTTATTTTTACGAGTTAATTTGGAGCAGTTTGTGACGTGTATTTCAATTTCATGATCATTACAGATAAAACCTGTGATTTTGTCTCCAGGAATTGGGAAACAACAACTAGCCAATCGGATTAAGGGGTTTTGAATATCATCGATCAAAAAAATGTTTTTGTCGCCACCAAATATATTCCCCCAAAATTCTGAACCTATCATCTCTTTTATACGACCAGTATGTTGATACTCAAGCAATTTATATTTTCTGAGAAACATTTTTAGAGGACGTTTTTGCAGTCCAATTTCCTGAAAAAATTTGTTTGCTGATATTTTTTCTGCTTTAAGTGCCTCTTTTACAGCCTTGGATTTGATCCATTTCTCTGTGCCTTGCTCATCACCATAATCTCGCAATTTTCGCTCCAATAATGTCCGCCCAGAATTTCTGGCACTGATTATTTTTTGTTGTTCCAAAGCACGTTTAATTTGGGCACGGCTCTTTGCAGTTTTGACTTGTTCAAGCCACTCTTCTCTCGGCTGAACTCCACGGTCTGTGAGAATCTGCAAAGCTTCCCCTGCAAACAACTGACGCTCACGAGGGACCCTTTTTTTTGTTGTTCCTACTGAAGAAGGATTTACCAGGGCACCAATGCAATGGTTTCCAAGTTCTGAATGAATCCCATAAGCAAAATCTAGCACAGTAGCACTTTTTGGAAAAACAAACATATCACCTTTGGGACTATAGACCTGTACCTGATCAGACTGTACATAGCTCATAACTTCGAGCATGCGAACGTCTTTATCACCAGCCAACTGATCAAGTTGATTGAGGTATATCCTGTAATAGTCAGCTAACTCAGTTGGACTTCCCTGCCAATGAGCCATGATTCCATACTGATTTTTTTTCAGCATTTCTTCTGAAACGATCTCAATACATGTTTGTTCACCCTCAATTCTTAACTCTGTCTGGATTCCTTCATAACCATTCCAGAGAGGGTTGCTGATGTAATCTCTAATTTTCAAAGGAATTACATAAAAACTTGTATGAACTATTCCAAGTGCTTTAAAACAGTCCAAGCTGTTTTTGACAATAATCCTGAAACCTTCCAATACATGGTCAATAGGACCTCTTTCCTGAATTCTGGAAGCAGGATGAACAAATAGCGGCTCGATCGTTTTATATGCTAAATTATTCTTTTCAAGAGTTCTCAGCAAAGAAATCCTCATGCCATTTATTGTTGAAGTACGGGCTTTTTTCAGTTCATCAATTTCTGTGAGTGTTTTATTATATCTCTTTGGGTACAGTAGTTTGAAACAGAGTTCGGTGTGTTCCCGGCAAATCTGTGTTAGTCCCAGTCTTTCGGCTATAGGTACATATACATTTAGAGTTTCAAGGCTGATTCTACGCTGTTTGTGGCGGGGCATGGCTTCCATGTCTCTCATGTTATCGAGTCTGTCAAACAGCTTGATCAGCAAAGCACGAACATCCTGTGTCATGGCTTTCAACATACGCTGATAAGTTGCGTCTAAATAATCTGCTTCTCCTTCTTTTGGACTTTCCGGATTTTTTATTTTAGTTAACCCTCTGACAATATCTGCATACCAGGCACCATATCGATTTTTGATGTCTTTGTGTGTAATTGTAGTATCTTCAATGATATCGTGAAGAATGGATGCTACAACTGTTGGGGCATCCAGTCCTGCTCGACAGATATAGTTTGCCACACGAAGGGGGTGAATAATGACCGGTTGTCCGGATTTACGTTTTTGATGTTCGTGGTGTTTCCGGATATCAGCAATGGCTTGTTCAAGCAACTCTGAATCTTTAACTGTACCGTATTCCTGAACATAGCTCCGAATTTGCTTGACTAACTTTGCAATCAAGGCTTTATCACTGGCTGAACTAGCTGTCTTTTTGGTGACAGGCATTATTGCTGTTTTGAGCATATTGTTATTGTGGTAGAAATTCTCGTGCTTGACCAACCCCACTGCAGTAACGCAAAGGGGTTTCAATTCGGATTGGCTTCCAACCTACTTCAAAGTTTAGATCCCACAAAGATTTTCTTATTTCACGGAACATTTCAAAACTGTCTGGGTCAACCCAGAAAAAAAAGTAGTTTTCTTCCGGAGGATATTTTTTCATTAATTTTTTCATCACCCCATTACGCTGAGAAAACTGATGCCACCACTGTCCTGCTCCCGGAGAAGGAAGAAATTTAAGACAGTGTGCGTGTCCACTTCCGACTGTGAGTTCAATGGAAAATTGATCCAGATTGACGTGTTTTGGTAAAGGCTCACTACCAGAGAGATATTTTTTTAGCCTTTGATAAACTAATGTACGATCCAGGTACAATAAACGGTTACTCCGAAGAAAAATCAAAAGGATGTTTTTTTGTGATACATGAGACCAGGGGATTTTCAGTTTTTCAATATTTTCTGTGGGTTTTGTTTTTGAAGTTACCTGTTCATTTTTTTCCAATAGTGAAAACATTGCCATGAACACAGCTAATATAACGAGTATTCCTACATTGTTGGAAACAATGTCAACCAACGAATCCAAGTTTAATAAATTATGAAAGTCGCCATTTAATCCCTGTTTTCTGTGCATCAAATTCCATCTTTCTGAGATTCATCTCCATTATTTTTGCTTTGCTTCAACTCCTCACGAGCTTGTTTTTTTTCTTTTTCCAGAAGAGAATGCTGATACTTGTTAAACCAATCTGTTATTTTTTCAGTTAAATCAGGACGATTGATGTGGGCGCAAAGGTCAATTAATTTCTTTAATGTACTGTTTTGTGGTTCAATCTTGATTGCCTCTTGAAAGTAACGGATAGCTCCTTTGTAATCAGCCCTTGTTTCAGCCTCCTCTGCCTGGCTGATTTTTTCCTGAACTTTACTTTGAATCTCTTTTCTTTTGATATCTTTCAGCATCTCCTCTAACTCCACTACTCTATTTTCATTTTTGAGCAGCATGTTGATACTAATAGCTTTTTGAATCAGATTAGTACCTGCGGCAATTTTTAGAGCTTTTTCAATTTTCACTGCTGCATTTATTTTGTCATTTTTTTTAAGAAAGTTTTCGGATTCAATCAAATATGCTGTATGAATTGATTTAATACCTTCACGAGCCTCTTTATTTTGACGGTTTTTACGAAGTATACGTTTATAAACTTCAAGTGCGCCATCCAATAATTTTTTATCAAGATAAAGCTTGGCGATTCTATGCAGCAATACTTCCGATGTGATTTCAGAAATAAGTGGTTCATATATTTCAAGAGCTTTTTTCTCAAGATTGTCGTTGAATAATTTTTCTGCATTTTCCAAACATGCTTTTATATCATAGTCTCCCTGAGATCTCTCAAGTAGCCTGAAAGTCGTGAAAAAACTAACTCGTGATTGCTGAATCTTTCCTTTGCGTCTTAACAGGATCCCCATGTTTACATTGGTGTAGCGGTGATTGGGATTTCGGCCAAGTATGCTTTGAAGTGTTTTTATTTCATCATTTGTATTACCGTCGAGAGAAATTGCAAGAACGAGGAAACAACGTAAATCCACATTTTCTTTATCCCGCATCAGCAATCGTTTCAAAGAATATTGGGCGATCTTTGTTTCATTATTTTTTAAACAATAAATACCAAGTGTGAAAACAGCATTCCTCTCTTCTGTGCTTCCTGCTTCCAGATTGGAAGTAATGTATTTGAAAGTTCGAACAGCGTCAATACTGTCTAAATCATCCTTGTCATCATCATCATCATTATCATCACCATCAGTGTCAACCTTGACCTTTTCATTATCGTCTTCTTTCTCCTCTTTTTCAGGTATTACTTTTATTTCATCTTTATTTTCAGGAGTCTGTACTTGATTGAGCTCAACCGTATCATCAGCAAAATTAGTCTGCATTTCGACTAATTTCCCCATGCCATCTTCAATGTCAGGAAGGACAAAGTCCGTCATTTTTTCAAACTCGTCAATGGCGGAGATAGCCATGCCATCTGCAACTTCAACTTTTGCTGTGGTTGCAGCTAGATTATAAACAGCGTTTTTATAATCAGGATCATACTTCAGGCAGTGCAAGTACATATTTTTTGCATGATTCCAGTCTTGTTTTTTGCGGTATGTATTACCAAGTTGATTGGCAAGATCTACGTTTTTAGGGTCCATTTTTAGGACAATTGTACCCAGACTTATTGTCCCGTCAGGGTTGCCGCTACCTTGCATTTCCTGAAATAGTTTGGTTACAGTTTCTGCAGCAAGTTTTGGGTTCAGTGCAAGAGCTTTGTTAAATTCTACTGTTGCCCATTCATAGAAGTTTTTTTCAAGCAGACTTTTACCACGGGCAAGAATGGCATTGACATCCTTGTGGGAGTCTTCAGGACCAAAAATTTTTTTGAGTATTTTCATTAATATTGTGTTAGCCTGTGAGTCAGATTAACTCAAGTAGTAATACTGAACGGGCACTGCCAAGTTTAAACTTTATCATAACCGAAGGTATCATGATTGTAAATCCCTGTTTAAATCAAAAGTTAATCTTTAACAATGATATGATTATTATAAAAAAGTAGCAGGTTGATAGAATTTAAAAGCAATTCAAGTTTTTTTTATTAACTGAAAAATTGCTAAAATAATTACCTATTTTAAGAAATGACTTGCCAAAACCAAGCCGGATATGGCATTTTTAGTGAAGTTCATTCGTGGAAAATGATTAAATTGAAAAAAAGCGAAGATTATATTCTTAAGTCAACATACTATTTAAAAAAATTATTAACTTTCAGTAAAAGAGAAACGTCTAATTTGAGGGTCAATGGCAGAAAAGTCTGATGATTTTGAAATTAAACTATCTGATGAGGACAGTCCGACCGATATTTTAGTTGAACCTGGAAACACAGAACTGTTAGATGATGATCAAATCACAGATGATTCTTCAGAATCGCTTGCTGAATCTGATTTGGATGATATGTACACTGAGTCAGAGGAATTAGACAGTGAACCGGATGAAGAGCCAATAGATCTTGGCATGGATGAAATTGGGAATCTTGTTGAGGATTTAAAAATGGATGTTCAACAAGAAGAAACTGATGAATCAGTAAATGGAGAAAAAGATATGGTTTTTGAAGAGGAAGAAACTGAAGAAGAGAGTAGTGATTCCGTAGAAAGCTTGCTGGATGAACTGGATGGTGACGAAAGCGAAGAAAACTCTGATTCTGACGATTCTTTTGTAGATGATATTGATGGAGAAATTGACAAAGCATTAGATGTAGGTGAGTCTGAGGCATCAGACGATGCAGAAATTTCTGGAGAAAGTACAGAAGAAGAAGCAACAGAGTTGCCGGAAGCATCCGAAGCGGGTGAGCCAGAGATAGTTGACGATGTAGAAAATTCTGGAGAAAGTACAGAAGAAGAAGTAGAAGCATCAGAATCCAGTGAGCCAGAGGCATTTGACGATGTAGAAAATTCTGGAGAAAGTACAGAAGAAGTGGAAGAATTAGATTTGTCGGATAATATGGATTTGTCCGAAGATCTTGATCCAGAGGAGATTACAGATTCATCAGGTGAAACTGATGCAGTAGAAGAATCCGGAGAAAGTCTTCCTGCTGAGGAGGCCGATACTGAGTCGTCTGAGGTTTTGGAGATGCTGCACGATCCCGAGATTTCTGAAGATAGTGGAGAAAGTGAAGCAAATGATACAGAAGATCTGGAGCTTGGAATTGATGCTTTGGATGACATAAAAGATTCTGAAGAGGCTGAGACTGAACAGGAAAATGCTGAGACTGATCTGGTTGATATCGGAGAAAGTGAAATTGACGAACTAAAATTTGATAATGAAACGGAGGAAAATTCTGCATCAGAAACATCAGCAGATTCCCAGGAAGAGAATGAGGTAACAGGTGAGCAAATGGATGCATCTGATTCCGTAGAAGTAGAGCCTGAAATTGAGAAAACACCTGTTATTGAAAAAGTAGAGAGCGAGATGCCAATTGAAACTGAGGCATCAGAAACATCAGCAGTCCCCTTAGATGCAGACATGCTGTTAAAATTTCACCATGAAGCCGTGGTTGAAATAGCACGTACTCAACTTACAGGCGAAGAAATCACACAGATAACTTATGGGAGCATTATTGAACTAGATAAAGTTGCAGGAGAACCGGTGAATTTGGTACTCGACGGTAAAACAATTGCTCTTGGGGAAGTTATACAAATCAACAATGATAAACTTGGTATTCGAATTGTTGGTATCGTTCAGGAATAATTTAAACTATGCTTCACCGAACAGACATTCCCGTAAAGACTTTTGAACTGGCAGAAGTTCATCTGACAACAGGGCGACACCAATTAATGGACGTTGTATTCCGCAGATGGGCATCTCTTTTACAGGACAGGCTTTATGCGAAAAAGAACCTGATGTTTGAGGTCTCTACGGAAAATGTGAAAAAAATACGTTTTGAAAATTTTTTGAGTTCTGTATCTAAACAGCCAATCTATATTTTTGAAACGCCGAACCAGAGCCGTGGTCTGTTCCTTGTAGACAATACATTTTTTTTAAAGTTGATCTTGAACACAAAGGCGGGAATAACACTCGAACGTTCTTCCCTGGGCAAGTTGATGAAGGAACACCAGAAAGATTTACTCGCTTTGGTGCAACCTATGATAGAAGACTTTGAAAAAAGCTGGCTCAATATTGCAGATGTGGAGCTTAATCTCAATCGTGTAACCATTTACCCTCAAAGGGCAAAAGTCATGTTGCCCTACGAATATTGTTTCGTGGGTAGTGTTCGGCTTAGTGTTCAAGATATTCAATCAGAGATTTTACTCTGTTTACCTTCTTCGGGGCTTGATCCACTGCTTAGTCATCTTGAAAACAAAAGAGTTATTGCGCCTGAATCCATAGAAAATTATTCTCCGCATGTTAAACGGCATTTCATGGATATTCTGGAAAAGAAAGAATATTCGGTTGTTGCAGAATTGGGGAATGCAGATTTGGGCGAAACAAAAGGAAAGTTGGAAGTGGGACAGTTACTGCCGTTACTGGGTAAAGAAAATCTGGCGACAATACGTATTAACGGGACTCCTGCGTTACAAGGTTATACGGGAGAATCTGATGGTCACTATTCTGTTCAAGTGACTCGTGGAATTGAAGACAAAAAACCTTCCGCAATTCAGGAGGAGATGGCATTTAAACAAGTAACCTGGCCCAGTCAGTAATCCGGGTTATTTAAGACTTTAGCAAGCCACTTGTCCGGGTCTTCTCCACATTCCCGGAACTGGTCCAGAGTCTCGTTTGCCGGAGATCGACCCTCTTTGGTGAATTCTTCAAAAAAAGGCAGAAACCAATTTTCATCTTTTGATCCAAGTTCCTGCAGAGCGATTTCTGCCAGTTTCCTTCCTGTCTTTGCAAAGTTAGTTTGATTAACTTCTGCCTGCAATGCATCCTTTGCAGCAGCTTTTTTGTACAATTGAAATTCATCCTGCGGCAGGTCCATTAGTAAAGATTGTGCGGAAGAAAAAGCTGATTCATTATAGAGCAATGTTCCTATTAATGCCGGAATCGCCATTGTATATTTAGGCGGTACGCTGTCAACAACACGCACTTCCAGGATATTTTTAATTCTGATGTCTGGAAACAGCATTCCTAAATGATCTTCCCAGTCTTCAGGAGTAATTATTAGATCCGGATGTTTTCCTTCTAAAAGTTGTTTGAAATTCCAATCAGTTGTCTCAACAACTTCACCTTCACGCATCAAATGATATGGTGCTGCCTTTAATGACCAATTGATGTAGTCCTCCAAACGGAAATTGTCTCTTAAAAAGATTTCAGGAAGACCGCAACGTGAATTATCCGTGTTCTCCCAAATATGTGAGCGATAAGAAAGAAAACCGCAGGGACTCCCAGCATTCAAAGGACTATTAGCAAACATAGCTGTCAAAAAAGGTGAGAGGCGATTCAGAAAAATAAATTTTCTCTGCAAATCCTCTAAGGAAGCATAATCAATACTGACCTGTACTCCAGAAGATCCTTTCATCATCCATTGACCGAGTGTACCGGTTTTCAACATGTGTTGAAACATAATCCGATAACGGATTTTTGGAAAAAACGGCAATGTATCCAAAGAATGGACCGGCTGCACGCCCTGAAACAAAAGCTTTCCTTTAAAATCTGAAACCGCTTTTTCAAGCAGCTTCAAATAATCCTGTAATGAGTTATATGCATCTAAAAGAGATTTTCTTGGTGCATCAGAAAGTTCAATTTGTCCTCCAGGCTCAACCGTTATTTTTGATCCTGCAGGACTAATCAGTGCTAAAAGCATGTCTTTTTCATATACTTTTTCCAGTGGATCATCACTGTTTTGGGTCAGTTCTACTAAATTTTCCAAAACCCTGAAAACTCCGGATTCTCCTTCAACAGGTAACGGGTGGAAACATTCTTCACCGTCTTTATTGTTAGGAACCATCACAAAATTTTCATACTCCAAGCCAAAAAGTTGTTTGTCTGGAGCACCGTCCTCTTTACGGCAATACCCTAGGAAAAGTGATTTTAATTCTTCAAGAGTCATTTGTAATTATTATAAAACATTTAGTGTTGTGTCTGAGGATTTCAGAAGTTGAAAAGTGGCAATCTAAAGAAGTCCGCTAATCATGCTTTTACTAATGCTCGAAATCCAGCTGAAAGCACTGAATCCCGGCAAAAACATACTTAATAATACCAGCACTATCAAGGCCTGTGAGCCATAACGGTAATTCCAGTTCTGGAAACGTCTTCTTAAGTCTGAAGGTAAAAAATGAGGAAACACTGAATTTCCGTCCAGTGGACCAAGTGGAATTAAGTTGAAAAGGCAAAGATTAAAATTAATTAAAATAAACAGGTAAAGGATTTCCAGTACTGGTACTCCAGCCAGTAGTGTCAAGTTATTCAGTGCCAGAAAGCGAAACAAAAAAGCAGCACCAAATCCTAACAGTAAATTCATAATGGGCCCCGCAGAAGCAACATAAAAATCTGCATTGCTGATACGGTAATTTCTAGGATTAACCGGCACCGGACGGGCATAGCCAAAACCTACCATGAGCAACATTAAACTGCCAAAGAGATCTAAATGAACGATAGGGTTCAGTGTCATTCTACCAGCCATTTTTGCCGTGTCGTCTCCACAAAGATGGGCTACATAAGCATGGCCGAACTCATGGAAAGTGAGAGCAAATATCAAACAGAAAACTAGAATGATTAAAACTTGTGGTGGCAGGCTAAACAACACAGATGATTCTAGCAGCAGAAACGTGTGAACATGGATAGAAAATTTGGACTTTTATACCTAATTATATCAGAAAATTAAATGCCACTAAAAGACAAATATTTCATCTCAGTTCTTTTCTCGGTTTATTCTAACCACTCATTTCCAGGTGATTCACATTTTACTGTCGATGAGTAGTTCAATTTCATACAATAATGCTTTACTTTTGTTAAAAAAATATTTAAAATAAATTTAACTTTTTAAGTTCGCCAAAAATTATGTAGTCTCACAAAACAGGCTGGCGAACCATAAAACACTCCCGCAAAAGCCTTGTGGTGTATCAGGGAAATCTTGGTTTTCAGCTCCTCCCTTCAAAATGTTGAAAGATTCCATATACCAGGAAAATCGATGCAGACTAAGGTTGGAAGATGTCTGGTCACTATTATAGCTAACGTGGGTGAAACAAGCTTAAATCAAGATAACCTCCGGTTAATCCCTTCTTTTTTAATTTTAATATTTTTTGTACAAATTTAGCATTGCAGACTTTGTGTTCATGCAACTTATTCTCAGCCCTTTAATTTAGTATTCCTGCAGAAGAAATATAATGTATAGTAGTTTTTTTGATGTAGATGGTGTTTTGTTGGACTTTGAGGGTGGTTTCATGAAGGCAATCAAAGATTATTTTCAATTAGATATTCCTGATGACTTTTCATCCAAAAGTTTTTGGTTTTCTGATTTACTGACAAAGGAGCAAGTTACGGAAGGATGGGATTATTTTGTCCATAGTCCAGAATTTGAACAACTCCAGCCAATGGTTGATCCGGAACATTTCAATGCTAAATTTGGGGCATATCCAGTACATTTTATCACAAATATACCACCGGATTGTCTGGAGCGTAGAAAAACGAATTTAAGAAATGCAGGATTCAAATTTGATTCTGCACACTGTGCCGGATTTATAAATTATGACGGCCATCCAGTACAGACAAAAGCGGATGTTATCCTGAAATTACAGCAAGAAGAAGAAAAAATTCTATTTGTGGATGATCATCCAGACAATTGTCTCGATGTCCGTGAATCATTCCCAGATGCAGAAATTTGGTTGATGTCCCGGCCTTTTAATGATGATTTCGAGCACCCGGAAATTCGCAGGGCCAAAGATTGGAGTGATGTACTTGAAAACTCCAATATTATTCCCGCTCGCTAACCAAACCTACCTGGACTATCTGGATGTTTCCGAATTGATGATGTACTACTCGGTTTTTGATTATTTATGATTCTGATGTGTTCATGTTGTTCCAAAAAATCTTACGAAAGCAAGTTGTACCTGCAGTAATTATACTACTATTGCTTGTGCCAGGTACTTATGCTCAGGAAGAAGCAGTCGTGGAAACCGGAGGAAGTAACGCTGTATGGCGTATTGGTTTTTGGGAGATCCTTCATCAGACATTCAGCAGTGATGATTTACATCCATTTTATCAAATGACTGGTACAAACCGGTTCAAAGGTGGAAAAGGTTTTTTTGGCCTGACAACTCTTGATCCTGAAAAAAACAATTTAACTCCCAATATCTACAATAAAAATGACGATGAGCACGGCAGTAAGGACGGTTTTTTAACCAAATTATTCAGCAATATCCCATTGCTAAAGGGACTGCCTTCTTTTTCCCTGGAATACATACTTCCTACAGGTTATGGTGTTGGCATCGGCTTGGCCTTTGCCTACACAAATATTTGGCTGGATGATACAAAAGTCAGGGCAGCCACCTCAGGTGCCGATCATGCATATGCAACACCTCTGTTGCGTATGGCTTCTCATTTCTATATGTTTTCTGCCTCACTTCATCCATTTGGAGTTCCAAGACCAGACGACATGGATTTATTTTTGGGTTTCGGACTTTCAAGAGTTGAGAGTACTTTGAGATATGGAATACGCGAGAATCCCACAATTTATGAATATGCTTCAGCCACAAAGACTGAACTCAGCGGTTCAAGTGGAACGATGCCGTTTAGGAGAATGGGAATTGCATCCGGAGGAGACAGTTTTGGTTTTATGCTGGAATTTTTATTCCCTGGAAAAAATGAAATCATAGACAACCCATTTGCGACAAACACCATCATCGATTCGACAGTCTACGACTCAACTTATAATGACCTCGGAGGAGCATTACCGTCAAAGGTAGGAATGCCGGGAGGAATAACACGTATTTCATGGACATATTCCTTTTAAGAACCACGCCGGTTTTCAAGGATCTGCAAAACAAGTCCCACCAAATAAATCGAGCCTGCAACGACAACCGGTTGTTCCCGATAATCTAAAGAAACTTCCAGTGCCTCTTCTGCAGAATTGACATCCTTTATTTCAGGAGAATGCGCCAATGCACCGCACTCATCTAAAAATTTTTCCATCATTTCCGGACTTGCTGTTCTTGGTGACGGAATCGGCGTAATAATCAATTTCTCAGCTTGCGAGCACAATTCCACTAGAGGAGACCGCAGTGTATCATCCAATTTGTCAGAGGCCATTCCCAAAATCAGTGTAAATGGTATAAGATTTTTCTTTGAGATGTATTCTGAAAGTGCCATCAGGGCATCGCGATTATGGGCTCCGTCCAGCAGCATGGTTTTGAAATCGAGAGAATGTTTGCTCCAAGTAACATTCTGCCGTAAATCGAGACGACCAGCTAATTTTACTTTTTTGACGGCTTCAAACCAGATTTGTTTCTTTAGTCTGTCTTCGTTAAACAATACCTGCATTGTACATAAACTTGTCTGAAAACATTCCAGCCATGGAATTGGAATAAAATCGGCAGTAATGTCAGCTTCTAGAAACTGCTCATGGAAAAAATCTTCTACAAAATAAACAGGAACGTTTTCGCTGTTGAAGTGTTTTTGCAGCCAAGGTTTTAATCCAGTCGCTTGCGGTGCAATTATTACTGGAATTCCTGTGCGGGCGATTCCAGTTTTTTCAGCCGCAATTTCCTTCAAACTTCTGCCAAGAACTTCCATATGATCCAAACCAATTCTCGTCATAACGCATATTTTTTTGTCAGTCACATTGGTAGAATCTGCTCGTCCACCCAATCCGGTTTCCAGGACAACCCACTCCATGTTTTCTGCCATGAATACATGAAAAGCAATTGCTGTTAAAACATCAAAATATGAAAGGTATGGTGTTCCTTTGTAACTGCGTGCAATTTTCAAAACGAGGGATGCACTTTGTACAAAGATATTTTTTGAAACATATTGATCATTCAGAGCGATCCTCTCTCTAATATCAATCAAATGTGGAGATGTGTAGCAACCTGTGGCAAATCCCTGAATACATAATAATCGGCTGATCATTGTTGCGGTCAGGCCTTTGCCGTTGGTTCCGGCAATGTGGATAATCTTAAATGCTCTTTCCGGATGCCCCAAATCTTTAAGTAAAAGCCGGATGCCTTCCAATTTACTGATGTCACGTGGTTGAGCACTTGTTTCGTAACTTCCCCATTGCTCCAGTTCAGAAAGAACTTGCAAATAACTTTTATCAGGCGGAGACATTATGATTTCTCAGGAGGAATGCAGCCGAAGTTTCTTTAAGAAAATCGACTGTAAAGAATAGAAGTCCGGTCTTAGCCGGAAATGGCGGGAAAAATTAATTTTTCAGGTTTAGCTAAAACAGTACTGAAAAAAGACCTAATCTTTAAGGTACTTGAAAAATTTACTATTTGCATCCATCAGCAGTGTAGTACCTTCTTGCAGACTGTTTCGATAAACATCATGTGAGCGCAGGAATTTAAAGAAATCGGTGTCTTTCTGATATGCATCAGCATAAATTTTGGTGGCCTTAGCATCAGCTCCACCACGAGTTTCTTCGTTTATTTTCTTTGCTTCCGCAATGATTTCAACACGCTCTCTGTCAGCATCAGAACGAATTTTCAAGGATTCCTCTTCACCTTCAGAGCGGTATAGTTTTGCTTGTCGTCTTCGTTCTGCGTTCATTCTTCCAAAAACTGCCTGACTATTTTGTTCAGGCAGGTCGGCACGTTTAATCCGGACATCCAGAATTTCGATTCCAAATTTCTCAGCATTTTTCCGGGAACGCAAAGTTATCGCTTCACGAATTTCTTTACGATTTCCGGATACGATTTCCACAAGCGTATGCTGTCCAAGGACTTCACGGGTTTGTGAATAGATAATATCATCCAGCCGAGCATGGGCTCCGTTAGTTGTACGTACGGTTTCATAAAATTTAAGAGGATCAGAAACCCGCCACTTGGAATAGGTATCAACCTTCATTTCTTTTTTATCTTTGGTGAATACCGCACCAGGATCTGCATCATAATCCTGCAGTCGGTTTTCCATGAAAATGATTCGACTGACAAATGGTAACTTGAAATTGAGTCCCGGCTCCATGACAATGTCAACTGGATCACCTAATAAAATTTCAATTGCATATTGAGTCTTATCTACAATATATGTACTCAAAAAAATGGTGCCTACAGCAAGGAGGATAATAATTCCCCCAAATTTTGACAGATTCCCAGACATTTTTATTACCTAGTTAGAAAATGAAAAAGTAGAAGTTGACACTAATTTTTGACAAAATGAGAGTGGCAACTATTTTCCTGTTCATAATTGTCGGAAATGACGTAACTCTTGTCAAGTTGAAATAGTTAAACGAGCCAGAAGCTCCATCTAATTTAAATAAAGTATGTTAAAACTGCGATCTCCAAGTCAACAGGAACAAATCCTCTCTCTGGCCATGCGTCAAATCGAAAAAATGTTGAAAGAAATGCAGACTAGTGGAAAGGATTTATCCCGCTTAAAACTCAAGAAATTTCAAAAAACTCACCACATCGATTGTAAATGTAAATTATGTGAAAATGCCAAAACAAAAAATGATCCGCGTCTCCGCGGACTCCTCGAGGACGGGTTCAAGGTTTATGTGGCGGGCGAGAAAAAAGATACTCAGTGATGCAAAATAATTTAGCTCTTAACGAAACCTATTTCAGCTTTTGTTGTACCATTCCTGCAGAGTTGGTAGAACTTTGGAATTGGTTTTGTTTTGAAAAAGGTGCGCTTGGTACTGAAACTTTGCAAGAATCTTCACTGGAGTCTAGACTCAAGATTTTCTACCCAAAAAAACCAGACGGTGGTGCACAAAAATTATTTGAATGTTTCCAAAGGGAAATGAATGCAAAGCTTGAAATTAGAATTCACGAAGAAGGTAGCCATCCGGTTGAAAATTGGCAGGCAAACTGGCGTGAACATTTTCATCCTGTAAAGGTTGGACAATCACTGATCATTCTTCCATCATGGAAAACCGGAATAGAACTTTCCGGAAGACATCCGGTGTGGATTGACCCAGGTCAAGGTTTTGGAACCGGGCATCATCTTTCGACGGCTCTGGCATTGGAAATGCTGGAGCAATTTCTTTTGGAAACGGATACTTTGCCGGAAAGCATGCTTGATCTTGGAACTGGTTCCGGAATCCTTGCTATTGCAGCCTGCCGTCTGGGGATCAAGAAAGTTACAGGTTTGGATATTGAAGCTGAAGCAGTAGCGGAAGTTGAACGTAACTGCGAACTGAATGGTCTGTCAGGAAGGATCATTGGCCACGTCGGACAACCTTCCTTTCTGAAAAAACCAGCACCTCTTGTAATCAGTAATATGCTTCTGTCTGAATTGTTGGATATACGTCTGGATCTAATTAGGCTGACAAGTCCGGGTGGAACTTTGATCTGCAGCGGATTATTTGGAAAACAAGAAGAAGAATTAAGAAACTCTTTAACGGAAATGGGTTTTGTCTATCGTGCTTCGTTGGAGCGGGAAAACTGGAATTCGATTCAGTTTCAACGTTTTGGTAAAGAAAGCTGATGTGATAAAATACATGCGGCAATCCGGCCTAATTGTCTGTTGTTTGTTTATTTCTCTGTTGGTCTTGTCGAACTCATTTGCATTCGGGAAAAAACCCAGTTCGAAAGATCTCCCATGGGCGCAAGCTGAAATTCTGATCCTCTCACAGCATCCTTACTGGCTGCGCCTGCTTCATTATCCGTCCCACTCTCCAATGGTTGGTTTATGGCGCAGTGAAATTCAAAACCCCTTCTTTCTTTCTTGATCCGGATGGCAATGTAAATCCGGCTGCAGAACTAAGGAAGACACTGGAAGCGCTGTTTTCTCCAGTAGAAAGTATTCCGATTTTAATGTGTGACTGAGACTTTTTCATATCGGGTAACATCAATAGATGTTTGACTCTTTGCCTGCAGGTCAACTAAAATAAAGTGATCTTTATTAACAAAATTCAATTAGTAAAAGTTCATCCTGTTAAGATGCTCATGACAAAAGAATCAATTGAACGTGCACTCACTGCATCATTGACCTTGATGCTCGGATTGGCAACGTTGGACCTTGCTTTATACATCTGGGCCGGAACTGCAGTTTTAACTGTTGTAGCTCATGCAATGTCACTGTGGCTTGTGCTGCGTCACCGTTTGATTTTTGACCTGGTCAAACTTCTTGAAACGGGTGCTCTTTTTTTTGATTTGTACCTGATCAACCGGTACGGATACGCCGTTGCCTCTCCGGTTGCAACTCTTTTTGCCATTATTCACATCTCGCTGAATAAAGAATATCATCTGAATAAATTAAAAAGTGATCTGGATAAGGTGCTTGCATCAAAACAACAAGATGTAGAAGATGACGAAAAGTGAAAAATAAAAACAAGGTACAAAAATAAACAGAAACAGCTTCACTGAAAAATTAATTTTGATGAAAATTTCTGAAACAACAACAATCGGTTTTGCTTCTGCAGGGCATACGCTTTGCCACTTACTCACCTTGCTTTTTCCAACGGTACTTCTTGCCCTGGAAGTGGAATTGGAGTTAAGCTTCAAGGAGTTGGCTACATTGGCGGTTCCGGGCGCCTTCCTTTTTGGAGCAGGTGCGTTACCGGCAGGTTGGCTTGGTGATAGATGGAGCAAAACCACCCTGCTGGAAATATATTTTTACGGCACCGGAGCTATGACAATTCTAACCGGATTTGCCCAAACACCTTTGATGCTTGCCGTGGGTCTGGCCGGTATCGGAATATTTGCATCAATCTATCATCCTGTAGGTATGTCCTGGCTGGTTTCCAGAACATCCAAAACCGGAACTGCTCTGGGATTTAATGGACTGTTTGGCAGTATTGGTTTTTTTTTGGCTCCTCTGGTTGCAGGAACATTGACCGGGTTATGGAGTTGGCGGGCAGCGTTTTTCGTACCCGGAATTGTCTGTTTGGTTGTGGGGTTTCTCTTCAGCATTTCGTTGAGGACTATCCTGAAAGATGAAGAAACGCCTATGCAGAAAATAGTATCCGGATCCAACTCAGAAAATAGCATCTGGATGACTTTTGGTTTAATGGCAGTAGCCTTGTTTTTCTCCGGTATGTTTCATCAGATTATACAGTTTTCACTTCCCAAAGATTTTGATCTCAGGGTTCTCTTTACATCAGGTTCCTTGTTGGGTACAGGATCGATGGTGGCTCTGGTTTATGCTGCCGGAGCAGTTGGTCAACTGCTGTGCGGACGCATGGCGGATCGTTTCTCAGAGCGTCAACTTTATTTTACTTTGTTTTTAATCACAGTTCCGCTTGTTGCTCTGGCCAGTCAACTCACCGAAATACCGCTGGTTTTGATTATGATGATTGTTGTCTTTTTGAGCACCGGAGCACTACCTGTGGAAAATACTTTGCTTGTCCGCTATGTTCCAAGTCACAGGCATGGTCTGTTTTTCGGTATGAAATTTTTGCTGGGTTTTGGATTTACTGCCTCAGGAATTTATTTGTCGGGATGGATTTTTGATCTCACCGGAAGTTTTCTCTGGCTTTACGGACTACTGGTTTTACTGGCAAGCAGTGTAGCAGCCATTGCTTTTTTTCTTCCCGGACAACGTGTCCTCCAACCAGCCTGAGCTGCATCTCCAACAATTTTCAAAAATTTTGAATCTCTTATCAAACGGCAAAAAACTGGAATCAATCTGGTATGGTCCACCTCCGGAAGAAGCCCCGACGCTGTTATTTCTTCATGAAGGGCTAGGCTGTGTTTCAATGTGGCGGAACTTTCCTGAAAAACTGGCCCAACAAACCGGATGCGGTGCCATGGTATACAGCAGGCTTGGTTACGGTAATTCGGATGCGTGTGAACTTCCTCGTTCCTTAAATTTTATGCATCCGGAGGGATTGGAAGTACTTCCGGAAATTATAGTGCAATGTAAAATCAACAAATGCATTTTAGTGGGTCACTCAGATGGAGCTTCGATTGCTTTAATTTATGCAGGAGAAAACTCTACCGAATCTTTACTTGGAATAGTTACAGAGGCACCACACGTTTTTTGTGAACAGCTCACGATTCGTTCCATTAATAAAGTGGGTGAGCTGTTTCGCTCCGGGAATCTCCGGGAACTTCTCAAAAAACATCATGGAAGTAATATTGACTGTGCTTTCAAAGGCTGGTTGGAAGTCTGGCTTCATCCCGATTTTGCAGAATGGAACATCGAATCGTGTTTACCGAAAATTATGGTTCCGCAATTAGTCATCCAGGGTAACGACGACGAATACGGAACCTCTGCCCAGGTCGAGGCGATTGTCCGTCAATCCGGAAGTATAGTAGAAACACGCTTTCTGGACAACTGTGGTCATTCTCCGCATCGGGATCAGGAAACACAAACTTTGGAATTCATGACCCAATTCGTCCGGAACTTGCTTGATAGATAGATAACACCGGAAACTTGTTTGCCAATTCACTTGCGTTTTTTCAGCTCAGGCTTTAGCTTTAGCAGATAAATATTAGTTCCGGACTGCTCAAATAGATAATAATTATCCAGCACATTCAATTAATTCAGCTTATTTCCAAACTATGCCTACCGTACTTCTGCTAAATGGTCCAAACCTTAATTTACTGGGAACTCGTGAACCGGAAATATACGGTTCAATGAATTTAAGTGAAATTGAAGAACAAGTTTCAGCCGTACTTCATGAACACAAAATCGAATGTGAAACCTTCCAGTCAAATTCAGAAGGAGAACTTATTGACTGGCTTCATCAGCACAAGAATGCAGATTTTTTGCTTTTGAATCCGGGAGCACTGACCCACACCAGTATTGGGCTGCGGGATGCCGTGCAGGGTATAGAAATACCATTTCTGGAAATCCACCTTTCCAACGTTCATCAGCGGGAGGAATTTCGGCATCACTCTTTTTTTTCAGACATCGCAGTTGGGTCATTGGTTGGGCTTGGAGTTAAAGGATATTTGCTGGCGGCCCAATTTGCCGTAGATTTTATTGAGCAGAAAGGAACATCTGCAGGCAACAGATGATCCTATTATTCACCATCCGGCCTTCCCGATTTTACTGCCTGTTATGAGAATTTCCTCAACCACCATATTTTTATCATTCAACGTTTTTCTTGCCGGAGTTGCCTCGTACATGGGAGGCTCACTTCTGAGTACGTGGCTACAGAAGGAGGTCTTGTCGATATCCGTTTCACCTCCAGAATCTTACCAGATTCAAACGGAGAAGCTACCCATAGATTCGGGTAAATCCATAAAATCTTTTGAAGTAATTTTGGAGCGCAATATTTTTAATGCCCAAAAAACGGAAATAGAATTACCACCCCTGCTTCCGGAACCAGAAATAATAGCTCCGGAAACTACAGATGAAGAAGCAGTCGAACATACCCGATTGGCTATAGCACTTGCAGGAACAATGATCTATGGGGCTAAAAGCTCCTTTGCATTCATTAGCAAGAAAGACAGTCTGCACAAATATGTCATATATGGAATTGGTGAATGTTTTGATGCAAAGACAATTCTGCGTGAAAAAGAATGTGGTTCTGAGAGTGTAAAAGTACTTGATATCAAGGATCGCTGGGTTTTGATTCTTCACAAGGAGACAAAACAGGCCCTTTGGATGGTAAGTCCAGTTGCAGTAGAAGAAGTGTCTGCAGCAGTTCAACCAAAGAATGTTCAAACTAAAACTAAAACGACGCAAAAAACTACTGCCCTTGTGGTTCCACCAAAAGAAAAAGCTGTTACTAAAAATTCTGCTTTACCGTCAATTCCGGCTGAAGGTGAAAATACTTTTCATTTTCAGCGGGTCTGGGTAGATGAACAACTCGAAAATTTTGGGCAGCTGCTGAATGACGCCAGAATTGTTCCTACAATGAAAGATGAAAAACCTTATTTCATGTTTCAGTACATCAAAGAAAACAGTATTTACGAAAAATTGGGATTGAAACCAAACGATATCATTTTAGAAATTAACGGCTTTCTGGTGGACACAGTAGGCAAGGCGCTCAGGTTACTGGAAGTGCTTCAATCTGAAAGGGAAATCTCACTAAAGGTTGAACGGGAAGGGGAACCTATCCAATTTCATTACTACATTGATTGAGCATCAGGGCTGAAAATAGCACACTATAAAGCGCATTTTGCAGAATGCAGTTCAAATGGCACAAAACCGGTTTGATCGAATTGACTTTTTTACTGGCTGCGTTGATTTGGATTTCCTTCCGTTACCAGGACACACTTAATTTGCTTCACCCGGAATGGATTATTCTGGGTCTTGGCCTTGGTTTTTTATGGTGTCTGCGTCATAAATTATATCTTCCACTCTTTTTGCTTCTTTTGATCGCAGGTACCTTGCTGCACCAATGGTTTGTTGTTCTTCCAAACAGCCTGAAATGGCTGCAGGAAGAGATTTCTGCAGAAGAGGCAATTATGCTGAATGGAAAGATTCAGGAGCGCATAGTTGGAAATGACACCATCCGTCTGCAACTGAATTCAGTTGATGTCATCAAAGGTGAACAAAAACAATGGTTACCGGAAGCAATCTTGAGCTTTCCGAAAACCAGCCGCAGAATTTCAAGTTTTTATCGTGGACGTAAGCTGCAGGTAATTGGCAGGTTGGATCATGTCAGCATAAAAAAAAATCGTCTTAATTTAGCTTTTTCAGAATTTCGGTATCGTAACGCAATTTCTCCGCAAAACAAGCTCTCCCGTAAACGAAACAGTTGGGTCCGGCGATTGACGGATCGGGCGGAGTTTCATCTTCCCAAGCAGGCGCTTGCGCTTTATTTACCGCTGACTTTAGCCAAGCGTTCATACGATTCACGTTCCACCGCAAAGATTTTTCAGGAAACCGGAATGGCACACCTCCTGGCTATCAGCGGACTGCATATCGGCTTAATCTACGGAATTATACTAGGACTTGTTCGCTGGCTCGGTCGCCTGTCAAACCGATTTTTGGAACACCCCCGTTTTTATGGTATAACCCACCTGATTTCTCTGACAGGTATTTGGCTCTATCTGTTGTTAATTGGCATGCCCACTCCGGCATTCCGTGCGGTTTGTATGCTGAGCTTACTGGTTGCCGGTCGATTACTCGGTCAAGTTCATCACCCTTTGTATGCCCTTTTTGCCACAGCATTCTTTTTTATTTTCCTTAATACAGCAGTTATTTACGAAGTCTCATTTCAGCTCTCATTCATTGCCGTTTTGTTTATATTATGGTTCCTGCCTCTTTATCCACATTCTCACGAAAATGATGTATTCTGGAAACGAATATTTAAATACGGAATGATCAGCATCGCCATTACCACTGCAGTCATGCTCGGCACCTGGCCTGTGGTGGCCAGTATTTTTGGACGTATTTCACTGGAAACATTCTGGCTAAATCTGATCATGGTGCTGCTTCTTGGTCTATTTGTTTTGCCTTGCTGCCTGCTGACTCTGGTGGTGAGCGCATTGTCTTTGGGTAATCCTCCATTCGGAATTTTGGAAAACGGTGTTTTTAAGCTGACAGAGCTTGTTGTAGAGGGTTGGTTTGAAGTCCTGCAAAATCTGCATCGCTGGGGTGACTGGGCATCGTTTTCGCTTACTTTAGACTGGGGACCACCTCAATTTTTTCTGTATTATGCAATCATCTTGGGGCTTGGAAAATTGCTGACAGACCGATTCCGGGAAATTAGCTAATAACTATGTAAACCATTGTAACGTAAGTAACTTGTGCGAAATAATTTCCAGGCTATGAATCTAAATTAAATAGAAAAGTTTCTGTATGAATGAGTTACCAAAAACTATGAAAGGGGTCTGGCTAACTGGCCATGGTGAGCTAGACAAGTTGGATGTACGCAGTGATATTCCGGTGCCTAAACCAACAGCTAATGATGTTCTCATTCGAGTTGGGGCTGCCGCAGTAAACAACACAGATATCAATACACGAACTGCATGGTATTCAAAAGGCGATGTGACGAGTAAGGATGCAAGTTGGGCTGGCAAAGCCATTGAATTTCCCTGTGTTCAGGGTATTGATGTATGCGGACATATTGTGGCGGTTGGCGAAAATGTCAGTAAAAATAGAATTGGTGAGAGAGTCCTGGTTGAGCCTTGCTTAAGAGAAGTAAAAGGTAAGGCTTTGTCTAAGCCCTGTTTTTTGGGATCTGAGTGCGATGGGGGGTTCGCTGAATTTGTTGCAGTCGCTTCACGGCATGCTTATCAAGTAAAGAGTACATTGAGCGATGTTGAGCTTGCCTCATTCCCTTGCTCCTATTCCACTGCGGAAAATATGCTAACTAAATCCAAAGTCTTATCAGGCGATTTGGTGCTGGTAACGGGAGCATCGGGTGGAGTCGGCTCTGCGGCAGTTCAACTAATAAAGGCCAGAGGTGCGGATGTTATTGCTGTTACCAGCGACTCAAAATCGCAAGACCTGATTACGCTTGGCGCCACAAAGACGCTTAATCGTGATCAGAGCGTGGTTGAGGCATTAGGTTCAAACAGTGTCGATGTAGTAATTGATCTTGTTGGTGGAAAAAGCTGGCCAGCGCTTCTTGAAATTCTAAGGCCTGGAGGGCGTTACGCAGTTTCTGGTGCAATTGCTGGTGCTTTTGTCGAGCTTGATCTTAGAACGCTTTACTTGAAGGACTTAAGTTTTTTTGGTTGCACAGTTTTAGAGTCAAATGTTTTTACTAATCTCATAGACCATATTGAAAGTGGGAATATTAAGCCGATTGTGGCTCATACTTTTCCTTTGGAAGATATTGTTAAAGCTCAAGAGTTGTTTTTGCTGAAAAAACATATTGGAAAAATCGTATTAACTATTAATACTCAGTGACAGTGGAAAATTCATGAAGCAATGTTTGTAACCGCATAACAATCTCATACACCCTGACAGTAAAAAACTCATTTCGTTTCTTGCTTTGTGTTTTGCTGCTGGTGAGCTTGGTAATTGAACATGTAAATGTGCCTGTTCAGGATTTATTTGTAATATTCATTGCAAATTATTAGACTTATGTATATAGTGCATTTTCATCTTAACCCACAAATTTAGTATCAAAAAAGGAGACTGCCATGCCAATGAAATATTACGAGCAAATCAAGAATCAGGAAATTCCGCCGATGGACACCGGGAACGTTCCGGCATTCCTGGTTGATATTGTTATTTCGGAAGATACCGAAAAACCGATCACCAGCGGCTTGTTTCGTTTGGAAAAAGGGGAATCGCTGACCTATACTTACACCTACCATGAGATGAAATTGATAGTTGATGGAACGTTGATTATTGAAGATGAAACTGGTCAAAAAAAGACAGGCAAGGTTGGCGATCTGTTTTACTTCAACAAAGGCACAACCGTCACATTTACTACTCCAGATTATGGCATTGGTTTCTTTGTTGGTCAACGCGGGGAAGGTGAGGCATAACGAAAGCAACATGGGACGCATGTGGTTGGCCACACTCAACTTTCACTAAGTTTGCCAGGAATCAAGCAGTTTCCTGGCAGCGGTGGTGGGCAGCATTTTTCCGGATTCCACGGCTTGTTCCAGTTCCGGAATTTGTTTTTGAATTTCTGGATGATTGCAGAAATTTGTCAACAAACCTTCTTCCACAAGTGACCACATCCATTTTCCTGTTTGAGTCTGACGCTGCTCTTCCCACTCTCCGGAACTCTGGAGTGCATTCCGGAAACTTTTAACAGCTTCCCAAATTTTGTCCATTCCCTGTTTTTCCAAGGCACTGCAGCGCAAAATCTGCGGAGTCCAGGTAGTTTTTGTAGATGGCAGCAAATGCAGCGCTTTACGGTATTCCGCCTGAGCTGTTTTAGCCAGAGATTCCTGTTCACCATCAGACTTGTTGACCACTACCAAATCAGCCAGTTCCAGCACTCCCTTTTTAATACCCTGCAATTCGTCTCCGGCATTGGGCAGCATCAGGAGCAAAAACAAATCCACCATCGAGGCCACCATAGTTTCAGATTGTCCGACGCCGACGGTTTCCACAATAACAACATCGTAACCTGCCGCTTCGCAAACCAACATCGTTTCGCGGGTTTTTCTGGCAACTCCTCCCATAATTCCGGAAGAAGGTGAAGGCCGAATAAACGCATCCGGATGTTGTGCAAGTTCATTCATGCGTGTTTTGTCACCCATGATGCTTCCGCCGGTAAGCTGGCTGCTCGGATCGACAGCAAGCACGGCAACACGATGTCCCTGCTCAATTAAAAACAGTCCAAATGCTTCAATGAAAGTGCTTTTTCCGACACCCGGAACTCCGGTGATTCCGATGCGCAAAGCCTGTCCTGCATGAGGCAAAAGCGATTCGAGCAATTCCTGTCCCTGTTCAAACGATTCCGGACGAGTGCTTTCCAGCAAAGTAATGGCTTTAGCGATGGCGCGGCGGTTGCCTTGAAGAATCTGCTCCTGTGCGGAAACGCTGTTTCGAACCATTATTTTTTTCGGATTTAAATGATTTCAGAATTTTTTACTGATGGCCGCCAGCACTTCACGCGCGGCTCCGGGGATTGGGGTTCCGGGTCCAAAAATACAGGCAACTCCGAGGTCCTTCAAAAAAGCATAATCATGTGGCGGAATCACGCCTCCCGCAACAACGACAATGTCTTCTGAATTTTCTTTTTCTAAAACCTTCATCAGCAGTTCAATCAGAGTTTTGTGACCGGCGGCCTGAGAAGAAATACCAATCACGTGCACATCGTTTTCAATGGCCTGTTTGACCACCTCTTCCGGAGTTTGAAACAAGGGTGCGATGTCTACATCAAATCCCAAATCAGCAAAAGCAGTTGCAATTACTTTTGCCCCACGGTCATGTCCATCCTGTCCCATTTTCGCCACCATTATTCTGGGACGCCGCCCCGCGTTTTTTGCAAAGAGATTGATTTCTTCACGGACAGAAGATATTTCTTTTTGATCAGAAAATGCCTTAGCATAAACTCCGGAAATGGCCTGGATGGGTGCGTTGTAGCGTCCCCATATTTTTCCCATCGCAGCAGAAACTTCTCCGACAGTCGCACGGGCACGCATTGCTTCAATTGAAAGCGCCAGTAAATTCCCTTTTCCAGTTTCCGCGGCATTACTGATTGCGTTTAAAGCGGATTCAACTTTTTTCGAATTACGCTTTTTCCGAATTGTATTTAGTCGCCGAATTTGTGCTTTGCGGACTGCGTTGTTGTCAATTTCGCGGACTTCCACCGGTTCCGAATTTTCTGCCTGATATTTGTTGGTGCCTACAATCACTTCTTCACCCTGGTCAATCAAAGCTTGCCTGCGTGCTGCTGCTGCTTCGATTCGCTGCTTGGGCATACCGGATTCAACCGCTTTTGTCATACCTCCAAGTTTTTCGACTTCATCGATCAGTTTTGTTGATTCCTCAATCAGTGATCCAGTCAGTGATTCCATAAAATAGGATCCCCCAAAAGGGTCAACAACATGCGGGATTCCTGCTTCTTCCTGTAAAATAAGTTGAGTGTTACGGGCAACCCGTGCCGATGTTTCAGTGGGCAGACCAAGTGCTTCATCGAAAGCGTTTGTGTGTAATGACTGCGTTCCTCCAAGTGTTGCAGCAAGGGCTTCGATGGTTGTACGGACGATATTGTTAAACGGATCCTGCTCCGTAAGGCTCCATCCGGATGTTTGGCAATGAGTACGTAGCATTGCAGACTGAACTTGTTTTGGCTTAAACTGTTGAATCAGGTTGGCCCATAGAAATCTTGCTGCCCGTAATTTGGCGATTTCCATAAAAAAGTTCATGCCGATGCCAAAAAAGAAGGAAAGCCGCGGCGCAAAACTGTCGATTGTCATTCCGCGATTAAGAGCTGTGCGTACGTATTCCAGACCGTTTCCAAGTGTGAACGCCAGTTCCTGCACTGCTGTTGCTCCTGCCTCCTGGATATGGTAACCGCTGATGCTGACTGAATTATAACGCGGCATGTGTTCGCTAGTGTGTTCAATGATGTCACCTACGATGTGCATCGAAGCTGCTGGTGGATAAATGTATGTGTTGCGTACTATGAATTCTTTGAGGATGTCGTTTTGGATGGTTCCGCTGAGCTGCTTCTGTTTCACACCTTGCTCTTCTGCAGCAACTACGTAAGCCGCCAAAATTGGTAAAACGGCGCCATTCATGGTCATTGAAACAGACATTTGATCAAGTGGAATTTGATCAAATAAAATCTTCATATCTTCAACTGAATCTATAGCCACCCCTGCTTTTCCTACATCTCCAACAACACGCTCATGATCAGAGTCATAGCCGCGATGGGTAGCCAAATCAAAAGCTATGCTTAAACCTTTTTGTCCGGTCGCTAAATTTTTACGATAAAAAGCATTTGACTCTTCTGCAGTGGAAAAGCCGGCATATTGACGGATTGTCCATGGACGGCCTGCATACATTGTGGAGCGTGGTCCACGTGTGAACGGATGAAATCCGGAAAGAGTTTCTGTGTAACCCAATTTTTCTAAATCTTCAGCAGTATAAAGAGGTTTTATTTCAATTCCTTCTGCAGTTTTCCAATTAATTGAAGAAGATGCTCCACCATCCAATTCACTTGAAGCTTGTTTTTCCCAGTCTTTCAGTGAAGGTGAGGAAGGCGTTTTTGACTTTGACATATATTTTTCAGGAAACTAAATAAACTTGGTGGAGATGTAGTTTTACGGTACGCAACCAACGGTTTTCGTCAAATTGTCTGTAGATGTTTTAGCATCAGTAATGGCCTTTGTGTTGTCTCCGGAAAGTGTTGTGTTGTCTCCGGAAAGTGTCACCAGTTTGTTCATGCTTTCAGTTAGATTATCAAGATATTCTGTCAGAGAAAGAATCGGTTTACAAACTGGAGTATAAATTGCACTGGGAAGCTTTTGACCTGCCTTCCTATTGGTTATATTATCTATAACCGCAATTTTAGTAGCGTTATCACCTATATCTGCGATTGCACTTTTCAATGAATTGCATTGGATTCCATCCCTTTCTGCAGTCCAGAGATGACCGTCCATTGCTCTGAGTTCTGATGCTGTTGTAGCAGTTGCGTTGTCGCAAACCAGGATGCCCTCAGAATTATTATCCGGAATCGGGGTAGTGCTTGTTGTAGCATTGTCATAAAGAATCAGCTGATTTAACTGCATCGCAAATGATAAGGCGAATGTATCAAGAAGAATTTCATCTGTGGTTATAGGAGGGGTACAGTTGTCGCTTATACATGGATGCAAAAGGGCGCTAGCGCTATCAAGGTAATTTTTCGAGGCCTTAATTTTTGTTGTCCGTATTGTATCATTATCATATTCATTGACGCTTAACCGGAGAAGATTTAAAATGGAGAGTCCGGAAACATCGTCTGTTCCTAAACCTGATGTTCCTAAACCTGAACCGGTCGATTCGTATTTTTTAGTAGAGGAACCGGACGATTTTAGCAAATTAATGATATCATATCCGGCCAATCCCATGTAAGCAGATGCTTTATCTTTTCTATCAGTACAAATTGATTTAGCCGTTCCATAATCTCTAGCGTCGATGGCACTATTGCAGGCGTTAGCGTCCGATTCTTCAACCAAGTCACCACAGGCTGTGAGAACAGTTATAACTCCTAAAATTAAATTCAAAAAAAGAATGTGCTTTATAGAATTAAATATTTTCAGTGCTTGAATTTCCATCGCTAAAATCCAAAGTTTATTTGGAAGACCTTTCGTTTGTCAGGCCTATCTCCAATTTTTTCGCCAGTTTCCGTTTTGTAAACTGCAGCTTGAATGTTGAGAAAACGAAAAAATATGAAGGGATTGAACTCAAATCCATAGGTAAAATATCCCTGATTGAATCCGGCACGAACTGCAAATGTGCTTGCTCCTGAATCAATTGGAAAAAACCCAAATTCAGTTCCAATGTGGAGACGCTTCCAGATGCAATCAGTGCCTTTATTTGACTGGCAATAAGTGTCATCTGCATGTTTCATTGTCAGGTCACGAAGATCAATCGCATATAGCATTCTAACAGGACCCCAGTGGGGTTGCCAGGAAAGACCTGTGCTCAATTCCAGGTTTTGATCAGACGGGTTGGTTTCATTGTCGGAACGTTTGAATTTGAGACCGCCAACATTGTATGCACTCATACCCCAGATCATTTTCATGGCAGAAGCGGTTTCAAGGCGTCTTTGAAATCCAAAATTGAACGTTTGGGCACGTTTAAGACTGTTGATATCACAACTACCAGTTGAACTGCTGAGGTCGTCCGGATTTGACACGATCTTGCCAATAGTTACTTTGGTTAGAGGAATATCACATCGTTCAACAGTCTCGACTCCAGCACCGACCAGCCAGCGACCGCGTGCCACCGGCATGGCAAATCCCAAGTTACTAAATCTGTCATGACGAAGGCCAAAATCAATTTCAACAGAAACTGGATTACGAACTCCTAAATCAAACTGTGTTTCATACCCGCCGGCCGCACCAAAAGTCAGCAGGTCTCCAAACTGTTGTTCTAACCCTAAGGGCATGATCACGTTTAAATCAATTAAATGACGAAAGTGTACACGTTTCCCCATAAGTAATTCAACAACATCTGCAGTTTTTGTGCTGCTGCTCTGTTTTGAAAGATCATAAAGATCTTTTGCGATGCTGATTGAATCTTCTGAAACCTCGAGCAAAAATGGAAACCCTACCAAAATTTTATCCACACCAACAAGACCTGCAGGGTTGTAAAAAAGTGCATTTTCGTCAAAACTCAGGCCAATCCCCGTATTCCCCATACCTAAATTACGAATACCCTGTACAGGTCGACGCAGCTCACCAGTCTGGGCCTGTAATGTGAAAACTCCTCCCAGGCACAGCAATATTACCGAGACAAACAGATAACGAATGTGGTAGCGTAAACATGACATTGTGACAAATAACGACATTGATAATATGGAATTTATGGTTTAACTCAAATCATCTTTGAGATTGATGCACCCTTTGTGCAAATTATATGTTGCTTAATTTAGAGTATTTAGTCTAAGACTTAGTAGCTTAAGCCTAATCATTTTCTCTTCACATTTCAATTTTTTATGCCCAGACTATTCGCAGTTGATTCAATGGCAGTGCTTTACCGCGGATATTTTGCGATGATCCGGACGCCACTTATCAATTCAAAAGGTTTGAATACAAGTGGAATCAGAGCTTTTTTAATGCAATTGGTCAAGATCATTGAAGAAGAAAGACCGGATTATTTAGCAGTTACTTCTGATTCATCGGAGCCCACTTTCCGCCACAAACGATTTCCGGATTACAAAGCAACACGCGAAAAAATGCCGGAAGATCTGGTTGAGCAGCTTCCATACTTACCAAGGCTGGTTGAGGCACTTAATTTGCCATATTTGATTTTGCCAGGATTTGAAGCAGATGATATTGTCGGTACCCTGATGAGGCTTTGTCGGGAAGCTGAAATAGAAGGTGTGATGGTGACCAGTGACAAAGATTACATGCAGTTGGTAACAGATAAAATAGTAATGCTGAATCACCGTAACGAGCGGATAGGGATTCCGGGAGTTCGAGAAAAATTTGGTTGTGCTCCGGAGCAGGTGATTGAAATGCTGGGGCTGATGGGTGATTCTTCGGATAATATCCCGGGTGTGCGTGGTGTTGGAGAAAAAACTGCCATGAAGTTGATTGCAGAATATGGAAACATTGAATCGGTTTATGAAAATTTGGAAAACATAAATGGAAAAAGTCTCAAAGAAAAATTGACTGCAGATCATGAAAATGCACTCTTGTCCAGAGAGCTTGCTACCATTGATTGTCATGTGCCTATTTCGGTCACGCTTGAGGATGTTCATTTGGGTGAAACTGATTTATATGATAATCCGAAATTTTACGCATTACTGGAAGAATTGGAATTCAGAACTCTGCTAAATCGTCTGCATAAAAAAAGGGCAGCAGGAAGCAAAAAACAGGAAGAGGTTAACCTGCGTGAGGATGAAAACAATAAAGAAAAAGGTGAATTTGTAGCGGAAACAGAAGGTGAATGGAATGTGCTTGAAATCAGTTGTTATAAAATTGAAACTGCTGAACAATTCCGGGCTTACATGTCAGAGGTTCCGGAAGGGAAATGCCTGGCCCTTGCCCTGAATACACAAGGCGATCATCAACTTGAATTTCGGCTTTTGGGGCTCGCTCTTTGTGCGAATCAGGATCGAGGCATTTATCTTGATTTGAGAAATGCAGATTCAGATTCAACTGAGATGTTTGCAGAAGTTAAAAAAATACTGGAGTCTGAGGCTTTCCCAAAGATCTTTCATGGTTTGAAAAAAGCCGTGCAACTTTTTACAAACCTTGGCATCGAGTTAAAGGGAATTGGATCTGATGTCATGCTTGCCGCCCACATCACAGATCCATTGGGAAGACGCTATGACCTGGATTATCTGCTGGGCCGTAAATTGAATCTGCGTCGAAAACCGATAAAATCAGCTGAAAAGTCACCCCCAGAAAATCAGCTTTCGATGTTTGAGGAAGCCGATAAAGAAGAATACATTCTGCATTGTGAAAATTCCTCAATCATATTACGTTTGCACGGACAGCTTGGTGCCCAACTAAAACAAACAGGAATGGAGGGAGCTTTCCGGAATATTGAAATACCTCTTGCAGGAACTCTTGCAAAGCTGGAACTGAATGGTGTAAGGCTTGATGTTGATGGTTTGGCAAAAATTGCACTTGAATTTGATGGCCGTTTGGTTGAGCTTCGTCAAAAAATTATTGATTTGGCCGGAGAAGAATTTAATCCTAACTCCATTGTAGAACTGCAAAAAATTATTTACGAGAAACTGCGTCTGCATGAACGATATAAGGTAAAACCCAAAAAAATAAAGCTGGGCAACCAAATGTCTACAGACGAGGAAACCCTGGAAAAATTAGCTGCAGACGAATTGCCCCGCACAATTTTAGCTTACCGCACTCTCAACAAACTTAAAAACACATATGTAGATCAACTACCAACCTATGTGCATGCTGAAAGCGGCCGAATCCACTCAACTTTTAGGCAGACTGGGACTGCAACAGGACGTCTTTCATCGGAAAATCCAAATCTGCAAAATATTCCTGTCCGTACCAGTGAGGGGCGTCGTATTCGTCGTGCCTTTATAGCGTCGGGAGCAGATAAGATTCTAATTTCAGCAGACTACAGCCAAATCGAATTGCGCGTAGTTGCTCATTATTCAAAGGATCCAACATTTATGGATGCATATCGACGCAACCTTGATATTCATTCGTTGACGGCTTCAGCTATCTTCAGTGTGCCGGAACAAGACGTGACGCGAGAAATGCGTTCTCGAGCGAAAGAAGTTAATTTTGGCCTGATTTACAGAATGGGGCCGGAGCGGCTTTCAGTTGTAACAAAAACTTCCAAAGTTGAAGCAAAAGAATTTATCGAACGTTATTTCCAGAAATACAGTACCATTCATGCCCTCCAGGAAAGATTTTTGGGACAAGCACGTAAAGAGGGTTTTTCAGAAACATTATTCGGGAGAAGACGTTACCTTCCTGAGATAAACGCTAAAGGTCTCTTGAAAAGGATGGCGGAGGGAGCCGCAATCAACACTCCCATCCAGGGTTCTGCTGCAGAAATCATTAAGTTAGCCATGATTGCTGTTGATCAGGGTATTCGGGAAAAACAAATGCAGTCCAGAATGATTCTGACAGTCCACGATGAACTGGTCTTTGATACATTAATAGAAGAGGAAGAAGAACTTTGTGAAATGGTTAAGCATACAATGGAAAATGTAGTTGGACTTGAGGTGCCGCTTCTGGTGGAAATTGGTAAAGGTAAAACATGGATTGATGCACATTGATCTTTGCTTAACTCAATAGTTTTCTGATGAAATTGATTCTGATATTTTCGAAAAATAATAGCTAAAAACAATCTATTAGAAAAAAAATACTAGTTAATTTTCTGCAAAACTACTAAATTTCCACTTGCCTTTGTAAAAAGGCCTAGTAAAATTCAAATTTGGTCTATATTTCGTATTAATAGAAATTGAAAGAAATAACTTCAGATTCAAACAATTTGTAACACTGTATTTCCCGTAGTTTATTGAAAAGGGGTAACATGAAAAATAATTTGATTCATACAATCGAGTTAAGAAAACCAGCTTATTCTTTCTCAGTACTTAACTGGATATTGATAATTGGAGCAATTGCACTATTCGGGAATAAACTGGAAGCACAGGAGGAGTCAAGCGTTGATCCAGATGCAACGAAGCCTGTTGTGGTTAATATGCTCTTAGCGCCTCCAAATGAGCATAAACTGCATCCTTATGTAAATGAGGAAAAATTTATTTACTGGCCCCAGGATAAACCTATCTTTTTTTGGCTGGGAACTTCCAGTGACGAGAAAGCCGAACTCTTCCCACTATTACATTCTGGTACCACGAACTCAGCAGGACATTGGAAACCAGATGCAGCAAATGAAATGGAAAAATACCGAAGTGACGGGCTTAAACTGGAAATCAGCAGTAATCAGTTTGTTCGCTGGCTGCATCACTACAACAAAAAAGAAACAACGATGCGGTTCATCGCTGACGGAGTTGCTCCAGAAAGTCAGTTGCAATTTGTTTCAAAAAAGCGACTAATGGATACAAGGGGGGTTTACTTTCCCGGTGATGCAATCGCAACTTTGAGTGCTACAGATGCAATTTCAGGAGTGGATAAAACATACCTTTCAGTCAATGGAAAAACATTTATACCTTCAGATGGAATGAAATTCTCGGAAGAAGGATATTATCTGCTGCGACACTATGCGGTAGACAGGGTAGGAAATACTTCGGAAACTTTACAGACTCGTTTTTACATTGATAAAACACCACCTGTCACAAATTTGAAAATGGTCAACGCCTCTAAAAATATTTTTGGTCCAAAATCAACTTTGTCAATACCAAGTCAAGACGCACTTTCCGGTGTCTATCTTACTTACTATAATTGGAATTCAGGAGTGTTTAAAAGGTCTTATAAAAATAGAATATTATTTGAAGGTGTGAAAGAAGGTGCAAATATATTACAGTTTTATACTGAAGACCTAGTAGGTAACACTGAAGGGATTCACAAAGTAACTCTCGGTTTTGATAAAAATGGTCCGGAAGTTTCGCATGAAATAAAAGGTGATCAGTATATTGAAGGTGGAAAAGTTTATTTGTCTTCACGTTCCCAAATATTTCTGAAGGCAGTAGACGAGATGGTTGATATTCAGTCAATTGAATACCAGGTAAATGGTCTTTCATATGGTAACTACGGGATATCTTTTCGACCACCGGTACAAACAGGTGAATTCAAAATGGACTATCAGGGAATCGATATAATTGGTAACAAATCTATTCTTGCTTCAGCAAATTTTGTCGTTGATTCACAAAGTCCAACCACACGGCTTATTACTGATGGAGTGACTTACAGGCGTGGTCCCAATGTAATCTGGGTGAACACAAAAACTCGTATCTCACTGAAAGCATTAGATAATGTCTCTGGAGTTCAGTCAATTTTCTATAAATTTAATGAAAATAAAGAGTTGCTTTATAAAGGTCCATTTACTATTTCAGATGAAGGACGCCACACTTTTCAATACTCATCAGTTGATCATGTCAACAATAAAGAGGTTTTGACACCTGTTCTCCTTGTAGTTGATGATACACCACCAGAAATTAATGCTGTTTTCAACAGGTCTGCAGTTGGTAGTGAAGGAGGAGATGGAGAAGATAAAATAGACGTGTACCCACTATATACTACACTTTTCCTCAATGCAGATGACAATTCTGCTAAGCTAAAGGGAATTCGTTTTAGTGTTAACGGAAGCCCTAAAGAGGCTTATCAGGAAGCTTTGTTGCTGGATAAGCCTGGTAATTATTACGTTATCGTCGAAGCCGAAGACAACCTTGGAAACATTTCTAACAAGAAAATGATTTTTATTGTCAAAGCAGGCTGATATTAAATGTTGGTCAGAAAATTTGGTGCATTATTCTTTCGTTTGAAAATGTTGAAATTAGCTGAATGCTTCTGGCTCCTGCCAGTTTAAATGTCATTTGAAAAAACCAGAATTTTGTTTGGAACTGTTTAGTTTTTGATTCAGATCCACAAAGGTCCTTGAAATAAGACCTCTGCGCGTGTGTATGTTTGCAGGTCACTCCTTCCGAAAAATTGTTTAGTCCTTACTTAATGATGCAGTAGTAAAAAGCCCAAAAACTATGTCATTTTGAGCGAAGCAAAAAATCTTGTTTAAGCAATCACACTAATATAATTAAGATTTCTCCCTACAGTCGAAATGACTGTGAGGATTTCAGACTTTTTACAAGACCGTCATTTAATAAACTTTTGAAAATAATTAAGCTTTGTTACAATAAAAAATACTTTCAGAAAACAATCCGCTTTACAGGAGTAAAATCATGGTTACAGCACTTGTATTATTAAATATAGAGCGTCAACAAGTTAAATCAATTTCGCAACAACTAGTTGATATGCAGGAAGTCTCAGAGGTCTATTCGGTTGCAGGCAGGTACGATTTAGTGGCGATTGTACGGGTAAAAAACAATCAGCAAATTGCGGACACAATAACAGTAAAATTTGGAGAACTTAATGGAATTACTGCTACAGAAACATTAATTGCCTTCAACACGTTTTCGCGACACGATCTGGAACACATGTTTTCAATAGGAGAGTGAGAACACGTGTCAGACTCAAATCTGCAGCAAAGTATAAAAGTCAGGGATACAATTTCCCGGATGAGTTTCTACGATCCTCCTCTTGAGAATCGTAATCCGGAAGAGCATTTGTTGATGGACTTCAATGAACCTCCGCTTCCTCCTCCCAAAGAAGTTATCGATAAAATAGCACATTTCCTGAAAAAGCGTGCCCATGCATATCCTGTCTACAGTGATTTTCTAGAGGTGCTGAGTAAATATACCGGTGCCTCACAAGATAGTTTACTGCTGACAAATGGTTCGGATCAGGCAATAGACGTCATTTTGCGTTGTTTACTGGAAAGTGGTGAGGAAGTGGCAATGGCTCAACCTGGATTTGCAATGTTTAAGCAAGTAGCTGGAACAATAGGGTGTCAGGTAGTTGGTCCTTTATTTCCTCCAGATCTTCATTTTCCTCATGAAGAATTGAAAGATGCAGTGAATCCACAGACCCGTTTAATTGTGGTCATAAATCCAAATAATCCCACTGGAACCTCTGTTTCGCAGGATCAAATTGAGGATTTGCTGAAAACATTTCCTGATGTTCCTGTTCTGGTTGACGAAGCCTATTTCGAATTTACCGGACAAACTTGTGTACCTCTATTACCAAATTATCCAAATTTGATAATAATCCGCACTTTTTCCAAAGCATTGGGTTTGCCAAGTTTGCGTTTGGGCTATGTAATTGCGAGACCGGACTTTATTGTTCATCTCAAAAAAATACGTGGACCTTATGATGTGAACCTGGTTGCAGTTTTAGCTGCGCGGGAACAACTGAATCATCCTGAGCATTGGCAAGGAGTTGTAAGACATCTAATGGATGAGAGTAAACCTGCACTTGAAAAATATTTTGACGAACAGCAGGTCAAATATTATTCAGGAGCAGCCAATTTTATGTTGGTTGAACCCCATAATATTGTCAAAGCAACTACATTTTTGAAGGAAAATAAAATACTTGTCCGGATGATGAGCGCTCCCATTTCCCACACTTTTCGGATGAGTCTCAGGATGATGCCGGATATGCGGCGTTTTATGGAAGTTTACAGCAGGTTTTTAAACTCTTAAACAAACATAGCTGGAATTGGTGGGAAACTTGCATACTTGCTGATCTAATTAAGTGATCTCATGGGAGGCCACTGTTTCCCAAGGATGGGAAAAAATTGCCAGGGACGACAAGCTTTATTCAATGGCCTCCCGTGTACCTGTTTTTGATGCTGATATTCCACTCCGGGAATCAGTCTTTTTCCTCAGCAATCCCTCAAGCTGTTTCAGAAATAATCCTGACAGACTTTACTGTTCTTCAGACTGCAGAAGTTGATTTCAAAAAGAATCAAAAGTTCCTGTTTTTCGTTTTTTTTAGTTTACTCGTGAGTCACGTGTTCTCGTAAAATACTTATATTATTGGCTACGGCTTGTCATTTAGACCTAAAAGAGCGATCTGTCAAAGTGCTGATATCGTATAAGGTCCTTCACATACTTTCGGGATGACACTACAAAACTCGTGACTGTCGAGCAGTTAAAAATTTGCTTTTTTCAATCTGGCATTTTGACAATTAACCAACCGCTTTTGACCTTAAACTTTCAACCGTAAACAGTAAAAACCTGCTCGAGATTTTTTAGACCTTTAAGGATTGCATTCATTTCCGGAGGCACATTTTTATAGTCAAGAGTATTTTCAGGAATATAACTCAACGGTGTTTCCTGCTCACAGAGCCAACCAACAAGTTTCTCATGATTGAGTCTGGAAGCATCTTTGACTTGTATTCTTAAACGGTTTTGTTCATGTTCTATTTTCTCAACTCCATGGAGTTGCCCCCAAAGCCTGACTTCTGCATTCCTAAAAATATTCAGCACTGATTCCGGGAGTATCCCAAAACGATCCTCAACACCGTTACGGAATTCCCACAGCTCTTCCTTTGTCGGTAACGTACCCAACGCTTTGTAGAGCGAAAGGCGGTGACTGGAACTGTGAATATAGGATTCTGGAATGGATTGTTCAATATGATCCAATCTGACCTGAATATCTTCCGGAGCCAAACCTGATTCGGTTTGCAGAAGTTTTTTAACAGCCCGGTCCACCATTTGAGTGTAAAGTTCGAGCCCAACACTTGCGATTTGTCCGGATTGCTCTGAGCCCAGTAAGTTTCCTGCTCCCCGGATTTCCAAATCCCTTGACGCAACTTTAAATCCTGCGCCAAGATCATTGAGATCCTGCAGCACCTGTATACGTTCATGTGCTACTCCGCTTAGTATTTTTTCTGCAGGAACAAGCAGATACGCATAGGCCTGCACATCGCTTCTACCTACTCTTCCACGCAATTGATAGAGCTGGGACAATCCAAAATTTTGTGCGTTATTTATGATGATCGTGTTGGCTCTCGGGATATCAAGTCCGGACTCAATGATTGTAGTTGAGAGCAGTACGTCAAAGCGGCCTTCAATATAATCAAGCATTACTTTTTCCAGATGTTGTTCTCTCATTTGTCCATGTGCGATTGCAATCCGGATGTTGGGAAGAATACTTTCCAGGTAACGTCCATATTCATAAATCGTTTCAACGCGGTTATGTACAACAAAAACTTGTCCCCCCCGGCGAATTTCCCGGCTGACTGATTCCTGAATAATATAATCATTGACCGGCAGCAACCGGGTTCGTATCGCCCTGCGGTCTGCGGGAGGTGTGTTAACCAAACTCAAATCACGAATCCCCATCAGGGACATGTGAAGCGTACGTGGAATTGGAGTTGCCGAAAGCGTGAGTACATCAACTGCCGCTCTGAAACGCTTTATTTTTTCCTTGTGTTTGACCCCAAAGCGCTGCTCCTCATCCACAACCAGCAAACCCAAATCATTGAACTTTACATCTGTCGAAAGCAGGCGGTGCGTACCAATAATAATATCGATTTTTCCTTCAAGGAGACGTTTAAGAATAATTTTTTGTTCTGCATCGGTCCTGAAGCGGCTGATGACCTCAATGATGAATGGTGTATCTTCAAAGCGTTTGACGAACGTTTCGTAATGTTGCTGAGCCAGAATTGTAGTTGGTACCAGGATAGCGACTTGTTTTTCCTGTTGTGCAGCTTTGAATGCACCGCGCATGGCAATTTCAGTTTTTCCAAAACCTACATCGCCACAGACAAGTCGGTCCATTGGCAACTTTGTTTCCATGTCCTCCTTGACAGACCTTATTACTTCCTCCTGATCAGGAGTCTCCTCAAAAGGAAAGCGCAGTTCAAATTCACGCATTTCATGATCATCCGGAGCAAAGGCAAAACCCTTCCGTGCTTTGCGTTCAGCATAAATCTGGGCAAGTTCTTCTGCAATGTCATCTACTGCACGTGCTACTTTTGTACGGGTTTTTTTCCATGCTTTTTCTCCAAGTTTGCTAAGTTTTGGAGCAGTTCCGTCTGCATTGACATACTTCTGTACCAAGTGAAATTTAGCAACAGGCACATAAACTTTTTCTTCACGCGCATAGATGAGCAGCATAAATTCGTTGTTTGAACCTCCTGCAGTAATTTTCTGCAAACCGTGGTAACGCCCAATTCCGTAATCTAAATGAACGACATGATCACCCTCCCGCAAATCATCCAAATTTCCTGCGACCTGCTGAACTTGCGTACGCTGCAACCGTCTACTTCGTTTTTTTTCACCAAAAACCTCTTCCTGAGTCAGTAAAATAAATTGTGTTTGGCCATCTGCATCAAGTCTCCGAAAACCGGAAGAAACATTTCCGCATAAAATCGGGATCTTCTCTTTCAATCCGTCAACAGTGTTGCTTTCCAGCCACTTCGGCCAGGGACAGTCTTTCGCAACTTGTTGCTTTCCCGCAACAGTACTTTTCACACCTAAATCTTCCAGCAACTGCTGAAAATGATCTGCATGTGTTTGGTTTTTTGCGCTTAGAATAATTGGGATCCCTGACTTACTCCAGTCCTGAAGCAGCTGTACCATATGTCCAGCAGCAGAAGTTGCTTTTGAATGTTCAAATCCAGTACGAAGGGACTGATTGTCAGAAAATTGAAGTTGATAAATGGTACGCTCTGATTTTTTACCCGGGACTTTTGATTTTAAATAAACTTGTGCGGATTCTTTGAGACGACTCTCCAGTTCCCTGTGTGTCAAAAATAATGCTTCCGGAGACAGAGTGAGCTTATTTTGCTGTTTACTGAGTTCGTATTCCATAAATACTTCCTGATAAAAATGCTCTGCCCGCTCCGTTATATGATTTTCTTCATCAACCACCAGCAAATATTCTGCAGGAAAATAGTCGAAAAGTGTTTCCAGTTTTGGATAGAAAAGCGGAGAGAGAGATTCAATTCCGGGGAAGCTCTCACATTTCTGCAGACTTTCCTTCAATCGGCGCAAGACTTCCGGAGTGCATTCTTTCCGATATGACGGCAGTGTTTGACGGGCAAAATAAATAGTCTCCTGGTTGAAAAGTATTTCACTGCCAGGAAGTATTTTTAGCGAAGTCAATTCCGCTTCAGCTGTACGCTGAGTTTGAATCTCAAATGGTTTAAGGTACAAAAGTTCTGAATTTTCAGAAAACTCCATCCTCACCGGTTTTTCCTGATTCAGCGGAAAAACGTCCATGATATCTCCGTGAGCACTGAATTCTCCCTGATCTTCAACAACATCCACTTGAATGTATCCGGAATTTAACAATTGTTGCCGGAGTTCCTGCTTTCCACCAACAAAATCGGTGCTCAGAGAAAGAGTGTTTTTTTGGAAAGCGGCACGGGGCAGAAAGCGCTGCATCATCCCGTTTGGAGTTGTAATAAGGACTCGTACCTCTGAATTTAGTAATGCATCAAGTGTTTGAAAACGCTGGGCGACCAGACCTTTGTGCGGAGAAAAATTATCGAAGGGCAGCACATCCCAGAACGGGAAAAAGTGTACACCTTCTTTTCCAAAAAAATAGTAGAGGTCGTTGAGCAGGACTTCTGCAACATCAAAAGACTCACAGACCACAACCAGCGGCATTATTTTTTCTGCAGGCTGTTCAGGTATTTGGCTGAGCATGGAAACTACCAGCGCTTTGCTTGATCCTGAAAGTCCCTGTAATTCAACAACCGTAGAGTCTGTTTTTATTTTCTGTAGAATTTTTTGGAGTGTTGCAGGCATGTCATGGCAAAGAACAAAGACAGGGAACAAAGATCAAGTATGACTGAGAATGTCGAGAATTACGACGTAAACAACAGGATACTCGACATCTTCTTTTATGACTCGGACAATTTCGTAAGCCACATTATCAATAATAAATTGCTCTTCCTCTACAAGAAGCTCTTCTTCAAAATCCATTTGAATGCAATCTTGTTCTCCCAACAAGCCATGGATGTTAACAATGACGGTGGAGGAATTTTCGTCAATCATTTGTTCTGTTCTAGAAGATCCTGAAAGTTCTCTGTGAAATTGGGACTGATTTGAGTTTTGTTATTTTCTAGCAGGAGCAGCACACTTAATGTCACAAATTGACCAACTGGTTCAGGATCTGTTTTTGTCTAATTACTTTTTCAACCGAGACAGTTTGTTTCATGAATTAAATAAGCTCATTGAAATTTAGAATAAGTTGAGACTTGAATCAAGTTTTAATTCCTAAATTCATAAATAATCTGCTTATTTTTTCCAGTTTTGTTTATCTCGAATTACCACTTTTTCCAAGTGTATGATTACATTTATTGCAAGTCAATGACTGAACATTTTATAAAATCTATGTCTGCATTTTTTCTCTAAAGCTTGAATTTCAAGCTTTAGGTTGTCATAATCTAATTACTTATAATTTGCTTTTCCTCAAAAAAAGGAGGCACGAACTGGAACAAAAATAATAAATGAGCGAATCTGCAATAACCCCAATTTTCACTTTGTCAGAAAAAAGGAGCATTTACAGCTTGAGCGGGGTCCTTTTTTTCAGGATGTTCAGTATTTTTCTGTTGTTGCCGGTTTTTAGTGTACTTGCAATGGATTTGGAAGGTGCAACTCCTTTTCTGATTGGAGTAGCATTTGGTGCATATGGATTGACACAGGGGTTTCTTCAATTGCCATTTGGAATGTGGAGTGACAGAGCAGGACGGAAACTGGTGATTGTGATTGGTTTGGGATTGTTTATTGCCGGCAATTTCCTTGCGGCTTTTGTGGATTCGATACATTGGATGATTGTGGCCCGTTTTCTTCAAGGCACCGGTGCAATCAGTTCAACTGTATTTGCTTTGATTGCAGATTTAACACGTCCGGAAGTACGTACACGGGCAAACGCGGCGTTAGGTGCGAGCGTCGGAATTGCCTTTGCTCTTGCTTTTGGGGCAGCTCCTTTTTTTGGTGAGTGGCTGGGATTGAACGGTATGTTTTTGATGATTGCGGTTCTTTCGTTGGCGAGTTTGGTTTTGGTACTGACGACTGTCCCAAATCCTGAGACGATAAAACTGCTTCCGCAAAAAGTCTCTTTTTGGAACATGGCAAAGATGGTTTGGAAGGTACCGGCTTTGCGTACAATCAGCTGGGGTGGTTTTGTTTGTGGTGCTGGTCTGTCATCTACATTTTTTCTGATACCAATGATTTTGGTCCAGCACGGTTTTGAACGTGCTGAGATGTGGAAAATATACTTGCCGATGATGCTGGCAGGTGCGGTGGCCATGGTACTGGCAGCAATTTTTGCAGAGGTAAAGAACCGTTTCCGTGAAGTGATGCTTTTTGGAATTGTGCTCCTACTAACATCGCTGGTTTTCATGGGTCTTGGACAGGAGCAGAACCGACTGATATGGTTTGTAGCTGCTCTTTATTTCTTTTTTATGGGCTTTAATGTTTTTGAACCAATTTTCCCTTCTCTCGTCACTCGCAGTACAACTTCAGAAACTAAAGGTACTGCGATGGGAGTATATAATTTCGCACAATTTATCGGTCATTTTGTTGGTGCAACTGTTGCGGGAGCGCTTTATGTCAATAATTATTTAATCTTCCTTTTGCTGCTTGCTGTGGCCGAAATTTGGTTTTTCTATTTGACACTTTCATTTCAAAATCCTGAGAAGAAAATTAAGACAAAATGAAGTCCTTTAAAAATAAATTAAGCCATCAGGATATTAGGCTGAAGAATTGCTTAAAAACTACAGGCTTAAACTGCTAATACATTAACCTTTTAACTAAAAACAAATAAAATGTCTGTACAACTTAAACCTGTGATCGTTCCATTGCTTCCGATGAGGGAAGAGATTGTCTTTCCCGGAGCCACCGTTCCGTTTTTTGTCGGGCGTCAAGCTTCTATGGATGCATTGGAACGAGCCCTTGCGGGAGATAGAGCAATTTTTGTCGTTACTCAGCGGGATTCTTCAGTTGAAAATCCGGACGAAAACGATTTGTATAAATTTGGAGTTTTGGGTCGGGTACTTCAGGTAATGCGTCTTCCAAACGGCACTGTAAAGGCGCTCTTTGAGGGTAGCCGAAGGGGGAAATTGCTGGCTACTAAATTAGATGAAAAAGAGTATCTGGCTCAGGTTCAGCCTGTAGATGAAAATGCTTTTGATATTGACCTGGAAAAGTTGAAGAAACAAGCAGAAATGGTGCGTGAATTGTTTAAAAACCACGTGGATCAGCGCAAAATTAAGTTGAGTAAAGAAATTTTAGACTCTTTGGATCAGGTCGATTTCCTGCAGGTGAGTGACAAAGTATCTTCATTGCTGGAAATTCCAGGTGATAAAAAACAGCAGCTGCTAGAGACGTTGAATCCTGAAACTCGTCTGCAGCAGGTTCTGGATATTTTGAAAGATGAAATGAAAATCGTACAGCTTGAAGATAAATTGAAGAAAGAGGCAACAGATCAGATAAGTGATACCAAGAAAGAGGATTTCCTTCAAGATCAGTTGCGCAACATCCAAAAAGAACTTGGACAGATGGATGATCCTAAGGCTGAAATGGATGTTTTGGACAAACAGATCATTGATGCAAAAATGCCGGAAGAAGTGGAAAGTGAAGCGAAGAAAGAATTGAAAAAATTGCGGATGATGTCGCCAATGTCATCTGAAGCTAATGTTGTACGTAATTATTTGGAGTGGTTGGTCTCTATGCCATGGCAGGTACGGACCGAAGACAACTTTGATCTTAAACAGGCTGAGAAGATTCTTGATGAAGATCATTATGGACTGGAAAAAGTTAAAGAACGCATTGTTGAATATTTGGCTGTGGCTTCACTCAAAGGAAAATTGAAAGGACCTATTCTTTGCCTGACCGGACCTCCGGGAGTGGGAAAGACTTCCCTGGCCAAATCGGTAGCCCGTGCACTGGGACGTAATTTTGTACGCATCAGTCTGGGAGGTGTTAGAGATGAAGCTGAAATACGCGGTCATCGCCGCACCTATATTGGCGCCATGCCGGGAAAAATCATTCAGTCTATCAAAAAAGCCAAAAGCACTAATCCGGTTTTGCTTATTGATGAAATTGATAAGTTATATCAAAGCAATATCAGCGATCCCTCTGCAGCCATGCTTGAGGTGCTGGATCCGGAACAAAACAACACCTTCGTTGATCACTATTTGGATGTTGAGTACAGTTTGGCAGATGTTCTATTTATCTGCACGGCAAACAGTGTTCAAAATATTACCGGTCCACTGCTGGACCGGATGGAGGTTATCCACTTATCTGGATACACAGAATTGGAAAAACAACATATTGCCACTCAGTTTCTGACTCCACGTCAGCGTAAATTTCATGGTTTGGATGAAAAACAATTGCGTTTCCGAAAATCTGCTATTGAGGAAATTACTCAGGGTTATACCAGGGAAGCAGGTGTACGTAATTTGGAGAGGGAAATAGGTAAAATTTGCAGAAAAATAGTTACACGTCTGGTACGAACCAAAGAAAAGAAAACTACTATAGTGACACCAAAATTAGTGCACGACCTGTTGGGCGTCCCTCAATTTCATCACGATCAGCGGGAAGAAAGAAACGAGGTTGGAGTGTCGATGGGACTTGGAGTTACCTCAATGGGAGGCGAATTGCTCCTCATCGAAGTTGGTTTAATGTCCGGTTCAGGGAAAGTCGTTTTGACTGGTACTCTGGGAGATGTGATGCAGGAATCTGCCAAAGCAGCCTTTTCATATGTTCGCAGTAATGCTGAATATTTGGGTATTGATCCGGAAATATTTTCAAAAACAGATTTGCATGTTCATCTGCCGGAAGGTGCAACTCCCAAGGATGGTCCTTCTGCAGGACTTCCCGTGATGATGGCCATTATCAGCAGCTTTACCAAAATATCTGTACGTTATGACGTGGCGATGACTGGTGAAATTACATTACGCGGTCATGTTACGGAAATTGGTGGTTTGAAAGAAAAACTTATTGCTGCCAAACGGGGACTCATTGAAACAGTTCTTATTCCGGAAGAAAACGAAAAAGATCTTGTGGAAATTCCGGATGAAATCAAGAAAGGTTTGAAAATTAAAGCAGTTAAAAATGTCAAAGAATCTTTGGGTTTGGCTTTAGAAGCTCATCCAAATTTTGTGAAAGATCAACAAAAAATTGTTCCGGACATTTCATGGAATGATACAGCAGAGGTCCAGCATCCTGCCTGACTTTAAACCATATAAAATCTACAGTATATAATTTATAGCATAACTTACTGATATATTAAATGGAAAAAACAGACATCAATTCCGATCTTTATAAAATAAGACACTCTCTGGCACATGTTTTGGCTCAGGCAGTGTTGGAAATCCGTCCTAACGCAAAACTCGGATTTGGTCCGCCGATTGATTCCGGATTTTATTACGATTTTGATTTGACTGAACCGTTGAGTCCTGAAGACTTGCCGATGCTGGAAAAGCGTATGCGTCAAATTATTAAGAAAGGACAGGTTTTTGAGCGCGAAGAACTGGGTCATGATGAAATGGTGGAACGGTTAGACAAAGATAATCAGGGTTACAAAATTGAACAGGTTGAAGATCTTTCTGCACAAAATGAGATTCTCAGTCTTTATCGTAACGGACCGTTTTGGGATTTGTGCGAGGGACCTCATGTGGATTCCACGCGCGATATCCCAAAGAATTGTTTTTCCCTTGATTCATTGGCAGGTGCCTATTGGAAAGGTTCTGAGGAAAACAACATGATGCAAAGGGTTTATGGACTGGCCTTTGAGACAGGAGATGAACTCAAGGAATTTAAAGAAAAGCGTCAACTGGCTATGGAGCGGGATCACAGAAAATTGAACAGCAAACAACATTATTATGCCATCAGTGAAGAAGTAGGAAAAGGGTTACCATTGTGGCTGCCAAACGGAACTGTGATTAGAGAAGAATTAGAAAAACTGGCCAAGGAAAAAGAATTTCTGGCAGGATACAAACGGGTTTCCACACCGCATATCACCAGAGAAGAATTATTCCATACTTCCGGACATTTGCCGTTTTATGAAGACAGTATGTTTCCGCCTATGGAAATGGATGGAGAACGTTTGTTTCTAAAACCAATGAACTGTCCCCACCATCACATGATCTACAAAGCAGAGCCGAGAAGTTATCGCGATTTGCCTTTACGCTTGGCAGAATATGGTACTTGTTATCGCTATGAACAATCCGGTGAACTGGCCGGATTATTGAGGGTTCGCGGCATGACCATGAATGATGCCCATATTTACTGTTCTCCTGAACAGGCTAAAGCAGAATTACTCAATGTTTTGAATCTCCACACTCAATACTATGAACTCTTTGGATTGAAAGATTTCTGGATGCGCCTTTCCTTAGCAGAAAAAGACACTGGAAAATTTGTCGATGAACCGGAACTCTGGCAAAAAGCTGAAACGCTTATTACGGAAGTCATGGAGGAAGTTGGAGTTCCCTATGAAGCAGTGCGAGGGGAAGCCGCATTTTATGGACCGAAAATTGATTTTCAAGTAACCAATGTAATTGGCAGGGAAGAAACTGCTTCAACAAATCAACTTGATTTGGTGATGGGAAAGCGCTTTGGTTTGACTTACATCGCAAGTGACAATCAGGAGCACACACCGATAATTATTCATCGTGCACCTCTGGGAACGCATGAACGATTTGTCGCTTTTTTGATCGAACATTATGGAGGAGCATTCCCAACCTGGCTGGCTCCTCTGCAGGTACGGGTGATTCCTGTGGCATCGGCCTTCAATGATTATGCACATGGTTTGAATGACAGTTTGTATAGTTCGTTTGTGCGTACAGAATTGGATGATTCTCACGATTCATTCAGTAAAAAAATCAGATCTGCTGCTGTTGCTAAAATTCCGAATATTTTGATTGTGGGAGAAAACGAGCAAGCAGGACAAACAGTAACCTGGCAGCGTTACGGAAGTAAGGATCGCAAGACCTTGGCGTTTGATGCTTTTTTAGAGCTTTTGCAGGAAGAAATTCTTAAGCGCCAAGACTGGCGTACCGATGATCAATAAAAAATGTTTGAAAACTGAATTCAATAGATCATGGCTGAAGAAGAAACTGAAGTAACAGTTGATGAAGATGTACCGGAAAATTTTGCTGCACGGATTGTCAGGGATGTGATGGTGATCTTTCAGAAGCAAATGGATCTCGATGCTGCATCTGCCGAAGCTGCTGCATATATTTGGAAAAATACTGGAACCCCGGGTAAAGTTGGCTATTTTATTGATGCCACGGAAATGTGGCTGGAAGCTCCGGAAACAGGAGATAAATATGCAGCCTTGAGCTGGTTGGCAATTGCCAACCAAAGTGCCAACAATGAAGATTATGATACATTCCTGCACATGATGATTAATTCAATTATAAAGGGCTATTATAATCTTGAAAAGCCGGATATTGAATACAAGGGTAAAAAATACTCAACTTATACTTCAATTGTCAGCGACATATTCGTTCGTATGGTAGGACTTAATCCTACTAATGGAGAAATTGCTGCAAATATATTTGCTATTTTAATTCGTAATGAAATGGATTTGTCAGCAAAATCTGAGGCAGAGGAAGAAGATACCGGCAGCAGTATTATTCCCACAGATATGCAGGATCTGTATGATGATGTAATATCTTATCTTAGTGATCGTGCGATATTTAAAGCAAGTCCAATGGCCGGAACAGATGAAAACCCGAATGAACATATCCAAAATTTATGTGAAAGACTGCGTTCATCCCGTCGATATGTAATGCAGGAAGTTATTAATGAACGGGCACTTGAAAAAAGGAAACAGCTTGAACTGGATTTGAAAAACCAGCTTGCTTCGGCGGAGGAAATCGTCATGGTTGCTCCACAATTTACTGATGGATTGTCACTATTTGTTCAGGAAAAACGTTACAATTTCAATTACCTTTCTGTTGAAAAAGTCAGAATGACCCTGCAATTGCTGGGCTCGATCACAGGTGCAGTGTATTTTTTGCTGGGTTTCATGGGATATTTGGGTGTACATTGGGTTGACGGATTTGTGGTTTGCCTGGTTATGCTGGCATTAGTAAGAATATTACTTTCCAGGAAACAGTTAAAATTATTTTATCCTACTGATATTAGTAAGGAACTGGAAGAAAGTTCCACTGCGTTCATAAACGTGATGCGAAATATGTCGCAGGAACAGATGGAGCATTTTATGGTGCGTCAAATAAAGTTGGAGCATAATCAAAAATATTTAACAATGGTTCCTGAATATGTTAAATATCTTTATGCCATTATGCCTGACCGGAAAAGCATGATGATTTCTGTTGATGAGCTTTCTGAATTAGTGGAGAACTCAGAAATTGAAGTTGCCAAGCAACTGCGCGGGCAGTAAAAAGTTTTGTTAATGAGGCAAAACGATCGTAAAAAGACTGTCGCAACCATGGATTTGATTTCTCTTCGTCTGGGAGAAATTACCGATACGTTATCCTTTATACAGGCGTTCCCCGAAACGCAATTTATTAATGAAGATCCTTATCGGCAGCAACGTCCACTGGTGGAACGCGGAAGCTGCGTATGCGGCTGCAATTGCGCAATTGCTTAAACAGGCTGGGCATTCTGTTTTCGTGCTTACCCGACCGGACTCGCTCAACTCAAAACACCTCAGTGAACGAGGGTTGCGTCTACTGACGCATATCAATCTCAACAGCAAGAATCCCTTCCAGCTTTTACTGGCATACAGGAAACTCAAAAAGTTTCTACTGGAAGAACAGATTGATTTGATCAATCCACATCGCTCGGAAGGTTTCCCTCTATTTGTTTTTGCTGCACGTTCCCTGTCTACTAATCGTATTGAAAATCCCATTCCGGTTATCAGAACACGCGGCACTACCAGGCCATTGCTTCAGCATTGGCTGAATCGAAAAATGCACATTGATTGGACTGCAAATTACATTACTGCCGGAGAAATAGTTGCAGAGCGATTACTTGATGCAGTTCCAATTTCACCGGAAAAGCTGAAAACAATTTACTATCCGGTTGAATGTTCGGACTTACCTCTGAAGCCGCCAGGAGATTACCGGACTGAATTTGAAATTCCCCAAAAAGCCAAAGTTCTGGCAGTTGTTGGACGTATTCGTCCTGTCAAGGGGCAGCGTATCCTTCTTCAAAGTTTGAGTCAATTACTGACTGAATTTCCTGATTTGGTGTTGCTTATACCGTACCGAGACACAGCCAGCAATGAGCCGGAAATGCAGGCTCTCCATAATGATATCCGCAGATTTAAACTTGAAGCACATGTAAGGCTAATTACAATGAGAGAGGATATCAGACAGTTAATGGGATTTGCAGATGTCGGGGTTGTAAGTTCAGTGGAATCTGAAGTCATCTGCAGGGTTGCGGTGGAATTCTTTTCAGTGGCTACACCGGTAGTTGCATTCCCGACTGGATGTCTTCCGGAAATAATCCGGCACGGAGAAAATGGATATTTGGCTGAAACACAAACTGCGGAATCGCTGACGGAAGAGTTACGCAAAATTCTGGCAAATCCGGAACTATGTGAACGACTTGGTCAGGGAGCACGTCGTGATGCAGAAACTCGATTCAATCCCCAAATCATGCTCACTGAAACCCTTAAAGTTTTTGAGCAAGCCCTCAATCATTAATATTAACAGTTTTAAGATCCCCAAGCTGTACTGGCCTAGGAATTAATTAGTATCTGCTGAAAAATTAACTTATCAAAAAAATATCATTAATAAATTATTCTATTCAAGATGACAATTGCAAGGGGTGTCCGGGAAGTAGCACATCTGTGTAGCGTAGCTAAAACCCGGATTCCAGGGGGGATACTTTCAATTCTTTAATTCAGCATGATGTGGAATCCGGATCCCGTATCAAGTTCGGAATGACAAGTAGTACACTTGTTATTAAACTATAATTATTTTGAAAAACTCCACAGATAAAGAATTCAGACTTGAGTAATTACTGTATATTATAGACCATAAGTTGTTACGGAGGGATGGGTGAGTGGTTGAAACCGACGGACTTGAAATCCGTTAAGGCTGCAAGGTCTTCGGGGGTTCGAATCCCTCTCCCTCCGCCAGCTTTTTTAATCAAATGCCTTTCGAAATTATCCACTAATAATCTGCAAAAAAATGCATATTCAGGACAGGCATGGCGCATCAAAAATTTTAAAAGATAAAATCAAATGGAACTCAAGGATAAAGTAGTTATTGTTACAGGGGCGGCCCAGGGTTTGGGACGTCAATTTGCACTAGATTGTGCAGCAAACGGAATGAAAGTCGCACTTGCTGATATTGATCCGGATCCACTGGAAAAAACCCGTACGGAGTGTGAAGACAAAGGTGTTGAAGCACGCGGTTACGAATTAAATGTGACAGAAGAATCCGCCGTTGAGAATGTTTATTCACAGGTAGTCAGTGATTTTGGAACACTGGACGCAAGCATCAATAATGCAGGTATTTTACGGGACAGTCTTCTGATCAAGGTCAAGGACGGAGAAATAAGAAAATTCCCACTTTCCAAATGGCAGGCAGTTATAGATACAAACCTGACAGGTGTTTTTCTTTGTGGACGTGAAGCAGCAGCGCAATTTGTTGAACTGAAAAAACCTGGTGTGATCATCAATATTGCCAGCGTTGCTCGCTCAGGAAATTTTGGGCAAAGCAACTATTCTGCAGCAAAAGCGGGGGTTTCTGCAATGACCGTTCTCTGGGCGCAGGAACTGGCGCAGTACGGAATCAGGGTTGCAGGCATTGCTCCCGGGTTCACTGCTACTGAAATGGTGGTCTCTTTAAGGGACGACATCAAAGAAAAATTCACCAATAGTATTCCGCTGCGGAGATTTGCGGAAACGAGTGAAATGTCTGACGGCGCGCTCTTCATCCTCAAAAATGAATACTACACAGGACGTATGCTGGAAATCGACGGCGGAGCACGAATTTGACAACTGGCACCGGAGCTTCCGGCGGCACCGGATATTCAGTTTTATCGGGATCAGCGCAAAACGTACTGCTTTACGTTGTGACCATCCTCATTTGGGGTTCAAGCTGGCTGGCCATCAAATTTCAGCTTGGTGTAGTCGATCCAATGGTTTCTGTCGCCTATCGTTTCCTGTTGGCTTCCGGAATATCATGGATCTATTGCAGGTATTCCGGACTTCAGTTGAGTTTTAGACTCCGTGACCACGGCTTCATGTTTTTGCAGGGAGTGAGTCTCTTTGCCCTCAATTATTGGCTTTTCTACATTTCCGAATTAACACTCACCAGCGGTTTGGCTGCAGTAATATTCAGCACCATTGTCGTGATGAACATGCTGAACGGAGCAATTTTTCTGAAAAACCGTCTGGAACTTCGTGTTGTGATTGGAGCCGTTTTGGGACTGTCGGGTATCATATTGGTTTTCTGGCCGGAAGTCAGTGATTTTGAGACCGGAAGTGAAAATTTATTTGCAGCGACTTTGGCTGTGTTGGCAACATTTTTAGCTTCGCTGGGTAATATCGCTTCTGCCAGAAATCAACGCGAGGGTATTCCGGTGGTACAGTCAAACACTTATGGGATGACATACGGAGCACTGCTGATGCTTGTATTAGCATGGTCAACAGGACGTGAATTTAATTTTGAGTTCACTGTTTCGTACGTCAGTTCGTTGGTGTTTCTCTCCGTTTTTGCATCCATCATTGCCTTTTGGTCTTACCTCACATTACTCGGACGGGTAGGGGTGGAGCGTGCAGCATATGCAACCTTGATTTTTCCTTTAGTTGCACTGGGAATTTCAACAATATTCGAAGGTTATCAATGGTCTGCGTATGCAGTAATCGGCATAGTATTGATTCTAGGAGGTAACTTATTGATTCTCAAACGTTCAATCTGAAATTATTTGTTCAGCAACAAATTCATCAATGGATTTCAGGTGAACGTCAATGTCTTCCTGTGGCAGAAAACTGGCTGTAAATCCGTTTTTAGCTATTTGAACAATGTCTTTCTGACTCAGATTTAAACCATTTTGAGCGGCCAGAAAATTCTCATTCATGTAGCCGCCAAAATAAGCCGGGTCGTCGGAATTTATGGTTACGCAAAGTCCGGCATCCAGCATTTGTTTGAGGTTGTGATTCTCCATTTTATCGAAAACACGTAATTTTGTGTTTGAAAGTGGACAGACGGTCAGGGGTATTTTTTCTTTAGCGAGACGCTCCACGAGTTTTGGATCTTCCATGCAGCGCACTCCATGGTCAATCCGGGAAACTCCGAGTAAATCCAAAGCCTGCCAAATGTATTCCGGAGGCCCTTCTTCGCCGGCATGTGCGACTTTTCGTAAACCTGCATCAGTTGCTTTGGCAAAAACCCGTTCAAACTTTTCCGGAGGGAATCCGACTTCAGATGAATCCAACCCAACTCCTTCAATCCACCCACGGAAAGGCAGAGCATCTGCTAAAGTCGCTAAAGCGGCTTCCTCGCTTAAATGCCTTAAAAAACACAGAATCAAACGCGAAGTAATTCCGAATTTTTGTTTTGCTTCAACCAGTGCTTTGTGGATTCCGGTGATCACAGTTTGGAAAGGAATACCTCGATCGGTGTGAGTTTGAGGATCAAAAAAGATTTCAATATGCCGCACATTTTGTTTTTGAACACGCTGTATATAAGCCCATGTCAAATCAAAAAAATCAGACACCTGTAAAAGCACTCCTGCGCCGGCATAGTAAATATCCAAAAATGATTGTAAATCACTGAATACATATGCCGCCTGTACTTCCTCAACGGATGCAAACGGCAAAGGTACATTGTTCCGTTCAGCCAACTCAAACATCAGTTCGGGTTCAAGAGAACCCTCTATGTGCAGGTGTAATTCGGCTTTTGGCAGTGCTTTGATAAACTCTTCAATCATTTCTCTCTCCTCTTGATTAAGACTGAAAATTAGACACATCCTCCCGATGGTACTTTGTTCAGACGCGAGTCACAATTAGTCTGCAAAACTGGTTCCTTTTTTTTCTTTACTATATACCCCCCTACAGTATAATGGAATTACATTAACAAGCTTTATAACTGGTTCATTATGTTTCATCAAGCAGAGATTACAAACAATATTAGCAATATTAGTTTTTTGAATTAAACAGCTGCGAACACATTTTAAACGTAGCTTTAAGCCGACCTTACTCAACACGGAATATATGGAAACAGTTAATTGGAATATTTCAGGAATGCACTGTGACGGTTGCTCAGCGCGACTGCAAAAAGTAATTTGCGGAAAAGACGGAGTACAGTCAGCAACCGTTTCTTATGCTGAGAAACAAGCCTCATTGGAATATGATTCCTCAATAATTTCGCAGGAACAACTGCAGGACACGATTGAAAAGGCGGGGTTTGAAATTACATTCTCTTGAAAGAAAGGGATATTAGATTTCGATTTAGTTTCTGCGTTTGGAATATCTAAAACAAATGATGCTTTTTGGAGCAACTCTGAATTACTCAGACGTTGATTTTGCACCAGAGACGTTCCGGAATCAGGTACATTATTCGGGAAATTACTGCCCATGGCCAAACCGGAACGGTGGAGGACAAAACCTGCTTTTCAATCATGTCAGCCATTAGCTGAGCTCCTTTTTCTGCAGAAATAAGAAAGGGGCGGCTTTTTCGATGGGTATTGATGGGAGTGTCAATGAATCCCGGATTGATGACAGTGACAGCTATCTTGTGCTGCAGAAGGTGATTCCGGATACCCTCCATGTAAGTTGAAAGTGCTGCCTTGGAAGCAGAATAAGCCGGGGTTGCGGAAAGTCCCCTAAAACCTGCGATTGAAGAAATTCCTACGATTTGTCCGCCGCCCTGTTTTTTTAGTATATCTGCACCTGCATCAATGGTGGCCATTGCGCCAAGTACGTTAATTTCTATTATCTTACGGTCCTGATGAAAGGTGCCTTCTCCCGGATAACTTCTTCCGCCGATACCGGCATTTGCAATTATAATACTGACTCCACCAAGTTCATCTGTAAGCTTGTTTAAGACTTCCGGAACACTTTCCAGTTCCGCAACATCAAGATGAGCAACCGCAACCTGATTTTCACCGGACAATTCTTCTTCGAGTTCCTCCAGCAATTCCAGACGTCTTGCACATAAGCCTAAGGCAAAACCCCTGCGTGAAAATTCAAAAGCCAGAGCCCTTCCAATTCCTGTGCTGGCACCGGTTATTAAGACTGAACCCGGCATTTTAATTTTCTTGCTCGTTGTCTCTTCCGCTAATCCAGCCGAGTCCGACTCCGACTCCAACCCAGATGGTTGTAGAAAGGCTTCCAGATGAAAAGAGCCAGATAAGGAGATAGATGACAAGTACAGCATACCGGACTTGACGTTGTCTTTGAAAAAGTGCGAGCCACTCTTTTAATTTTGTGGAAGTCCCCTGAATAAGGTTTTCCATGTAATTCTCCTTTTAATTAATTTTATCGATTTTAAGGATTGCAGCTTTCAGTCTCCAGCTTACCTGTGACAGCTTCAAGTTTAACTTGAATACACAAAATAGTTACTACTTTATTATCAATACGATAGCATTAATGATCCGTGAGTGAGGCCGTAGTGGCGGAATTGGTAGACGTGCTAGTTTCAGTAATGGAGTGGGAGTTCGAGTCTCACCTATGAATTATGACCATTCTACGAATGTCCATTTCTACACAATCTCTTGCAATTACTAATTCCTCAGTTGTTCACACATATTCCCCTTTATCTTCAAATTGTGAGTAAAATTTAATTTTTCTTTCCAAAAAAGACAGACAAAATTGTTTAAGGGAAAAATATCTACTAGATAGTTCCTCAAAGTCCAATTTATTCAATCCACCTAATTATCGTTTACTGAGTCCGTTTGTCCTAACTCAGTCAAAACGACCATTCAGTTACAATATTATAATAAGGTTCAAGTGAGTGAGGTTTATGAGTAAAAAGACTTATTTGATGCAGACAAGACAACCCTACGAGCAATATTTTTTTCAGATGTAAAATCCCAAAAATTCAGACAAGACTTTTACTCAAAAAGACTTTACAGTATCATTGAAATCTAGTTCGTATAAGGTCAGTAAAATTATTTCCACGAATGTTATGGATGGTGAGGTTCCCGTAGAGTTTGATAATTAATATGAGGTGGAGACTTTTTCTAATCATTATATTAATTCTTGAAGGAATATATTTTTTAACAGAGTTCTTATTTTCATAAAGATTAGGAAGGGAGTTAGATCTAAAAGGAATTGTATCCTTTCATTAATTAATATTAGTTCAATCTTATTGAGATAATTTTGAAATGAAACAAATTATTGAATACTTACCAATAATAATTTTCACGATTACCTATTTTTATACTCGTGATATATTTTTTGCGACTTTAATACTACTCATAGGTCTTTTTATCCAAGTATGCTTAGAGTATCTTATAGAAAAGAAAGTTTCGAAAAAAACTAAGATAGTTTTTGGTATATCTCTATTGTTTGGAGGTTCGACATTATTTTTTAGAAATGAGGAATTTTTATTTTGGAGACCAACTGTAATTAATTGGATTTTCTCTGTCTTACTTTTGAGTGTTGAATTTTTTAGTGGAAAAAATTTACTAAAAATGATTATGGGTAAGACAATTATACTACCAGATAATGTTTGGAAAAAATTATCTCGTGGTTGGTCTTTGGGATTTTTAATTTCAGGTCTTTTAAATATAATAATTGCTTACAATTTCACCCTTGATGTTTGGGTTAGTTATAAATTATTTGGAGGTTTTTTAATTACATTAACTTATATTGTGATAATGATGATATATCTTTGGAGAGGTGGATACTTAAATAAGACAGAACTATAACCTTGTTTCAAGGAAGAATAATCACTCCCTTCCTCCAACGAAAGGACTTGCAGGGGTGTGTATATAGGGAGCAGTCTGGTATTCACACCACTTTTATGAAATTAAATTATAAGGAAATGAGAACTTTTATAATCATAGGTGTTATTTTGTTCCTAATGTTTTTGTTTTCGAACTTCCAAGATTTTCTAATTTTAATTGGATAGTGAACTCTTGATAAAAAGTATGGGATTTACAGGATGGGTTAAATGAATCCTCCGATTTGTGAGGGTGTTTTTGTATATAAGGTGCGGAAAGGTAATTTTATAAATTTATCATCCCTTCAATTTTGAAGTCTGATCTCTTACTTTATTTCGTTGTGTATTTTCCGCATTCCAAGTTTTTGCACCTCGACCATTCATTACACCATTACGAAATTCACCTTCCACTATTTTCCCATCAGGATAAGTAATTGTACCTTTTCCATTTTCGTGTCCATCTTTAAAACCTCCTTCATAAGTTCTCCCATCACACCAAGTCATTTTCCCTAGACCATTAAATCTATTATTTTTGTATTTACCAGTATATTCTTTCCTTGAATCTGGTGAGTCATTATCACCATCTACTGACCAATTAAAAGTTCCTTTACCGTGTCTTTTACCATTCTTATATGTTCCAACATATGTTGCACCATTAGGGACATAGTAAGTTCCTGTTCCGTGTGGGATCCCATTTTTTAGTTCACCATCCCAATATCTGTCGGGAGGTTGTTCTGATTCTTTCTCGTTCCAATACCTTCCATTGTGGTATCTAATACCTATTTCATCGGTCATATGACTTTCCTTTAATAATGTGTTACTATTTAGTAATATTATAACATTTCTGGAGTATTTTTACTAGAAAGTGATTTGAATTTACGGAAACCAAGTGAAACAAACCCCATCATATCCTGTGAGAACCCCCCACTAATTCTTCATAGTCAGACACCCTCCAAGTGAAATCCCCACTTTCTTGTAAAATCTCCAAAATTCTGGTATATATTGGGTTATCCTGAAATAACCAATTAGGAAACCAAATGAAACATATACTCATTCTCCTCTCAGTTCTTCTTCTTTCTTCTCCTTTGTTTGGTAATCCAAAAGGGGAACATACTTTATACAGATGGGAAACTTCTTCTGGTATTCAGTGGAGAGAATTTGGGGATAAAGATATACACCCTCAATATAAAGGTGATGTTGAGAATGGGAAACCAAATGGTCTGGGTGTTATCATCAACACTAATAAAGGGAAGTATGTAGGGGAATGGAAGGATGGCATAAAACAGGGGCAAGGGATATTCACTTATGGAAAAGGGAAATGGGAAGGAGAAAAGTATGAAGGGGAATTCAAGGATGGATATAGACATGGTCAAGGAGCATACACCTGGCCTGATGGAGACAAGTATGTAGGGGAGTTTAAAGATGATAAACCAAATGGAAAAGGGACATACACCTGGTCTGATGGTAGAAAGTATGAAGGGGAATTCGAGGATGGGATAAAACATGGTCAAGGGACATGGACTTCAATTAAGGGATACAAGTATGTAGGAGAGTGGAGAGAAAATAAATCTTGGAACGGAAAAGAATATGACAAAAAAGGTAACATTATTGGAAAGTATGTGAATGGGGTGAAGATAATTGAAGAACCAGTTGTGGTAGTTGAGAAGAAACCTACGGTGGTAGTTGAGAGAAAACCTATGGTGGTAGTTGAGAAAAGAAAAACTGGGGTTTTGTTTCGTCGTTGGGAGAGTCGACAATGGAGGTGGTTCAGGAATGGTAATAAAAAAAAGGATAGAAAATATGTAGGGGATATTCGAAATGGAGGACCAAATGGTCAAGGAACCTTAATTTTCCCTGATGGAGACAAGTATGTTGGAAAATTCAAGGATGGAGAATATCATGGGCAAGGAACATACACTTTCCATGACGGAGCAAAGTATGTAGGGAAATTCAAGGATGGGAAAGTCTGGAACGGAACGGTTTACAACGGGAACCTCGAATATAAGATAGTGAATGGGAAGTAAAATAATTATAACCACCTAAAACCAACCCCATCACCCCCTGTGAGTAACCCCCACTAATTCTTCACAGTCAGACAACC
>SAR324_J029_SAG_42_len_T:191983
GCTAAAGGGCTTGCACGTGAGTTACTCCCTGCAGATATAACGGTTAATTGTCTTGCTCCGGCTATCACAGAGACAGATCTGCTGCAGGAAATGACCGATGAGTACATCGAAGACAAGAAGTCTAAGATTCCAATGGGACGTTTTTGTACGGCCGCTGAAATAGCAAACATGACTGCATGGGTAGCCAGCCCAAAATGTTCTTTCACGACAGGACAGGTCTTCGACCTCACTGGCGGAAGGGCGACCTACTGATGAATTCATCTGTTTCTTTGACAGAACTCTGTATCCATCAGGTCTGTATATGGAAGCAGAGTAGTTTTGCAGAATCACTCGATTGTTTTGCAAGGAACGGTGTGACTAACACCGCGCTATGGAAGCCTCTGCTCGATGATGTTGGAGTGAAGCATGCTAAAAAATATCTTAGGGATTCCGGCGTTTCTGCAATATCGATGTGCCCTCTGGTTTTACTAGAACCGCAAAACGAACATGACAGCGTTTTAAGACAAAGCAGCATCTTCAATTTTTAGAAGAAGCAGCAGAACTTGAAGTTAAATCCGTGGTAGTGATCACAGGAGGTCTTTCACCAGAAAGTAGGGATCTAAATGGCCAGAGACAAAAGGTTTTAGAGGAGCTTGAACAATTAATTGGACAGGCCGAAGGCACAGGACTCAAATTAGCCATTGAACCACTACACCCAATGGTCTGCGGTACTCGGTCCGTCATTTCAAGTCTTTCTGAAGCAAACTATATTCTTGATAAGCTCAAACGTGATGACGTATTGGGCATTGCAGTTGATACCTATGCGCTTTGGTGGGATGCTAGTTTAAAGGAAGAGATACAGAGAGCTGGCAGCCGTTTGCTCAATTTCCATGTTTCAGATTGGCTGCACGAAACACGAGATGTTCGTTTGGACCGAGGGATGCCTGGTGATGGTCAGATCGACAATGCCCTAATCCGTTCATGGATGATGGAAGCAGGCTACAAGGGAGCCGTGGAAGTTGAAATCCTCTCCGCACTGGATTGGTGGCAAAAACCTGCTGATACAGTTGTTCGTAAAATCTGTGAGAGAATTTCTTTTCTCTGATTACAGATAGCAATACTCAGATTCTGAATGGATCTATATTTTTATAGATGTTCAACAAATTTTTCGCCTGAAATGGGATAGATGTTAATTTCTTGTTTTCCATTGAAACTAGATATTTCCATAAAGACTGACGTACCTGGAAATGAACCACTGCCATAAAATTTATCAATCGCAATTTCTTTAAGTGGATCCTCCAGTTGAATGCCCTTAATATTAAGGTCCTCCAGAACAGCCAGCAATTCATCAAGTTCTAAAGACTCCAATGGAATACAGACCGCGTTCAATTGTTTTTTCTTCAGCTGCTGATTCATGACTTCCAGTTCTCGTGAATGGTTGACGTCTTTTCCTGCAATCCCATAAATAAGGCAACCCTCGTTTAATTCATGAACTCTATAGCAATTCATGAGCACATCCAGGGAAAGCTGTCCTGGTGCAACTGCATCTCCAAAACTCGCATATGTGATTGGTGCACCGAAAACTGTTGTCAGCAGGCGGCTACACGTCCCCTTCTGTCCCATTGCAAAGCCGATTCGAGCAATATCACTGGTGCCATTCGCGACCCATTGAAGCATTTGAATAGAGTGGACCAATGTTGACGCTGTTGGAACCACCTTGATGGCATGAGGATGAAAGCTTTCCATTTCTGTTGTTAATTCCTCCAGTTCTTCAACACTGGGCATCGCCTTAAAATCATGATGACTAATAACGATGGGTGCATGTTTTTCAGCCATTGCAACTAAGGCCTTTGTACCCCATTCCAGGTCAATGCTGCTGGCCCCCGCTTCGAGGGCTGCCTGATTTAATAGAACACGCTCCTCTTCTGTTCCAAAAAATTCACCTCCATGCTCTGGATGACGAAGAGTAAAGAGACACCCTAGTTCTTTGGTTTTAGTTTTTCGGACTAATTCCACTACATCATCTACTGAAGTGCCCCCATTAATAAGTAGATCAGCCCTGATTTCAACACAGCTTAGTTTATGATCCAGAGCAAAGTCTATTTCTGCGGCATTATTCGCAACAATTCCAATAACACCCTTGAGGGGGAAAGAATTAACCATTTTATTCAGTATATTTGTTTAATCAGAATTCTTTTTTCTTGGGCAGTACATGAATTTCCTAGACTGGAATTACCTGTGATTCCTGATACCGTTTCAATAAGTTAAGGAAACGGGATTCGCTTTCATCCCAGTCATGAAAGCCGAGCCTCCTGGATTTGTTATGACTTAGAATTTCATCCCAGTAACGTTCCAGGGTGGCATCAGCAAATCCCCAGTTTGCCACCTGCTCTAGGTTTGTTTTTTTAAGTTGATGTTTTTTGCAGATATTTTGCCAGACTTCGTTCCGTTCAGACATCACTTCCTCAAGTTTTAAAGGACGTACGGAACCGCAGGGCATATTAAAAGATTCAGCGATCTTAGGCCAAAGATGGTTCCAGCGGAAAACATCTGTGTTGGTCATGTTTAAGGCCTGGTTCTGACATAATGGTTCTGTGGTCATCCATGCAATTCCGCGTGCAAGAAGTTCTATGGTTGTCATCTGTGTCACACTGAGAAAAGCACCAGGATGTCCTGGGAAATCAAGTGCAGCTCCGAGTTCCCTGCATATTGCAGCATAAGCTCCAAGTGTACTGACTATGTTGCGGGCTATTTGCGGAGAAAAATGCAGCAAGGTATTTGGCCGTGAAGTTGTCCATGACCACTTTCTTTTTACTGAACGTTCAACCAGGTAATCCTGCTGATCATAGTTAAAGTTTGGAATAGGCACACGTGAATCCTCTTCCCTGGCAGGTGTTGGGAATTCACCTATATGAACACCATAATACTTACCTCCCTGGACCAGGTGGACGTGCCTCAGATTTTCTGCAGCCAACTCAATACCATTCAAAAGATTATCCAACAGCCTTAGGTTGTCCTCAGAACTTTCTAGTACCTGTTCCGCATGGGTCGCCCGTCCACAGTAAAATACATGAGTGACGTCTACTAACTTAGAGAGTCCTTCAATACACTTTTCACGATCGTTCAAATCGAGTTGAAAATAGTTCACTCCCTCCAGAATTATTTCAGGTGCTCTTCTCGCAAAGCCATATACTTTCCATTCTTTTCTTAAGGAAAGCTCTCTCGCTAGGGCCGTACCAACTGCTCCACTGGCACCACCAATCAGGGCTACATACTGTTTCATTGTTTAACCATATTTGGGTACAAAGTTTGGTTATTTAAACTGCACCAAGTTGCATGAGTGTTTCATAGACCGCTTGCTGAGTAACTTCATTACAGACAAAGGGTTTTCCTATTTCACGCAAAAGGACAAAATTTATCTTCCCATTTACTGTTTTTTTATCATGCAGCATTCTTTTATAAAGTGCTTCTTTTTTCCACAGTGTTTCATTTGAGAGATCGCTTAAATTCACCGGCATTTCTGCATCATTTGCATGCTCTCGCACCCTTTGGCTAATCCCTTTCTCACAGAAACCAATTCTTTCAGACAAGTCACATGCTGCAATTAATCCCAGTTCAACAGACAATCCATGTTGAAATTTACCAAAACCTGCATGAGCTTCAAATGCATGGGCAAAAGTATGGCCAAGGTTCACCAAAGCACGTTTCCCCCTGTCGAGTTCATCTTCACTAACAATACCAGCTTTCGTATCACAACCCATCCTAATCACCTCGACTAACACCGAATTGTTACAGGACATGATTGCTGAAAAGTTATTTTCAAGCCACGTGAATTCTTCCTCCCCGCACAAAAGACCGTATTTGACGATCTCACCATATCCTGACTTCATTTCATCTGAAGACAATGAGGACAGGAGAGACACATCATTCAGAACAATCCGAGGTTGTAAAAAACTACCAACCAAGTTTTTGCCTTGACGTGTGTTGATTCCATTTTTACCGCCAACTGAACTGTCAACCTGTGACACCAAAGTAGTGGGGATCTGAATTAACTCAATTCCCCGCATAATGAGTCCTGCAGCAAATCCAGCAACATCTCCCACAACTCCTCCTCCGAAGGCAATGACCACGCACTGCCGGTCGACGCCATCGGCAAGCATTCTGTCCAATAATTTTTCCAGACTACTGAATGATTTAGCATCCTCACCTTCTTCAATCAGAAATAAATCCCAATTATCAGTGATTGAGTCCAAAGTCGGTGACAATAAATTCAAATACTTGTTGGATACCATTTTGTCGCTGACAACAGCCACGCGTCTTCCGGCAATGATTGGATCCAAATAAGGTTTTGAGTTCTGAACAAGTTCTGGAGCGATTATAATATCATAGCTCCTCGAACCAAGATCAACATGCAGAGTTTGTTTCAATTTTTTTCTCTAATTGTAGGGGGAATCTTTATTTCCGTTTCTTCACCTTGCTCCAGGCGAAAGATTGTATTCTGGGATTCTCCCAATTTCACCATTTCCTTCCCAGAAAGGTTTTTAAGGATGCCTCTGATAAACTTGTTGACTATCCCATGACTCACCATCAGTTTTAGTGTGCCGTCATCCATCAGGTCTTCCAGTAAAGAACGAAGCCTTGCTTCAAATTCTGCTCCGCTTTCTCCTCCTGAAGGATGGAAGCGCATTGGGTCCTGCAATCTTAGTTGGGCCTGTTCGGGAAAAATTTCATCCACTTTGTCCCATCCAAAAGTGCCGGATATTTCGCCAAGATTGAAATCGTTGAGCCGTTCTTCAATTATGATCTTCCTGCTCGGATAATCAATTCCTTGAGCAATTATCTCGGCTGTTTGAAGGGCTCTATCAAGCGGGCTTGTATAAATCTCCAATTGCTGATTGAGAAGAATTCCTGACAGATAGTCCCGGTGGCTTTGGCCTGATTAATGCCCAGATCAGTTAAGGGTGAATTAACCTGTCCCTGAATTCGTCCAGCACGATTCCATTCGCTTTCACCATGACGAACTAGTATTAAAGTTGTCAAAGATACCTTCCATGAAAATTAGTTAAAACGGGATAAAAAATTGGAGATAATTGGAGAAATAATTCGAAATTCAAATTATCTTTAGAAAATTGAAATATGTCCAATAGTTCTTAGAAATTTCTGGAAGCTAACATTAAGATTGTCCGTAGTAAAAAAAGTTGACAAACTATCCCGTAATAACTCGTCGAATTTCCTCATCAGCCATTTCTTTGCCCAAATATGCTTCTACAACTGAGTGGTTACTCTTAACCTCCTCAGGAGTCCCTTCGGCAATTTTCTGGCCATGATCCAGCACAGAAATCCGTTCACACGTGTTCATAACTAATTTGAGGACATGCTCCACCACAACTACTGTTAACTGATAACGCTCTTTGAGGGTGAGAATAGTTTCCATCAAATTGTCAATATTTACTGGTGACAGGCCTGCACCAGGCTCATCAAGTAGTAATAATTTGGGTTTCATAGCAATCGCCCTGCCCAAAGAAAGCAACTTTTTCTGGCCTCCAGAAAGTTCACTTGCCGGAATGTCGGCAAATTCAACCAGTCCGAGAAACTCCAGCAATTCTATCATCTCCTCACGAATTTTATTTTCCGCCTTACGGACTTTTGTACCTCTGAAAATCGGAGAAAGAATTCCATATGGTGAATGACAATGATAGCCTACCATCACATTTTCCAAAACGGTCATATCTAAAAATAGGCGTAACAACTGAAAAGTTCGGGATACTCCCAATGCAGCAATTTGATGAGATAATTGGGTGGTGATATCTTGTCCAGCAAAATTAATATGGCTTCCAGAATCAGGCTGATAAATACCTGTAACCAGGTTGAAGAATGTCGATTTACCTGATCCGTTAGGACCTATCAGGCCATGTATTGTTCCTTGCTTAATTTGAACATTAACATCCCAAACAGCACGAAGACCTCCAAAGCTTTTACTGAGATTTCTTGTTTCAAGCAATACCAATTTCTTTATCCTCATGCTTTTTGATAAATTTTTGCTTCACTATCTTACGCTCGATCAGCCCGCCAATACCTCGTGGCATGAAGACCACAAGAAGAACCATGGTTATTCCAAAAATCAAAGGCTGGTAAAAGTAGTACTCCTTAGTCTGGTCGTAGATGACAGTTACCACTATGGCCCCGATAACCCCTCCCCAAATATTGCCAATTCCACCTAGCACCACCATGAGCAGCAAAGTGATCATTTCGATGATGGTGAAATTATTGTGATGAATATAGCCCGGAGGCATATGGGCAAACAAAGCTCCTCCTAATCCTGCATAGAGGGCGCTGATAACAAAGGCAAGCAACTTATACATTGTGACGTTGATCCCTACAACAGACGCAGCAATGGGATCCTCGCGGATTGCCTGAAAGGCTCGTCCCGTTGCGGAGCGAAGGATTGCAAAGGAAAGGTAAATACCCAATACTGCAACAGTCATAACGAGGTAGTAGTAACGTTCAAAGCTATCAAAAACAAAATCTCCTATGGCTGGGGCCGGAATAAGCATGATTCCAGTGCTGGAACCAAGTGCTGGTGTTACAGCAATCATGATTCTTACTGATTCACCCAGTCCTAGAGTCGCCAAAGCTAGATAAGCTCCTTCAAGACGTACGGACGGCAGCCCGACAATGATCCCGGCAAATCCTGTGATCAGCATAGCTAAAGGAGCACTCACCCAGAAGGATAGCCCATAGTTAAGTGCCAGCAAAGCTGAACTCACAGCTCCAATAGCGTAAAGACCTATATGTCCTACGGTGACTTGACCGCAAAATCCTTTTACAATGTTCAAACCTACACAAAGCAGAATGAAAAGACAGGCTCGATTGGCCAAGTCGATGTAGTAATCGTTTAGACTAAATTCCAGCAATTTAGGCAACGGTAGCAAGAGCAGGTACACAAGTAACCATGGCAGCAAACGATGCACTCTGGTCAAGGTGGAAATTGAATAATTGATCCGAGCCAACAATTCTATCATTAGAGCTTCTTTTAGTTAAAAAAGATGAGTTGCCCGGAAGGTTTCCCCTCCGGGAGTCTAGGATTAAAGGCCGAAATCAAGAGGCATGGTAACCCTTGCTAGCACCTCAGTCTCAAACTGTTCCCCGCCCTTGGTGTAACCAATCAAGACGGCAGTTCTGTTGCCGTCCCTACAAACAGGTGAGGGATCAAGGCAGAAACTAATTGGACCAGAGGCTAGTCCTTGGTAGTTTCGTATTCCAGCAATTGCATTACGAATAGCAATTCTATCATCCGCAAGTGAGTACTGTGTCAACTTTAACTTTGCATTGCCCAGTGCAATTTCAACGATACGGATCAAGTCGTAGGCTTGTGAGAAGTCATGATCTGGAGCATGAATGCCATAGCGATTACGTACCATTTCGTTGAAAAGTCTAGCTATAGGCCGCTTGTCCGCCGCAGCATAAGCAGCTGTAAAGAACACGTTTTTTGCTGCATCACCTGCAATCTTAGGAACTGGGGCGTTGGATGCAGATGAAGAACCAATACGCCTCACGCTTTCATCCATCCCTGCTTCATAGGATTGGATAAGGGCACGAGCCATAGTTTCTGCTAGTGCAGCAATCATAATACCGTCTACGTTATTAGTCTTAATCTTTTGCATGTGTGTGCGGAAATCAACTTCTTTTTCCTGCACTTGAGCAACATAAGCAGGCTCTGCACCATGCTGGCTTCTCATCTGGGCCTGCATAGCGTTGCAATCGTTTTGAGACGCCGCGTCAGCAGCACAGATGTAGGCAATACGTTTTCCAATGTTTTCACCCACATATTTGGCGTTCACACCAGCGTAAAATCGACCAGAAACGGGAACCCTGAATACCCAGGCACTGCCTAACTTAGTGATTTTTGCATTTGTAGAGTGTGGAACGATTTGCGGCACCTTTGCCTTCGCTGTCACAGCCACGATCGGCAGTGTGACAGAAGAACAGCTAGATCCGATAAGCAAATGAACTTTTTTCTGAGAAACCAGCTTGTTCGCGTTAGCAACACCTTTATCAGACTTGCACTCATCGTTCATCAAGGTCGCTACTATCTCGTTCCCGTTGATGCCACCAGCCTTGTTGATGATGTCGATTTCATCCATCATCATCTGGCCATACTTCTGACCATTTTCACTCACCATCCTCATGGTGATCCCAATGCGGATTTCTCCTGCATACACTACCGTCGACACAAACATGAAGCTCAAAGCAACGGCACCTAAACATATTTTACTTATTTTAAACATAATTTTACCTTTGATTAGATTATTAAAATTAATGAGTTAATAAGGTATGATTAATCTCACACCTTTAAAAATGGTGCTTCATTTTTTCTCCTTTTTAAGGTTTTAAAAAATTGGATTCTTTGGCATAACTAAGCTGTCATGCCTTCACTTTTGCGATGACCCCAAACAGTCCAGATGGTCTAAATATCAAGACAAGAATCAACAGCAAAAAGGCGTATATGTCTTTGTGGCTGGGAGAAATGTAGGCTGCCCCTAAATTTTCAAAAATACCCACTAAAATTCCTCCAATCAAGGCCCCTGGCAAACTTCCAAATCCTCCAACCACTGCGGCTGCGAAAGCCTTCATCAACATCAAGTACCCCATTTCAACTTGAACTGATTGCATAGGGCCAATCAATACCCCTGCAGCTGCAGCTAAAGCACAGCCAAGACCAAAAATTAGGGAAATGACTAGCGGTACATTGATGCCCATCAGATAAGCGATATCCTTATTGTGAGCAACTGCTCGCACTGCCAAACCAAGCTTTGTGCGGCGGATAAAATAGTTCAGCACCACCATCAGCAACATCGACACAACTGCAGTCAACACATAACTTTGTGGGATGGAAATATCTCCCAATTGCAGAGGCATACCCAGATTGACAGGAAATGGTTCTGCACCAGCTCCCCAGATTAGAAAAGCGACATTCATCAGTGCGACGGACATTCCAAAACCGCATATAATCATTCCCATGCCCGCGACCGTGTAACCACCTCCGGCTTGGGTGAGTCGGCGATAAAAAACTCTCTCAATACCCATCCCAAGAAGGGCAGCAAAAATCATTGCCCCTATAATTGCAAAAGGATACGGCACCCCTATTTCTTGAGACAAAACCAGTCCCATAAAAGCTCCGAACATGTAAATTTCTCCATGGGCAAAATGCACTATGTCCAAACCTGAATAAATCAGTGAAATGCCGAGAGCTACGATGCCATAAACTACGCCTATCGTGATACCGAAAATGATAAATGCTAACAGCGAATTGAAATCAAAGTCCATTGTCATTGTCTCCATAATGTTTCATGCGTTCAATTCCTTAGAAGTATCAGTTACTGTACCTCCTAGAAAGAATTCCTTAATTGCAGGATCATTAATCAATTCTTCCGACTTGCCTTCGATCATAATACGACCGTCACGTATAATGTAGGCATACTGGGCGAGTAAGAGCGCCATTCTTACATTCTGCTCAACCACTAAAATTGTTACACCGGTCTGGCTGATCTTGTAAATGTTTGCAAAAATTTCAAGAACAACCTTTGGGGCAAGCGCAGCACTTGGTTCGTCCAACATAAGCATCTTGGGTTTCGCCATCAATCCTCGCCCAGTAACAAGCATCTGCACCTCACCGCCGCTAAGTGTCCCGGAAAGCATATTTCTTCGATCCTTTAGTGCGGGGAAAAAAGAGTAAACTCCCTCAAGGTCATACTTTATTTCAGCCTTGTCACTGCGCGTAAAAGCCCCAACCATGAGGTTTTCCTCTACCGTCATAGCCGGGTAAGCTTCTTTAGACTGGGTAACCTGAACGAGACCAGAACGTACGATGTGATGAGGTTTACTGTCCGTGATAACTTTTTTATCAAATTCAATACTGCCCTCCATGACTGGTAGCAATCCTGAGATGGTCTTAAGCAGTGTAGACTTTCCAGTTCCATTTCCTCCAAGGAGGGCAACGATGGTTCCTTGAGAAACATTTAGGTTTATGCCCCGCAGAATCTTCAAACGCCCATAACCAGCGTGTACTTCTTTTATCTTAAGCAAATATACCTTTCGTATCTCAACCCTTATGATTCTATTACCGTGAGCAGTTTAATTAAAGTGGGCACTTTTGATCAGCAGACTAAAGATCGAGTTCCTTTGACAAATTGTCTGTAACAACAAAGAATGTGTCTTGAACACCTATCTATGACAGGGGGAGTATACTATGGAATAATAATTTGTAAAGTCTTTTTATTAATCTGCATTTATTATAATTCAATCTTATTTATGTGAAAATATGCATTATCGTACATATAAAAACTTAGTTTTATCTGTCCCTTTCAGGAAGGACACCCCAATCCCCTGCCATACCCAAAAGAGTGCCAACTAATTTGATTATGGAGTGCAACACAAATTCGCTATAAAACGAATCTTTACCCTGTTCTTTACAAATATTGTTGTAGAGGGGGTGTCTGACTGTGAAGAATTAGTGTGAGTCTAACTTGCTAACTAACCACCCATTTTACAAGTGGTTTGACGGTAAGACCCTGAACAATTATCGAAAACAATACTACGCCGTAGGTGATAGTCAGAATGGGGTACTTGTATTCATTGTCAGGAAGTGACAAGGCCAGGGCAACAGCAATCCCGCCACGGAGTCCTCCCCAAATCAAAACCTGTACAGCACCCGTAGTAAAGGTTTCCCACCGCGATAATATAGCGACAGGAATAGTAACACTTAACGTCCGGGCTAAAAGTGTCACCGGAATGGCCAGGAGAGCAAACCACAAATATTCGATACTCTCTGCGACAATTAGTACTTCAAAACCGATTAAAAGGAACAGGACTGAATTAAGAATTTCGTCAATTAGTGTCCAGAACGTCAGCACGTCATCTTTTGTTTTTTCGCTCATAGCATATTTGACTCCGCTGTTACCGATGAACAATCCCGCGACTACCATGGCAATCGGGCCACTCATGTGCAGAGAGAGGGCCAGCGAATAGGTGACCATCACCAACGCAAGTGTTATCAGAACTTCGAGGCTAGATTCATCAATACCGTACATAGCGCGATAACCAATGTACCCAGCGACCAGACCAAGTATGGCTCCGCCAGCCACTTCGGTAAAGAATAATTTGATAACCTCGGTCGAACCCATTTCACTGCCATGTCCTTCACCTGCTAGTGCGATCGCTAATACAACTGTGAATAAGACAACCCCAACTCCGTCGTTAAATAGAGATTCACCGGCCATCTTTGCCTGTAATGATTCAGGGACGTTAACAGTTTTAAAAAGACTAATAACAGCAACTGGGTCTGTAGGACTGATCAAAGCTCCGAACACCAGTGCCCAGACAAAGGGGATCTTGAGTTCAAAAAAGCCTAACAGAAACCACATTGAAACTCCTATTAAAAAGGTCGAAATCAATGTACCAAAGACTGCCATCACACCTATTGTTAAACGGCTGTTTTTGATAGCCGAAAAATCCGCGTGCAAAGCCCCGGCAAACATTAAGAAGCTCAACATTCCGTGCATCAGGGTCTCATTAAAATCAATCTTCCGAAGCACACTACTGACCCTTTGTCCAATTTGAACTGAGGGGGTGATCAGATCTAATCCAATAATAGAAAGTGATGCTAATAGAGCAAAAACTACCAGTCCAATCGTGTGTGGCAGGTGAATAAACCGATGGTTAATATAACCAAATAAGGCTGAAAGACCGACAAGAATTGCACCAATGCTGAATATACTCATCTTCCCTTCCTTTTTTCCAAGTAATTTACAGCTGAAGTCATTTTCAACATTATTTTCTTATATTTGACTAATCAATACATTCACAATATATTGACTTATTAATCCTGTATTATAGAGAACCATAGAACCATGTTCTCCATATGTCAACACCTATTTACACTTGGTGTTGAGATGGATTTTACTAGAAATGGAGATTTTACTTGGAGGGTTGTCAGACTGTGAAGAATTTGTGGGGTCCACTCCATTCATCCCAATTTATTAGTTCATTACTCGGATAATCCCCACATACTGGAATATGTTGTTGATGATGGTGCAATCATTATCAACAATGTGAGTGATGGTAATGAATGAAAAAATTATACATTACCTTCCAAATATATTTAGACAGTACAAGTCATATCTTGACCACAACAAAGTGGTGATTTTATTTTCCCATGTTCATTTGGACACTTAGAAATTTGTACTTGTGTTCCATCATCAATAGTGAGCATATCATTTTCTAGGGGTGCGTCACATTTTGCACATGTTGCATTTACTGCCATACCACATTTGCTACATTCATAAGTTGCCATAATTAATCCTTTTAGACTATTGAAGTGGACCCCAAGTCAAGGACAGTTTTTCTCATGAGTTAAGGTGTACTTTAGTTTGTTTTTCATTGTATTATTCACGCTGCCTTCCTGGCAACTTCTCTTCCCCAATAAATCTCTGCAGGCGTTTTTCCTACCAGAGATTGATGTGGTCTCTCAAAATTGTAAAACTCAAAATAATCCTTTAACCCTGAGAGTAATTCCGGAACAGTTTCAAACTCCTCCAGGAAGATCTTTTCGTACTTTACTGACCTCCATAAGCGTTCTATGAAGATGTTATCCATACAGCGCCCTTTACCGTCCATACTGATTTGAACGCCATGGTCTTTTAATGCTCCAGTAAATGCCTTACCTGTATATTGTGCTCCCTGGTCTGTATTAAATATCTCAGGTGTTTTATGCTTGCGCAGGGCACTCTTCAAGGCATTAACGCAGAAATCATCATCCAGGGTCACAGAGACTTCCCAGGACAGCACATAGCGACTGGCCCAATCCATTACGGCTGTCAGATAAACAAAGCCGTGTGCCAGCCGAATGTAAGTGATATCGGAACACCACACCTGATCAGCCTCTGTAATCGAGATCTTTTTCAGTAGGTAAGGATACACCTTATGCCCCTTTCTCTGCCTGCTGGTGTTTGGCTTGGGAGCTACTGACTCCAAGCCCATTAAACGCATCAAGCGTTGGATCCGTTTGCGGTTTACAGAAATGCCTTTGCGGTTCAAATAAGCCGTCATCTTGCGGCTGCCATAAAACGGATGTCTCAGAAACTCTTCATCGATAAGCCTCATGAGTTCCAAGTTGTCAGGACCTTCGGCAAGAGACGATCTGGGTCTGTAGTATGATGAGCGAGGCAGTTGCAGCAGTTCACACTGCCGGCTTATACTCAGCGTCTTATTTCTGCCCTCTATGCATTTGACTTTCTCTGAGACGCTCATCCCAGATAGCCGGTCTTTTTTTTTAGCCAGTCAACTTCTATTTGCAGTTGGCCGACTTTTTTATACAAATGATCTCGCTCAACCTCTTTTTTCTCAGCATCTTTATCTTTCCCGTTGCTAAAAGCAGCAGGAGCGGCATCAAGTAACTGCTTCTTCCAAATACTGATCTGATTGGCATGAACGCCATATTCGGATGCTAATTCTGCTATCGTTTTCTGACCTTTTATTGCATCAAGTGCTATTTGAGCCTTCAATTCCTTGCTGTACTTTTTTCTACCCATTCTGTATCTCCTTTTTTAATTGAAAATACAACTTAACACATTGTCTCATTTTCGGGGGCCATTATACTAGTAATACTTTGCTAGATTCTGTCATTAACATTGACACTATTAAGGCATTAATTCATAAAGATATTTTTTGTACCAGTCTCCAAGAGTTCAATTAATTTTTTTATATATATGTAAGTTTTGATATGCATGAAGAATTTCATAATCCTTAGACAGATTTATTTTTTTTAAGCATTGCTCCAGATCTTCAATTAAATAGTGATTTAAGGATTTTGCAAATACTAAATATTTTGTTTCCGCAACTAACAGATCTCGTCGCATTGGTGCACAGTTTCCATTACTATCCTGTGTGATTGCTAAAATATTTGTACGATTGAATTGAGGCCCCAGTGAAGTTTGTACCGCGATAGGCTCACCTTTTGAAAATTGATCAAATTCGATCAATTCTTTTCGAATGACCCTATGCAGCTTATCTGGGATTGAGGCATATAATTCCCTCATTGGGCTTGGCGGTAGCATGCCAAGTACGCAAACAATCCATCCAGCTAACAGCCATTGCCCAGCCTTTTTTTCCTCCCAAAACCTAAGCTTGAGACTGCCTGATGAAACAATGAGGACCATTGCTACCATAAGTAATGTCGAGGGGATATCGTCATAATGATAGCTCGTCGAATACATTTTAGGACCGCTTGAAAGCAAATTAACCCCAATTGCTGGACCTGCGATAATTCCAAATCGCCAGAATATTAAAGGTAAAAAACCTAGTGGAATTAATATTTTAAACAGATATATTAATTTTCCTGGAATATCCTGAAATGGTCCAACGGGCATACTCCAAGATTCTTCAAAATTGCGGAAATATGGCATGACATGAAACATTATAAGGTAAATGGAAATGATACCTCCGCTAATAAGAAAAAAACCCATTTTTTTATTAGGTGTTGCTAAAACCATGAAACACCCAAAACCAATCCAAACTGCACCAAGATTTTCCTTGAAGCCAAGTATTACAATCATTGTAAACCAAAAGCGCAGCCATAGTTTTCGCTGAAAGCACAAGAATGCATAAAGAATAAATGGAGGAGCCAGAGCAGAAGGTTGAAATTCATAATAAAGACTGTTCAAGGCGGGAGCATAAAATAGCATCCATGCAGCTCCTAAAATTACCGTGACACTCCATGCTTGCTCTTTATTTTGAAAGGATTCTTTACAAATTTTATGGATCAACAGCGGCACACTCAAATAGGCAACTGTTTTTGCCAAAGTAACCCAGTGAGTGCTTGGAAACCATAAATAGAATAAAGCCAGTGGTGACATCGAAGGAGAGAAGTGATCGCCCCAATTGTGAGTGCCCAAGTAGGATGAGTAAAAACGCCCCTGCGAAATGTTGTAAAGCATGTTGCTGTAACTACCCACATCCCAGACATTCCAGCGAAATGAATAGTATTTCAAAATAGTAATCGCGAGATTCAAAACCACATGTACTAAAAACAAGGAAATCAGCCAGCGTTTTGCATAGGAACTATTGGTCCACTTTGTAGTAATAATAGAAGGTTGCTTGTTCCGAATCTGATAGGTATAGATACCCACAAATATAAGAGCAGGCACCAAAAATAAATCTCTCCCTGCAAGTCCAGACCACCATACAAGTAACGTGATCCATAGCCACAATAATACAGGATTTTGAGGAATTACAGAAGAAACACTCAGTTTCATTTCCCAAGAATTTTTTGAGTTTCTTTAACGACCATTTGAACGCTGATTTGCTTCATGCATTGATTATCATCGCATGAAGATTTTTTCTGATTTAACACTGAAACGCAGGGGCTGCAAGCCAGTTCCAATGAAATCACTTTCGCATTCGGACTCATTGGTCTAAAGTCTACAGTAGACCCAGGACCAAATAAAGCTAGGATAGGAATTTCAGTTGTTGAAGCAAAATGAACAGGTCCGGAATCATTTGTGATCAATAAATCACTGATCGAATATAGAGTAATTAGTTCTTTAAAAGTCGTTTTTCCGGCAAAATTGACTGTCCTGTCAGGATTGATTTGCAGAGCTAAATCCACACACACATCTTTCTCCTCCGGGCTGCCGGTCAGTACTACAGTAAATTCCGAGTTCTCCAAGAGTCGTTTGCTGAGTTCGACAAAATTTTCTAGAGGCCACTTACGCAAGGGAACAATGTCGCTGGTATTAGCATTAAGCAAAATAATTTTTTTCAAAGGGTTTTCTGGACACTCTGATTGGAGACGTTTCATTAAAGTTTGTCGCTCTTTTTCTGGAATGTTTATTTTAAGGCGGTTCTTAATTTGGGAGGGAATATACTCTTTCAGGAGGGGTTTTGCTGAATCCGGTTCAATCAAAGCTTTTGCCAGAGCAAAATAGGTTTGTGACATGTGCAAATGGGGATTGTAAACCAAACGATGTGTGAGAATATTCCCCAAGTACACACCTTCGTTCAGAAACCGATAACAACCTATTCGTTTCGAGGCTCCTATCCAAGCAGAAAGCAAAGTACTAAAACGAGTAAATGGTTCTAACACAATGGCTGAAACTCTCTTTCCCTTAAAGTGGGAACGAATATTAACAATCCCCTTCAGAAGGCTTTTAATCGATGAGGTTTCCAGCAAGAAAATATCTTCTTTCTCAAAACCCATTAGTTCAAGTGTCTGTAAACCTGCAGGAGCTGTGATGAAACAGATCCTGCTTTTAGGATGTTGTTTCCGTGTCTCCTTAATTGCTGGATATGCAACTACGAGTGCTCCAATTTCTGCGATAAGAATAAAAACTATGGTATCAGGAGGTGGAATGTTTGTTGCCAATGTTGAATTAGAATCTGCCTGAGCTTTTTTCAAAGGCCAAAAACTGGCGAAAAAACAAAGAGGAATTCCGACCCATCGATCTATGAGCCTCATTGTATCCGGGTGCATTTAGTAGCTTTCCTATGTTAGATCGGTTTCTGTCTCAATCCACCGTAAAAACTCCGTATTACCTCCTTCAATGGGTAACACCAGAATACAGGGACATTCGTAACTGTGATGTTCAGTAACAGTTTTAATTAGTTGCGGCATGTGTGTTTTACTTGTTTTTGCTGTCATGACTACTATGGTAGGATTTCCTCTTCGTTGTAACATGGAATGACGATGGAAAGTTTCATAGTTTTTTACCTACAACAAAGTGTTGTGCGCCGAGTGGAAGCCATGCCAGATATTTTTCTAATGGTCGGAGTAACTTTAAAAAAGCTGGAAAGTATACACGATACTCTTGCATCACAACCTCCATGCCTGCCTCCCGCAACACATTTCTAACCTGACAGCGCTTCAGTAAAACTGCATTTTCATCGAAAGGACAAGTATTAACTGCATGGAGGGTCATAGGATTAATTGGATTATGTTCATAAATCATAAATGCACCCCCACTCCGAAGAGAGCGGGAAACTTCTTGAATAAGTTGTATATGTTCCTCTGCAGGAATGTGATGAAATACACAAGTAGCAAGTGCTAAATCAAATTGTCCTTCCGGGTATGGAAGTGTTTTACCATCAAATAATGAAAATTCACCAAACCCATTAAATCGTTCTTTCGCCAAAGTCAAAGATTTCTCTGACACATCAGTTCCAAAAAGACCGGTTCTTGGAAAATGTTTGGCCAAGAATGGAAAATTGTTTCCAACTCCTGTCCCAAAATCAAGAATATTATTGACATCTACTCCAACAATTTTTGCCACTCTCTTCAAATCACAAATTTTATATTCTGCAAAATACTCAGGTTTTTCTCCGGTAATCCGAATATTTTCTTGGTGCAGATTATGGTATTCATCTGCAAATTGATCAAATTCAGCAACATCCATAACGATCTCTCAGTGTTTTTATAGTGTGTACTCACAAATTCATACCCGTGAATCCTGAATATTCAGTTGAATTTTACGTCTACCGCGGAATTCGTTAAAACCCAAATTAACTGCGAGTTGTGAAGGTGGATTTTCTGCATAGGTCTCTGCTCGATTCCAGCCTATAATTTCAACATTTCCGTTTACTTGCCATTTGACGTGTTTCTCATTGAGCAGTGTAAACGGTAATTCTGGAGTTTCTATGGAAAATAGCGGTTCTTGATTCCCTTCACCAAAAGGCTGTAGACGGTCTAACTGCTCCACAAACAAGTTCGTTAATTTTGGAACCTCCAGGGAGCCGTCGAGTTGTAATTTAGGCTCAATTGATTCAGGAATATGCTCCCGGCAAAAAGCAAAAAAACGTTCCCGGAACTCATTTAAATTCCCTGGGATCAAACTGCAGCCTGCGGCAGCGGCATGTCCGCCAAAACGCTCCAGTAAATCCGCACACTCCGAAAGTGCGTCTTTCAAATGCAATTCCGGAATGGAGCGTCCTGAACCTTTCAACTTTTTTTCACGCTCGCTGAGTATCAGCACCGGCTTGTAAAAACGCTCCACCAAACGGGTAGCGACAATGCCGTTTATCCCTTCGTGGAATTCCGGAGAAGACAAAATCAAAGCTGGAAACTGATTTTGTGTATCCGCTAGAGCAAGAGCTGTTTCTAGCATCTCGCCTTCTTTTTCACGTCGTTCAATATTTGTGGCATCAAGTTTTTTTGCCATTTTTTCGGCTTCTTGAAGATCGTTTGAAAGCAAAAAGTGAACTGCCATATCTGCATCTTCCAGACGACCTGCCGCATTCAGCAAGGGAGCAAATTGAAAACCTAATGTACGAGAAGTAATCGTTTTAACATTTTTCAATTTCTTCAGGACCTGAATTGCCAACCTCGGTTTTTCATTCATTACCAGCAGTCCGTGATGTGTCAAAATACGATTTTCATCCACCAGTGGCATCACGTCCGCCACCGTGCCTAAAGCTGCTAAATCAAGACTATCACGCAAATTTGGTTCCGGTCTTTCAGCAGTCCACCATCCGGAGTCCCGCAGGGATTTCCGTAATGCCATAATCAACTTGAGTGCCACACCGCATCCGGAGATTTTCTTGAACGGATACTTACATTCAGGATGATTTGGATTAACCACGATTCCGGAAGGAAGCAAACTCGCATCCGCCAAATGATGGTCTGTGATTATTGTTTTTATACCTTCATCATTCAGTCTCTGTACTTCCCGGGCAGCGGTTATTCCGTTGTCCACTGTAATGACCAATTCCGGACGCATTTCCAGTAAAATTTCTGTACTCGATTCCGTCAAACCGTAACCGTGTTTTATACGGTTCGGAATAAAAAAGTCTAAATCCAGCTTCCCGCATTTATGCAAAAACTCCAGAATCAAGGCAGTTGCCGTGATTCCGTCTACGTCATAATCGCCTAAAATTACAATGCGCAGATTTTTAGCAATCGTATCCTGCAATAGATCCACTGCTTCCCGCATCTGGCGAAGTTCATAAGGATCACGGAGATTATTGAGGCTGGGCAATAAAAAAGATTTAATTTCTTCACGCGTTTTGTGTCCTCTGCGCAAAAGAATTTCTGCCACATACGGATTCGTATTCCACTCCCGGCACAATTGTTTTACTTGCTCGGGATCAGCTGTAGATGAGTCATACCATTGTTTTTGGGGCAACATCAATTTCCCTGCTCCCGATTCTTTTTTTTGAACCTGCGTGTTGACTTTGGAGGTTGAGGTTCCGGCATTTTCCAAATTATTTTTTCCGGAAGCACTTTTTCACTTTCCAGGAAACTGAACATCTTTAAGCAAATCCAGGCATCGGTAGCCGCATAAAGACATTGACTTGAGTTAAGATCCGGACGCTCCCAATTCGTTAATTGTTCTTTTTTGGTAATCCGGACACCGAAGAAAATAGCCGCGAGATTCCTTAAACCACAAGTCGCAATCCCTAAGTCACTCCCGATGTTCGACAATTCGACAAAACCTTCCGCATCAAATTTGCGCAATTTTTTGAGAGCCCTGATATCATCCAAAATGGCAACTCCAACTTTTAAAATATCCGGATCCGCCAGCAAAGAAGCCAATTCCTCCGGAAGTCCCAAATAGTTTAAACGGAACAAAAACGCTTCATCACGTGTGGATAACTGCAAAAGTGAAACTGAATACTGATCGCCTTTCTTGAAGGTCGGTCGTGTTTCAGTATCAAAACCCAAAACAGACTCCTGCCGCAAAATTTTTATTGCTTCACTTACATCTTTACTTTCCGTGATTAAATGGATCTTACCTTCAAACGATAGAATTGGTAGAGTATTGATGTGTTCTTTGCTCAGCCTTTCAGGGAAACGCTGATCTATTTCGGAATTGATAATTTCTCCAGAATTTAAATTTGATTGATTGAAAGATTCTGTTTCAGTTGAGTCGGAATTAGTTTGCAAATCTTGTCTATGCATTGCGACAATTGTGAGTCATGGGTTTTCAGTAGTGAACGTTTCCGGATCGGCATTTAATTCTCCGGACTCCGAATGTTTGATAAAGTTTTGATACTCTGCCAGTGCCAGTTCAATAGTTTCCCAGGAGAAACCGCGCTGGTAAAGTTTTTGGTTTAAAACCGCAGGTGTTTGTTTTTTTCCTTTTTTATGCAAACGTTCCAAGCACTTTAGCGCTTTTTTCAGCCACAACTCCTGATTGCCGAGTTTATTCAGAATTTCCTCTGACATTTCACGGGAGATACCGCGATTTTGAAGATCCTGTAAAATCCTGTACGGGCCATGTGGATTGTTCGCGAGTTTTGATTCCACAAAACGATTGGTAAAGCGCTCGTCACTTTGAAAATCGCGTTTTTGCATTTCCAGCAAACAACGCTCCACCAAGGCAGAAACATCAAATGCCGCGGATTTGTAAAAACGTTGTTGCAGCTTTCTGCGTAATTCAAAAGCAGAATGCTCACGGGCGGCGAGAAAGCTCAATATTTTGTTGCGGATCGTCGTGTAGCAGGCTTCTTTCTCCAATAATTCCTGCTGCTCGTCAGTAAGCGGCAAGTCTTTTGGCTGCCCTAAACCGGTCCATATTTCAGCAGCCAATTTCAACTCACGCTTATCACTCAACTTAAGTGTCACCGTGCCGTCATAGGAAAAATGGGCCCCTTCTACAAACACTAAACTTTTATTTTCAACTAACTCCAATATTTCCTGTCTCCATGCGATTCCGCCCACGAAACCACCGTGACGAAAATCCAGAAGTTTTTGCGCAACTGGTAAAAACCAATCCGTACATGGCTCGTGTTTTCGATTATCCGGAACTTCTAATTCCTCATCCTACGCCTGAAAATTTTCAACAACTCTGGGACAGCAAAAAAGAAAATGTCCCTGCTTCATCCGGAAGAGTCCATCTGGAAATTGGCTGTGGCTCCGGACGTTACCTTACTGAATGGGCTCAGGAGAATCCGAAGGACGCCTTCATCGGCCTTGAATTGCGTTATAAGCGACTTGTGCTAGCTGCAAAAAAAATTGAACAGCAAACTATCAGCAACATACTTTTAATGCGAGAGCACGGTGAATTTATTGATGAATATCTGCCGCACAACAGCATAGATTGCATGCACATCAATTTTCCTGACCCCTGGTCCAAAAAATCCCGCCGTAAACACCGTATCCTCAGTGCAGATTTTCTCACCAAAATGCATCCATTCTTTCGTTCCGGGGGCGAATTGCGATTTAAGACGGATCATCTCGAATACTTTGAAACCGTAACAGATATTATACAAAATCTTGAGACCTACAAGATTGTTGAATACAGCAAAGATTTACATCAAAATGAATACAACGCTAAGAACATTCTGACGGAGTTTGAGATGTTATTCAAGTCGAAGGGTAACCCTCCAATTGGGTATTTGAAAGCAACAGCCCAGTAGCGGCATAGTTCTGGTCCAGATTTAACGGGAACCCTTATAATAAAAATGATTGACCCTTGAATGACTTTCAATCCTCACAAGGTTGGAGTCAAACAAGTGTTGGCGGTTAATTTTAAGCGGTTGAATCAAGCGGTTTTTGAAAATCCGGGTCAACCAAAATAAATCCCATTCATTTATTTGAATTTCCCGAAGGTGGATATCTGTATAATCATTTTTTTGAGAAAATCGAAAACTGGATCTGATTTCCAAAAGATCACCGTTCATTTTTCCAGAAGCAAAAACACGTATCTCTTTCCGCGAAGTCTGGATGCCCAAGTTTGTGATTTGTGGATATTTTGCTCTCACCTGTTCTTCCAGAGTTTGATCTCTCAGAATAAAGTGTATTTCAATTTTTTCATATTTCATAAAAATTGGCCACTTTGAATGGATGGATTGTTGGACGTTCATGAGTGGATTTTCAATGAGTATTTCTACAGAATCAGCAAATAGCAAATGAAATGGAGCTGGAGAAACAGACAATAAAACTTCTTGATTCCCCGTCTGTGCATTGATTCGTGTCTCAATTTCCAAGTTATCTGGCTGCCATCGTTGCTGAATTTGTTTCTTTGTCCATTGTTCCCACTCGTTATTCCAAACAAGCCCTTGCTTTGCAATAGGATCGGTATAATTCAAATTTTCCGGGATAATCCTGAAAAAACGAAAATTACCTTCCGCACTTTCAAATTCCGGGTGGAGGGTAAACTGTCCGGAAAGTTCCTTTCGGACCTCTTCAATTTCATGGTACAGACTCCGATAAAACAAAATATAAGAATTTGTGTAAGGTTCTGAGTAAAGGACAGATTTCATGTATTTAAGATGTTTTTCCAGTTGGTAGTCCTCCGTTCTATTGTGGACTCCCAGCAAATAATATCCGAGTCCCCACCGTGTATTATTTGTAAAAATTATACTCTTGGGACCAACGTATTCTTCTAAACGTTTTGAAACAGAATTAAGCCCTTGAGAAGGAGTGCTGTAAGCGGTTTTAATATTGTGTTTTACGGTATTGATAGAGTTTTTTAAAAGCCAAATGGTGAGAATTCCGGCAAGTAACCAAGGCAATAACTTGAATCCCGGAAGTACAATGATCCTTCTAAGCTGGGTGCCATTCAGGCTTTCAGTGACAGCGTGTAAATCTGCGATCAGAAAAGCAAAAGAGAGCATCACCAAAGGAAATACAGGGTATAAGTATGCAATTCCACCCAGTTTGTGAAGATGAAAAACATAGACATAAAGGTAAAATATGGCAAAACCGACCACCCCTAAATTCAGCCAATCATATAAACGTGGCGTTCTTCCATTCATTTTTGAATGCAGAACTCTTCCAACGCTCAGTACAATTCCTAGAGCAAATGCCGGGGCCAAAAAGTGCCACGAAACACCGATCATTTGTGAAAACCGTTCTGAAAGTTCAGAAATTCTCCACTCAATTGAACCTTGAAATTCGCCATAACCCGCAGGGACTTTTTCCACAATACCCAACCGCCAAATAATGTCCATAAAAATTTTCAGCCGTTGCTCTGCTAAAAAAATACTCCAATACACAACTGGAAAAAATACAATACTAAACCCAAACACACTATTTTTTAGGGCGTACCACAAAGACCGGATTGGATCAGGATCCCTGTAAATTGCGCAAATGATAATCCAATAAAGGTAGAGCGGTCCGAAAGCTAGTGTGGTTTGTTTGACTCCAAAGGCCAGACCTATCGCAACACCTCCCCAAAAAAAATGTTGTTTGAGCAAAAGCCAAAATGACCATAAAATGGTGGTCACCAACAATCCATCCACCAAACCTACCCCGGACATTTCCACGGCAGTAGGTGAAATGGCCATCATAAAAGCGGCCCAGCATCCCGCAACCTCACTATGCACTTGTTTGCCGATAGCATACACGAACACAACGCCTATCAATCCAGCCAAGAAACTGGGTAGCACCGCCACGGATTCATGAACTCCGAACAGAGCAAAAAATGCAGCTTGAACATAGAAAAAAACAGGTGGCTTATCGCTTGCGTTGGGGCCGGTTAACCAGTAATCACCTTTGGATATTTCGGCGCTGATTCTGGCATAGTTCGCTGTGTCAGAAAACAAAGGTACTATGTTGTAGCTTCCCAGTCGAAAAAGACAGGCAAGGAGTAATATAAGTAAAAAAATATAATTGTCTTTTATTTTAATCATTTGAAATATTCGTATCATTTGAATCGAAATTATCTATTTGTTTATTTTCGTTCAGATTCTTTGTTTTCCAGACTACATAATGCGGTCTTTTTTTGACTTCAAGATATATTTTGCCGATATATTCACCAATGAGACCTAGAAAAACCAGTTGTACACCGCCTAAAAAATAAATGGGTAACACGGTCGAAGTCCAACCCGGAACGCTATTGCCGAATAAATGAGCCAATAAACCCCAAGCAGAAGCCAATAGCGAGAAAAGACATACAAACATCCCAACCACAGAAGCGATCCGAAGCGGGATCACACTAAACGAGGTGATCCCCTCAAAGCCAAATTTTAACATGGCACCCAATGGATATTTAGTTTTTCCCGCAAGTCTTTGGTCGCGTTTGTATTTCACCGTACAATGCTTAAATCCAATCAGTGGAAACAGCCCTCTAAGGAACATATTAACTTCACCATACTGCTTAAACGCTTCTAAGACTTGTCTGGTAACTAACCGGAACTCAGCATGATGTGGCACAATAGGTACGCCAAGCCATTGCATCAATTTATAAAACCCCGTTGCTGAAATTCGTTTAAAAAAAGTATCTTCCTCCCGATCATTTCGTACACCATAAACAATTTCAAATCCATCGCGATAGCAGATAAGCATATTTTCTATTAGTTCAGGTGGATCTTGCAGATCCGCATCCAAAGATATAACAGCATCGCCTTCAGCAATTCTCAGGCCTGCAGATAAGGCAGCCTGATGACCAAAATTTTTGCTGAATGAAAGTGCTTTCACAAACTTTTCTTCTTGGGAAAATTCATCAAGAATTTCAAAAGTTCCATCGGTCGAACCGTCATCCACATAAATAATGTTGAAATCGTCTATTAATTTTTTTTTCTTTACTTCTTCCAAAACACTTCGGACTCTGGAGTGCGTACTCCTTAGAACTTCTTCCTCATTGAAGCAGGGAATTACAATATCTAGCTGCATAAATTTTGGTTAAGCGGTGTTAGATTTATTAAAGTGGAATGAAATATTATGTAGTGTTTGATCAATTTTGATATTTTCTGTGATAAAGTGTCAGTCTAGCCTTCGGGAATTCTCTTAAAACTTGGAATTTCTCACCCACCCCGTCTAGTGTTAATGCGGACATAAATTTAATTTCATCTCGGTAGACACTTTCAGTTCCAGAATCTTCCAATGAAACACCTTCCCTTTTTAGACTTGCCAAATAACCTTCATGTATTAGTAAAAATTCTATTTTTGATTGCTCGATAATTTGCATTATTGGGTTTTCGTGATGTGCATTTGTAAACCATTGAGAATCCATGTGCAGTCCGCGAGGGTTTAAAATGTGAGAATCTTGAGGAACAATATTCTTTAATTCAGCCATTGCTTGACGTATATGAACCAGTCTATCAGCAATTCTTTTTCGTACTTTGAAATCAAAACTGGCATGCTTGGTTTGCTGTTGCAGACCTGCCGCAATAATAATAATTAGCAAAATAATTCCTGTAAGCTGTCTTTTAGTTGAGGGAGTCACAGACAGCCAATATACTCCCACAAAGGTCAGCAACATCAGAGAGGGCGCAACGTGAATCAAATAACGTGCAATTAATACCTCAACTTCCACAAAAACGTACCCTGTTCCTATCAACACCCATATCAGATTAGCAATAAATAAAGCGGGTATCGGCCTGCTTAACCATTCTCTCATGTTATTACGGTTTTTATAAAACCTCCTAGCAAAAGAATAAAATGATAATAAAAGCAACATTGAGTAAGAATAACCGACTAATTCGTTAGAGGCAGTATATTCAACCCAGTCAAAAAGATTTATTTCGGTGTAAGTTTGTACTTTGCGCTCAGACTGGATTCCTTGCCACAATCGTTGCCAATGAAATACTTGGTAAGGTGTAAACAGAATCACTCCGCTTACCAAAGTCGTCAATGATCCTGTCATCCACAAAAAAATTGTGCTTAGAACCTTAATACGACCAATCCACAGTCCTATCAAGAATATGATTCCAGCCCATGGTAATAATAGAAGTGCCTGCAATTTGCTCGCAATCGCCAAAGCTGTACCGAGGGCCATCCAAGAGAGTAAGAGGAATCGTGGTCTGCGCAAATATTCGGTTGCCGAAAAAATCGCGATCACAATTCCCAAAAGCATTGGAGGTTCCGGATGCATGGTTATAGCAAAATAATAACTTCCACGCTGCATCCCCACAAAACACATTCCTAAAAAAGCCCACTTCCACGATTCCATGAGCCTCGAAAGTCTCCAAAAAACAATCAAAATAAGAACCTGTATGCTAAGGTAAGAAGCCCAGCGTGAACCTGTTATGAATCCACCTGTGGGAATTGTCTCTGCGAAGCCGTTTAAAAACCAGGAGACGAGATAGCTAATATGGGAGTAAAAGGCAGTATAAGCATGATGTAACAATTCCCATGTATGCTGAGACTGCATCCTCTCAATACTCCTCAAATGCAGTCCTTCATCCAGCCAGAGTAGGTCAGCTTCACGAGCATTCCGGATGTCCAGCCAGATCATCGGTGCCGTAAAATAATAGAAAGCTCCCAAAAAAACACTCACCGAAACAATAGGTAATACACGGGTAAATAATTGATTTTTAAAAAATAGACCTGCCGTTTTATCCATTCAGGATCTCAAAAGAACATTAAAAAAGTTAGAACATCTCTCATACCTCTTTTCACGCGTGAAAAATTAGAACTATATATTTCAAAGCTTGGAAATAGCTTTGATGAAAACTTTTTCTCAACCTCAATCCTGTTAAATAATAAGAAATCAGAGACAATATGGGGTATGAGATTCAATACTAAAGAGTCTATTACAGTATTCCAGCAACTATTAGTTTTCAAGTCAATTGCAGTAATGCCGCTTGCAACCTGAATCAGTTTTGAATAAGAGACGACTTGGAGAATGTCACTTTATATGTTAGTATCAGACTTCAATAAATGAGCTTTTTTTTCGAAACTAACAGTCCAGAAACTTTACTTTTGCTGTAGTCGATTTCTGGAAGATCAGTCTGTTCTGCACTTTCTGCTTAATTAAAATTAATATGACTTCTCGTGTGATGGTATTGGGTGTGGGTGCTTTTGCGCATGCAGTACAAACTATCCTTCGGGAAGATGGCGCAGAAACCGCTTGTTACCTGACAAGACCCTACAGTCACTTCGGCCCCAAAATAGTCGGTCAAACCTGGAGTACTGAAGATCATCCGTCTCCTTTACCCCTGATTGAAAAATTTAAACCTGATCTGATAATTCCACAGGCAGTAGCCTGGGCAGAACAGCCTTGGGCTGCAGACCTGGTCAAGCAGGGTTTGCCGATTTTTAGTCCTGTCGGTGATGCAATGCAGATAGAAATTTCACGACAGGAGTCTTCGGAGTTGTGCCGGAAATACGGCATTCCAGTGCCGGCCTCCTACCATGTACAGAACCGCATTGAGGCACGACAGTTGATGCAGGACGATCCGCGGCCTTATGTTTTGAAAAACCCCATTTGCTCTCCCTTCAGTCCAGTCCACGCCATTATCTGTGAAAGCCCGGAAGATACGCTGGGCTGGATTGAGCGCGTGGATTATGCAGAAGGTCTATTTTTACAGGAGTATCTTGGAAAAGAGGAGGCCGGACATTTTGTTTTTATCAGTGGCGGAGAGATACGCAGTTTGGTTACAAACCAGGAATACAAACGTGCTTTTACCGGAGATATGGGGCCATTGGCAGGTGCACCTTTGGCCGGAATTGTAGAACAGGATCCGGATGATAAATTTGGTTTAGCTCGAGAATTAATTCATCCTCTAAAGCCCTGGTTTGAAAAAACAGGCTACACCGGACCGCTCCAGGTCACTGCAATACGCAAAGAAGGAACCTGGCATGCAATTGAATACAACATTCGTTTAGGTGTGACTACAACCGCACTTCTGTTGAGGATGCTAAAAAACCCGGTTGATGTTTTGCTGAAAGTCGTCCGGGATCAAGTCCCTGTACTGGATTGGAATCCGGAGAAACTTTTTGGCTGCACTCTTACATTAGCAGGATACGGCTATCCTTACGTTGTTCCTTCTGTACCAAAATTACCGGTTGAAGTTTCAGCACCTCTTGAGTGTGACTTGTGGTGGAATGAAGTAGATGAAGAGGACGGTCAACTGTATATGGCAAATCATCAAAATTACGAAATGGGTCACAGGATTGCGGACGTGAATGCCTGTGCTTCTGAGATGGATTCAGCAGTTGAACAAATAGAAAAAGAAATTCTCAAACTCCGCTGTTTGGGAAGTTATTACCGACTGGACCTCAAAGAATTAACTGAAAAATATTCCTCACTCTTGACCTCCTAAAAAGCTGCTTTAAAATAAAAATCGATGACCTACACACTTCCAGGAACTGATGAAAAATCTCGCTACGTTGAACAAAAGTTTGATGAAATTGCTCAAAAATACGATCGATTCAACGATCTTATCACTTTTGGAATGCACCGCTACTGGAAAAGGTTCGTGGTACGACAAACTGGACTGCACCCGGAAGAACACTGCCTGGATTTGTGCTGTGGAACCGGCGATATCGCTCGAGAAGTATTACGTCAATATCCTGCATCCAAAGTGACAGGTCTTGATTTTTCGCAAAAAATGCTCAACATTGCCAAATCCAAAAGCAGCAATAATTCAGGAATTCAATATCTGCTGGGTGACGCAATGGAAATCCCTTTTCCGGATACAAATTTTGATGCAGTCACGATTGGGTACGGTTTACGAAACGTTCCAAACCTGAACGGATGCCTGCAAGAAATCTTGCGTGTGCTGAAACCAGGCGGAGTTTTGGTCAGCCTGGATGTAGGAAAAGTTCGTTTACCGGTTATTAAGGAACTAAATAACTTTTATTTTTTTCGTATCGTTCCTTTGATCGGAAATTTGTTGATGCCCGGACAGGATATGTTTCAATATTTGCCAAATTCTTCACTTGAATATCCTAACCAGGAATTACTTAAACGCCTAATGTTTGAAGCAGGATTCCAGCAGGTTGAAATACACGATTTCGTTTTTGGGGCTTCCACTGTACATGTTGCCTGCAAACCAACCATCAATTGATTATAACCTAAAAGTGAAACCAGAAAAATTTCAATCGCTTGAGGATGCCCGCTGTTTCCTACTAAAACAAGTCAAAGAATGGGATAATTCCCAAAATAAACCAATCCCTGAAAACTCTGGAGTTGTACGTCTGGAAGCTTCTCTAGAGTCGGCTCATCCTCTGGAATGGCTAACCTTACAGGATTGTTCACAGAAGATTTATTGGGAAAACCGTTCGCAAAAAGAACAATTTGCCGGTATTGGTACAGCCCTTGAGATTGCAGACGGGAAGGATGGTTACGAAAATATATTGCAAGTTATCAGTAAAATTTTACAGGATTCTCCTGAAACAGTCCGTTTTTACGGAGGAATGCGTTTTGACTCCAAAGCTTCAATTTCCCCAGAGTGGGAAACTTGGGGAACCGCACGTTTTACTATACCACTGGTTGAATTAAGCATTATCGAGGAAAATGTAACTTTGGCCTGTAATTTCCTTCCAGGTGATAAAAAGAATGCCAAGCTTCAGCCGTTGCAAAATTTGCTGGAGTCTCTGCGAACGGAAGATGTCATCATTCCAGATAATCCGCTGATTGGACTGGAGCGGCACGATCTTCCAGAATATCGACAATGGTGTCGCCTGGTTGAGCAAGGACTTGAAAACATTTCCAGCGGCAAAATAAACAAAGTGGTTTTGGCACGAGCTGCAGTTTTCAGTTTGGCCCGTGACTATGACCCCACCGAACTTCTACTCCAATTGAGACGTCACGCACCACAAGCTTTTCATTTTTGTTTTCAGCTTGCTCCCAATAAAGCCTTTTTGGGGATCACTCCAGAACTGCTTTACCGAAGATCGGGAACACAAATTGGGAGTGAAGCAATTGCCGGAACACGTCCCCGCGGACAAACACTTGAAGATGATCAACGTTTGGCAGACGAACTACGTAACAGTGAAAAAGAACAGCGTGAACATTTAATGGTTTTAGATCGAATGGAACGTGTACTGAAGCAATTTTGCCGGCAAACAAAACGCTTGTCTTACTTGGAGCGCCTGTCCCTGCGGCATGTTCAACACCTGCTTAGCAGGATGCAGGGGATCCTGCGTCCGAATGTAAATGATTCCGATTTGCTTCCGTCTTTCCATCCGACACCGGCAGTTTCAGGAACACCTGATCCGGAAGCTCGTGAGATTATCCGTGAGTTGGAGCCATTTGACAGAGGTTGGTATGCGGGTCCTGTTGGATGGATAAATCGTAATCAGGCTGAATTTGCCGTTGCAATTCGATCCGGACTGTTATGCGGACGGACTTTAAGAGTCTATACAGGAGCTGGAATCGTTGCAGGTTCAGTTCCGGAAGAAGAGTGGAGGGAGATAGAAGCCAAACTCCAAAGCTGGAAATCTTTACTGGGACGATCGTGAACTGGAATGAATGTTGGGGAGAATGGATTATTGAGGAATTAGTACGGCATGGTACGTTGTGTTTTTGTATCTCTCCAGGATCACGTTCCACCCCTTTGACTGCGGCGGTTGCCCGTAATGACCTGGCAAAATCTGTTGTATTTAACGATGAACGTGCAGCCGCATATTTTGCACTCGGTCATGCCAGAGCAACCGGGAAACCGGCAGTCTTGATTTGCACATCCGGAACTGCCGGAGCAAATTATTTGCCTGCAGTTATCGAATCTTCACTTGAGCAAATTCCTCTGCTGGTACTGACTGCTGACCGACCGCCAGAACTTCGAGATACCGGAGCAAATCAGGCTATAAACCAGACTCACATTTTTGGAACACACGTCCGCTGGTTTTTTGATCCAGGATGTCCCGGAGCGGAGTTCACTCCCGCAGCCTTGCTCTCCACAATTAACCATGCGCTATCAAAAACACAGCGTCCCTTGTCCGGACCGGTGCACCTGAATTTTCCTTTCCGCGAACCTTTCTTTGAAAAAAATAAGGCTGATAAAAGCATAGATTTACTTCTGCCACCGAAAACAAAACGCTACGTTAACTTTGCGATTTCAAGAAAAATCCTGCCAAAAAAAGAAATATTGGAATTGATTGAAAGCCGTCCTGAATCCGGAATCTTGAGCATCGGACGTGTTCCTTCAAACTCACTTGATTCCCTCAGAAAACTTGCAGAAGAATTGGGTTGGCCGGTATTTGCAGATGTCACTTCCGGACTACGTCTGGGTAATAATTGCCCGAACAGGATAACTTACTATGATCAACTGCTGCATGATGATCTTATCAGTTCAAACTGGGACATTGAAGCAGTTTGGCACATTGGTTTTCCACCTACATCTAAACGCTGGCTTACGCGCTGGGAACAGAGCCCTCCCTCTCAAATGGTCTGGATCGCAGACCATTCTGAACGTCACGATCAGTCTCACAATTTTCGCTGGATAATAGAGGCTGATATTACAGAATTTTGTGAACATCTAGTGCATGAATTGCGACTGGATAAAAGGTCAGCCGTTAACCATTCAAAAACGCAGAAATGGCTTCAGGCATCAGAAAAGGCTGGTGATTTGATAGAGAAACATTTTTCCGCAAATTCAGAAAATGAGAAGATTAATGAATTTGCTTTGGTGCGAAGGTTGACTCAGATAATACCTGAAACTCATGGTTTTTTCATCGGAAACAGTCTCCCAGTCCGTGCAGTGGACATGGTTGGTTCTGAAAAAGGAGCTGATATTCCAACAGCACTCAATCGGGGCGCCAGTGGAATTGACGGCCTTATAGCGTCAGCATGCGGATACTCTTCAGGAATGCAGAAGCCGGTCACATTGCTTATTGGCGACTTGTCAGCTTTACACGATCTTAATTCGTTCAAACTACTCACAGATTCTCCTGAACCAGTTTTGCTGGTTTTACTCAATAACCACGGAGGAGGTATTTTTTCATTCCTTCCTGTTGCCCGGCAGACAGATATTTTCGAACCATTTTTCGCTGCACCACACGATTATAATTTCCGGAAAGTTTCTTCAATGTTTAATTTGAATTATTTTAACCCTGGTTCGATCAGTGCTTTTGAGACAGATTATTCAAAAGCAATTCAAGCAAACAAATCTGCAGTAATAGAAATTATTTCGGAACGTGAAAAAAATCCGCAATATCTTGAGTCCTTGCGGCAAAAACTCGTAAAAAGTGCATTTGAATCTTCTTCATAAGAACGTTATACTTAAAAATTTGTTAGCTATTTTGCTTTAAAAGTATTCCAGGTTGAAAACTAAATAATATTTATGCACACTCGCTATGATCTTCCTCTGATTGGAGCAACATTATTTTTGCTCTCCTGGGGAACAGTGATGATTTACAGTACAGGTGGTGTTTATGCCGACCTTCAATACGATGATGGTCAATACTTTTTATACCGGCACTTGATGCACATACTGGCAGGACTTGTAGTTTTGGGAGTTGCACTGTACGTGAACTATCACAAATGGCAGCAATTTTCAATTTGGTTAATGCTGGTAATGTTGATTTTACTGATTCTGGTTTTGATTCCTGAAGTGGGACATGAGGTTAAGGGAGGACGCCGCTGGCTGCGTATAGGTTCGTTAAGTTTGCAGCCTGCCGAATTGCTGAAGATAGTTTTGATTATCTATGTGGCTTCATATTTGGAAAGAAAGCAGGAATTGCTGGCTTTTTTCTTCCGCGGGTTGACACCAAACTTTATTGTCACAGGTATTTATCTCTTTCTTGTCTTGCTGCAACCAGACTTTGGGACAGTAATTTTGTTAGCAACAACAGTCTTGCTGATGCTGTATGTCGGCGGTGGCAGTCCCATTCAAATTGCCACCAGCCTGTTAGGTGTGGGTGTTATTGCAGGATTTTTGATTGCATCACACACATATCGCGTACGGAGAATGCTCTCTTTTTTGAATCCCTGGGATGATCCGCAAAATTCCGGATTCCAAATTATCCAGTCATTCATTGCTCTTGGAACAGGTGGGTGGCTTGGTAAGGGCCTGGGAGAAAGCCTTCAAAAACGCCTTTTCCTGCCTGATGCTCACACAGATTTTATTTTTGCCATCATTGGAGAAGAATTAGGGTTTTTGTGGATTTGTGTACTGATTATTCTATTTTCCGTTTTTATTTGGCGCGGTTACTGGATAGCCTGGAATGCCCAAGATACATTTGGAAAACACCTGGCTTTTGGAGCCACTACAATTCTAAGCCTGCAAATTGTTATCAATCTTTTTGTTGTTATAGGTCTCCTTCCAACTAAAGGTTTGCCACTTCCATTCATAAGCTACGGTGGAACATCTCTTGTGGTAACCATGTTCTTAACAGGTCTTTTACTCAATATCAGCGGCCGTATAGATCCAACTGATGAGAAACCGGTAAATGGTTTTTCCTCTAGAACCAATGTTCCCTCCAATGAGTAAGGACTATCCATCCTGGATGTTCAGGACGTTTCAGAATTTTAAATTCTGTTCCTCACTGGCATCTTTTATCCGTATATTCCTGCTTTTTTCCTTAATTTACACACAGGCAGCAGGTCTAATTTTTCTCCCTTCCGGATTTTCATTACCTTCTCCGGCCTTTGCGCAAACTTCCACAAATAAAACTGATTCCAAGGTAAGTCACCGCTTGGAAAATTTCTTAATCAGCACAGAAGATCGAGATAACTGGACTCGCCTGATGTTAGCCATTCTTAACAGCGTGCCTGCAGTAGAGCAGGTTTTGGCACAAGGTGTAAGCGTAAATATTAGAGGAACCGAAGAATTTCACGGAGTGACTCCGCTTATATTTGCTTCCGGAATTGGTTCCCTAGTCATAGTAAAATTGCTTGTAGAAAAAGGTGCACGCCTGAATGATACGGATACTCAAGGCAATACGGCTTTGATTCAGGCGGCAAAGAAAGGACACTTTGATACGCTACAATATTTACTCCTGCAAGGTGCAAACCCGAATGCTGAAACTAATCAAAAGTGGAAGGCATTAATGTTCGCCGCACACAGAGGACAATTTGAAGTTCTCAAAACTTTATTGAAACATGGTGCAAGAGCAGACTTCCAGGACGATTTGGGGATGTCCTCTATTATGTATGCAGCTCAGAACGGGCATTTTGAAATAGTCCTACACTTACTAAAGCGCGGCGCAAAAGTAGATTTAGCCTCACTTAACGGTTCAACAGCTTTAATTTGGGCCATTAGGGCGGGCCATGAAAATATTACTGAATTACTCTTGAATGCAGGTGCAGAAATAAATTATTTGGAGAGTGAGTTTCAAAGGTCACCACTGCTGCTGGCAGCAATGTATGGTAGGGAATCAACTGTAAAGAGGTTGTTATCCGCCGGAGCTAATGTAGAGGCAATTGACAAACAAGGTGCAAATGCTTTGTTACTGGCTCTAAGCAATAATCATTTGGAAACGGCAAATTTTTTGATCGAATACGGAATTACTATCAACACTGCTGACCAAAAAAAATACAACCCTCTTATGGCTGCAGTTTCTCAAGGAAGTTTTGAATTAACAAAATCCCTGCTCGAGAAAGGGGCGGTAGTGAATGCTCAGGATTTTGCTGGAAAAACCGCATTAATGATTGCAGCAGGAAAAGGAGATATGAAAATAGTAAAGCTCCTGCTCAGAGAACAGGGGCGACTTGATTTTAGCGACCGCTACGGACGAACCGCATGGATGTATGCAGCCGAACAACAACGTATCTCAATGGTTCGATTTCTAAGCAATAATGAAATTGATAACCATGAAAACCTCTTTTATGCCGTTTCCCATGGACTATTCAAAGTAGTTGAAACATTGCTGGAGTTACACGCAAATACAGGAGTCCGTGATTCTCAAGGATGGACTCCTTTGATGTGGGCAGCAAATAACGGTCATGCCAAAATCGTAGAACTTCTGCTAAAAGGTGGAACAAATATTAACAGTAGTAATGGAAAAAGTCCCAATGTTTCCGGCTGGACCCCACTAATGCTGGCTGCGGGGAGTGGACATCTCGAGACTGTAGAATTTCTCACTCAGAACGGAGCAGATCTTACTGCAGAAGATGAGGATAGTTGGACAGCACTAACCTGGGCTTCTCATAAAGGATACACTGATGTTGTTAGCTTTTTGGTTGATAACGGAGCAAATATTGATAAGCTTGGCTCTGATGGTTCTACACCGCTTATTTGGGCCGCATCTCAGGGTCACGATACCCTAGTGCGTGTCTTGTTAACTAAAGGTGCAAATTATACATTGAAAGATGGTTACGGAAAATCCGCACTTGCACATGCAGTACTGCAAGGTCATTTCTCAATTGCAAAAATGTTGATTAATCATGGAGCCGACATTAATCAGAATCTACTTTATGCTGCACGTAGAGGATACAAAAATATGGTTGTATTTTTACTTGAAGAAAGTGCGGAAATTGATTATCTGTCTCCACATAACGAAACTCCTTTAAATCTTGCCAGTCAGGGAAAACACTGGGAAACAGCCAAAATTCTTCTGGAGAAAGGTGCAAATTCCGCATTGCAAAATGCCCAGGGACAGACTTCACTGATGTCTGCAGTTTTGACCGGTGAAGCAAAAATGGTAAATCTACTGATCAACTCTACTAAAACAGGCTCTCTGAATTCTGAACTTGAAAATGCAGATTTTTTAGTAAACACACCTTTGATGACAGCTGCTGTCCACGGTTATTTAGATATCGTTAAAATATTGCTCGATAATGGTGCAAAAGTTGAGAGTAGAAATCGTTGGAAAGAATCGGCATTGATCCTTGCAGCTTCAAAAGGTTTTCGTGAGATAGTCAGGTTGCTGATTCAATATGGAGCAGATTTGCACTCTGAAGATATTACTGAAAAAACTGCCTTATTGAGGGCAGCCCAAACTGGACACCTGTTAGTAGTTGAGATGCTGCTTGCACAAGGCGCAAATCTGCACATTAACGCAATTGATTTAGGCGGAGAAGGTGGAACTGCCTTGATACAAGCTGCAAGAAACGGCCATAACAACGTTTTGCAAACACTTTTGAAAGCCGGAGCAATTGTAGATGAGACAGAGCTTATTTTTCACCACTCGGCTCTGATGGTCGCTGCTTTGAATGGTCATAAGAAAACAGTGGATCTCCTGCTCACTGCCGGGGCAAATCCAGCGTTAACAGATACTTCACAAAGGTCAGCTTTATTGCTTGCTGCTACAAACAATCACCTTTCGGTTGTGATACAGCTTTTGGACTCCGGACAAAGTGGAATTCAAACTGATTCCAACGGCAACGGTATCTGGCACCTGCTGGCAATGAGTGATGTTGAAAATAGGAACATACCAACCAGTTCGAATTTAAAACTAAACGAAGAAGGTGTGCCAACGGAAATGCAGGTGCTTTTCTCTCGTAAAATTTTACTGGACTCTATAAACAATAATGGGGAAACAGCACTGATGATTGCAGCAAAACACGGAAAGATGAAGCTCGTTAAAAATCTGCTTGAACTTGGTGCGTCTCACAAAATACTGACGCCCGAAGGAAAGAGTGCCTTTACATTTGCAACAGCATCCGGAAACAACGAGCTTGCCAAGCTATTGCGATGATCACATATGATATTAAAGCAGAGGACTTGTACCAAAAACCGAATATTAGCTCCCTCTATTCCAGTAGCCGATCACCAGTTTTTTTTCTCGCTCATTGAAATCTCCTATAGAAATTTTGCCTTGAGAAAATCCAGAACGGAGATAATGCAGTTTTGCGAGGCACTCCTCTTTTGAATCACAATGGCTCCAGCCTTTTTCCTTCATTTGGACCAGTTTATTATAATCTTCCTCTGAAACTTCAACTGGGTTTTCCAGAGAGTATGGTGTTAAACTAATCATAAGATCTACAATAATTGCTGCGAAAAACTGGGGGAACATTTGCAATAAAAAAATATTAATACCATTTTAAGCACTAAAGAAAACAGCTTGCAAGTCTGCTGTAAAAAACCATGAATATTTCTCCAGAAATCAAAAACCAAATACCAAATACGCAATCCCTGTTTTGGCTAGGAAGCCTCATTTCCGGCATTTTGCTCGGCCTGAGTGCCCCGGGCTTTGGCACTAACTGGGTGGGAATACTGGCTTTTTTCCCATTGCTGGCGGTACTCGATCAACTGCATAAAAACAGGCTGTTTTCACTCCAAAAACGGGCCGGGCTTTTTTTTGCAGTCTGCTGGTTTTCCGGAAGTATTGCTGCTTCGATCGGTGGATATTGGATTACTAGCAGTATCAATGTTTTCGGCCACATTCCCTGGTTTGCGGCACTGCTGATTACTGCCGTTGGATATGGACTGGAAGTTGGATTACAGCTTTTTGTATATTTTGGAATCCCATTACTTTTCATCCGTCAACGCAGCGGTTGGGATTTAATCGTACGGCTCGCATTTGTTCTCGCTCTTGATCCATGGTATCCAAGGCTGATTCAATGGAATTATGGCGGATTGACTTTTTCTAAATTTCCATGGCTTGAGCAAGCCGCAGATATACTTGGTGCTTCCGGACTTCTTCTCTACAGCGCCGGATTCTCATTTTTGCTGCTCTACTGGTGGCGCTGGAAATCGGAAGGAACTGGAAACCGCAAATCCTTATTTAAAGCCTCAACCATTTATTTAATTTTGTGGGTCTTCGGCTTAGGTTACGGTGCCTGGAGAACTCAGGACCTTGTTATTCAAAATTCAAAACTTGACTCCGCATCATCCGGCAATATTCAAAACCTTGTTCCTGACTTTCCGGCAAAACTCACAGTTATGGTTATACAGCCTAATTTTTCCCTCCAGGAACTTGCTTCCAATCCTGAACTTGCACACTCAAAACGTCAGCAAAATTTGGCCGGCTTGCTGGAGGATTCACTCAAGGCACTGGAACAGCTTCCGGAAAATACAACTACTCCAAAGTTGTTAATTTGGCCTGAGTCGGTGTATCCTGATCCTTTTTTCAAAGTTGCAGCTTCACGCGAAAAAGTTTTGTCCTTTGCTGAAGCAAACCAAACTTCCATTTTGCTGGCTACTGTAGATTGGGTAAAGACTCAAACCGGTTACAAATTTCATGGAGTCTCAGTCCTGATTGGAGCAAATGGTGAAGTTCTTGGACGTTACAACAAGATATTCCTAATTCCATTTGGAGAGACAATTCCATTTTCAGAGTGGTTTCCCGGAATAGCTTCGTGGCTCAGAAATAATATTGCAAACATGTCAGAGTTTGAACGGGGCCGGGAATACACCGTTTTTTCTGTTCCTGAAAACATTGAGTTTTCTGCGCCAATTTGCTTCGATATTTTCTCACCCACAGTAGTTAGAGGCATGGTACGCAACGGCTCAAATTTGGTGGTAAACCTCAGTAACTTAGCTTGGTTCGGACGCACCACCGCGTCAGATAACATGGTCGCGGTTTTACGCTGGAGAGCCATCGAAAATCGGGTTCCGGTAGTCTTTGCCTCCAACAACGGTAAAAGTGTGTTCATTGGTGCAGACGGGGAAAACCGGAGCCGACAACTGGGATTATTTGAAGAAGGATCGTTAACATCCACAATTAACATTCGACCACAATTCTCATTTTTTCGCGAGTATGCTGAGTGGGTTTGGGGAGGATTCATGTTTTTATTTTTTATGCTGGGAATTCTGGCACAAGTACGTGGTAAAATATTTCATTAATCATTTTGCCTTTTAACTATCTTTTACAAACAAGGAGAAAAAATGGACTTAAAACTCAAAGGGAAAGTAGCCATGGTGGCGGCTTCCAGCAAAGGTCTGGGTTATGGAATCGCACAGGCACTGGCTCAGGAAGGTGCTTCTATTTCAATCGGAAGCCGAACTCAGGAAGATATTGAAACTGCCGCAGAACAACTCCGGAACGAAACCGGAGTACCAGTTTTGGCTTCGGTACTGGATTCATCTAGGCCTGAATCAATTCGACAATGGACAGATGCCACACTGAATGAGTTTGGTGGTGTGGATAAACTTGTCGTAAATGCCGGAGGACCGCCTACAGGAAAATTTGAAGATTTTGCAGATGAAGACTGGCAGGCCGCTTTTGATCTCAACCTTTTCAGTGCAGTAAGAATGATCCGGGCAACTTTGCCTTTGATGCGGAAACGCGGAGGCGGCTCAATTTTGACAGTCACTTCAATGTCGGTCAAAGAACCAATTGATGTTTTGATTCTCTCTAACGTCATGCGTTCCGGCGTAACCAGTTTGGTGAAAAGCCTTTCCATTCAATTGGCTCCGGACAACATTCGCCTCAACAATCTGATGCCCGGACGTATCAACACAGACCGGGTACGTAGCCTGGATGCTCTCAACTCTGAAAAACAAGGAATTCCAATTGAGCAATTAAAGACGGCAAACCAAGCCCAAATTCCACTGGGACGTTATGGTACAATTGAAGAGTTTGGACGTACCGGAGCATTTTTGCTGTCCGATGCCGCCAGTTATATCACAGGGTCGAGCCTCGCCGTCGATGGAGGAGTTCTAAAAACAGTCTGGTAATTAACAGTCAAGTTTTCTGCATTTCTGCCGATAGTCTTGATCAAGAGGAATCTGCCGTTTTATGCATGAATTTTCTATTTAAATTAAAGGAAGTTCAGGTTGAATCTAAACGACAAATTCCATTCATTTAACTTGATCAATCAATGAGGTACAAATGCCTGTCAATTATCTAAATATTTATGTCTTTGCTATTTTTGGGGGCCTTGCTGCAACTGTAGGAGGTATTTTTATCTGCTATACCGGCATGAGTGAAACGAGTTATCTTGTCTATCGAGGCATGGAACTCACAACCTATTATCTCGATAAAAGCCGTCATGACCTGTATCTAAACGGTTTGGTTTACAGTATAACTTTCGGCATCGCGTTTCTGCTTCTTCTTGCAGTCATTGTGATTCCCAGTCCGGAACAGATTCAAAAACGTCTGGCTGCAACTTCGTTTGCGGGTTCTCCGGGATCAACTGAAATCAGTGTTCCTGAAGGAGAAACTCCGGATGCAGAAGACACTTCGCCACTGGATGGAGAGTCCATTGAAATAGAGTTGGAACCGGACATAGAATCTCATGAAGTCGAAGAAGAAGTGGAAGAATCCGCACTGACGGGTGGAATAGATGACGAAGATTCGGATGTGGTTTATGGAACAGGACGTATCACAGACGAGGCGCACAAATCCTTCATCATCTCCAGTCCTGACAGTGCCATTAAGTTTCTGATGCGTAAAGAACTTGATGGACGACCACTGAAATCAAGCGAGGATGAAATTTATGAAGCTTGGCAGGAACGGGGACTTTCCAGAGGGAAATTGCGTAAGCATATCCTCAAGATAATGGAATGGGAAAACGTACCGGAATTGGAAGTTAATGAAATCTATAACCAGGTTAAAGATAAAGCTTATGAAATTTCACACTCTTAACCCACTGAACAAGTCATTTTCAGCTACTAGCTAGTTAAAATATATGAGCACAAAGCTTTTCAAAGGAACCCCAACTTACCTTTTGGACCAAAAATTAAGTGAAGCTTTCCACATCGCACGATTGCTGGAAAAACCACTGTTGCTGGAAGGTGAACCAGGAACAGGAAAAACAAAACTCGCTCAGGAGTTTGCTGCACAAGGTAATCACCCCATTTTTGAGGTTCCAGTAACTTCAGAAAGCAAAGTTTCTCTACTCGTTTCACGCTTCGATGAAGTTCAGCGATTGATGGATACCCAAGCTGCCGTGGCTAATGCGCAAATGAAACAGGCCGGAATTGATACGCAGATTGATACCGGTGGACGCAAAGTTGACAATTTGGATGAATATGTTCATTTGGGTCCGCTCGCACAGGCTTTCTCTAAACCAGGATCAGTTTTGCTGCTGGATGAAATTGATAAGGCCCCCCGTGAACTTCCTAATAACCTTTTGTTTTTACTTTCCGAGAGACGGATTGTTGTTCCGGAAACACAGCAAACAATTGAATGTGAGCCCGGGAAGATGCCGATCATCGTGATCACATCCAACCATGAACAGGACCTGCCGGCGCCTTTTATTCGGCGCTGTATTTACATGTACATTGAGTTTCCACCCCCGGAAAGGATGCGGGAAATAATCCGGATGCATCATCCTGGTGCAAATAAAAAAATTGTTGCTGCTGCAATTGAAATTTTCTACCAGTTACGTGAACTTGATCTTACTAGAAAACCCTCAACCAGCGAAATTTTAGATTGGATTTCATATCTGGTTCAGACCAATGTCCTTGATTCAAAAGTTGTTGAAAGACTGAAAGGCGCACAAACCCTGGTTAAACATCGGGACGACCGTGAGCTATTGCGTGCCATTCAGGAAAAGGGTATTGAGTCTGCAACCAGCCGAAAATCACAAAACTGGTAAATTCTTTCCTTCTAGAACACAAATACATGTTTCAAATTGGCTTCTTCATTTTAATTTTTTTATTGGGAAGCATCCCCTTCGGCTTATTGATCAGCCGCTACTGGCTAAAAGTTGACATCCGCAGGCAGGGCAGCGGCAACATCGGCATGACTAATGTAATGCGTGTTGGTGGAAAGTGGCCCGGCATTGTGACCTTTGTTTTGGATTTTGGCAAGGGAAGCCTCGCAGTCTTGACTGCACAAATACTTTTTCCTGTTTCAGAAACAGAACCCGAAACTCAACTAATTTTTCACAGTCTGGCTGGAATTACAGTTGTTTGTGGACATGTTTTTTCCGTTTTTCTCCGTTTTAAAGGTGGAAAAGGGATTTCAACTTTGTTTGGAGTTTTAGCAATTTTGCAGTTAAATGTCGGCATCTGTGCAGCCCTGGCATGGGCTAGTATGTTTTTATGGAAAAAGATCTCAAGTCTTTCCGCAATCACCATGCTGGTGGTCCTTCCGTGGTTATTTCTACTAGTTCCCTGGTTAGCAAATGAAACTCCTGTTTGGACTATGTTTTTCCTTTTTCTTCTGTTATCATCACTACTGATCTTCAATCATCGGGAGAATATTCAGCGTCTGCTAAAAGGTCAAGAAGATCAACTCAGTCCGAACAAAAAAAACTGAAAGCATTTTTCAAAAACACCAAATTGAATCCACTCGCACCGTTCTTATTTTTCTTCGGCAAGGATATGATTAGGCACATAATCCTTTTTTCCGGAATTGCAATCATTGCCTGGTTCATGACACTCAGCGGAGTTGTCTGGGGAGGTTATTTATTGTGGATTTCACTAATTATAATTGCCACTTTAATCATTTGGCGGGCAGGTGATTTTTTCTCTCCAGCAGCTACTTACATCCAGAATAAACATGATATTCCACAATCAATTAAAGCCGCGGTCATTGACGCAATCGCGAGTTCCTTTCCGGAGTTTTGTGTAGCCATTATTGCTGTAATTTTGATTGGACGGGCGGAGGTTGGCATTTCAACTATCGTGGGATCTGCACTTTATAATGTACTTGTGATACCCGCGGCTGCAGGATTAGTTGCGGCAAGCCCAATGGTCATCAGCCGGGAAGTTGTCTGGCGTGATAATATTTATTATCTTGGCGTAACTCTCTTGCTCGGAGCAATGCTCTGGATGTTTCCAAATGAGTGGGGTGCCAGTGTCGCTGTCATCTTTTTGCTGGCCTACTTAGGTTATGTCTTTCTTCTTCACCGGGACTTCAAGAAATCAAAAAAACAAAGCGCTGATTTTAAGGAAACTGATATATTGGAAACTAAGACTGAAGATGATGATGAGCTGGAATTGACATCCGAAAAAAAGGCGTGGATGTGGGTTGCCGGTATGATGATTGTGATGGGAGGAGCATCTCACCTGTTGGTTGAAGCTTCACTTGCTCTCGGTGACATGTTGGGAATTGACGCAGTTATCATGGGATTTGTCGTGATTGCCGCTGGAACATCAGTGCCAGATACTGCCCTCTCAGTCATCAGCGCTAAAAAAGGAAATTACGACGCTGCTGTTTCAAACGTATTCGGCAGTAACATTTTCGACATCTGCATTTGTTTAAGCATCCCTATATTACTCGCACTCGCCATTAGTGGAGAAGCAACAGCTATTGAGCTGCCGCAACTGGGTCTGATCTGGAGCCTGATAGGTGCAACTTTCCTTGCAGTCTATTTCTTCTGGAGTAATAATTATACTCTTACCAAATCAAAAGCCGGTATGATGGGTTTCATCTACCTGCTCATAATTTTAGTTTCCTTTTCGTTCTAATTCAATTCAAAGAGTAGAAACTCACTGGACCTTGGTGGCACGTATTTTTAAGACGCTTTCCTCACTGACAGCCGCACCGTCTCCAACTTGCAACTTATTTCCGTTCAGTAAAAGTTCTCCACTCGCAATCTGCACCCACACATGTTTCTTCACCTCCAACGAATGCTCAAATCTCCTGGTTGCCAAATAAAATCCCCATGTAGAGCAATGCGTCGTCGTGCATTGTCAGAGCACCACCCCATCCTTCCGGCGCAGCCAACAATCCCAGCTTTCCGGGTTTAACAACATCACGCACAAATTTTTGTGTACTCCAGCACAATCCCGTTTTTTCCCGGTTCAATCCAAATCTGAAGTACATGTGCTTCTGCTGAATCTGAGGCGTTATACTCGCTGTGGCGAATTCGGCTTCCCGCGCTCATGTGCTGGATTTCACGCTGACGTATCACGTCGAAATTACCCATACTGTCTTAATGCTCCAGCGCACCGAAATCATGTAAGTGATAATTTACATGTCTTGATGACCGTGACTTGGGGACCCACGACCGGGAGCGATCTTGACTTCATTGATCACTCGTAAATTTCGGAAACCCATGAAACTAGGGTCGTAGTAACTGCCAAACGAAAAGCTGTGCCGTGTGTCCAGCCAGGTTAATTGTACATGACCGCGTTCTTCTGATTTGCGAATCTTCAGCATAATTTTCCTGGTTCTCTCAATGTTTACTAAAGGCGCTGTACTTTAATTAAATCCCAAAATTTAATCCCAGGCACAAATAAAAAACCACTTCACTTAACTGCTGAGTTGCGCCCAGGCAGTCACCTGTCACTCCTCCAAGCTTGCGCTTAAAATAAACTAATGATAGCCACCAGACCAGTACGACTGCCAGCAATCCCATCCAGACCTGGTTACCGATAAACAATAATGGCAACAAGCCGAAAACAGCATTTATAATTAAATCAACCCCTGAAAGCTCAATCATAGATCCGGATTTGCTCTTTGCCGGATCCTGCACATAGCTTGCAAAACGGAGCTGTGAAATTGAGACAAAACGGCTAAATGCATGGCCTGCAATCCAAACCCAGGGCAAAATTTCGGTTTCAATTTGTAAAAGCGCAAAAAATTTCAGCAGCACCACGAATACTAAACCAAGTGCTCCATAAGTTCCAATCCGGGAATCCTTCATTATCCGCAGCCGCTCTTCTGCGTTCCATCCGCCACCGAGTCCGTCGCACGTATCGGCAAATCCATCTTCGTGTAAGGCACCGGTCAGCAAAACCGCGGTTGCCATTCCCAGCAAAACTGCAATCGGCAAAGTGCCATCCGTTGATGTGCCCGACGATACTGAAAACAGCATTTGAGTCAGCATCCAAACTGCTGCACTTGCTCCCCCAACAAAACAGCCCACAAGTGAAAAATAGCGCGAGGAATGGTTACTCTCTTTAGCATACCAACCTGAAGGGAGCGGAATCCTGCTGTAAAAGATAAAGGCACCAACTATGCGCCGAATTTCCTGTCTTAAGCTATTCACCATCAGTTCGGTCACTAACACCTGCAGATTCAAAGGATGCCATTTGATTTAGAAAAGCGACTGCTGACTGCAAAAGCGGAAAAGCGACTGCGGCCCCAGTTCCTTCACCAAGACGCATTCCTAATGAAAGCAAAGGTTCCGCCTGCAAAAATTTTAACATTTCACTATGTCCCTGTTCATCAGACTGATGAGTAAAAACAGCATATTGCTGAATTTCCGGGACGATTCTGGAAGCAGCAAGAAAAGCAGAGCCGGCGATAAAACCGTCAATCAGTAAAATCCGTCCCAATACGGCTGATTCAAGCATTGCCCCAACCATCATCACAATTTCAAAACCTCCAAAAGTCGCTAACACTTCATGCGGTTCATCTATTTTGTCGTGCTGATCCAATGCTTTCTGAAGAATTTTCCGCTTCCGTACAAGTCCGGAATCATCGAGTCCTGTCCCTTTTCCAACACAGTCTTCAAGAGGCAAGCCCGTATAACGCTGCATCAGCGCAGCAGCAGAGGAGGTATTGCCAATTCCCATCTCACCAAAACCAATTACGTTGCAATCTGGATCCGGAATCGTTCGACTCAACTCAGCGCCTTTGTTCAATGCCTGCTCACATTCTTCAGCACTCATTGCCGGAGTTTTGGAAAAGTTTTTTGTTCCCCGCCCTATTTTTGCTGCAACCAAATCCGGATGATCCGGTAAATCTCCATTTACGCCTGCATCCACCACATGCAAACTAAGATTGTGTTGTCTGCAATATACATTTATGGCGGCACCTCCGTTGAGAAAATTTAGCACCATTTGCGCAGTAACTTCCTGGGGAAATGGACTAACACCTTCTTCAGTAATTCCGTGGTCACCGGCAAAAACCAGGATGGTCGGATTTTTCAGTTCAGGAGTCAGCGTGTTTTGAATTTTACCAACTTGTAAGGCCAGCGTTTCCAACCTGCCCAGCGAACCTGGAGGTTTTGTTTTAGTGTCAATTTTTTGCTGCAGTGCTTCATTCAATGCAAGAGAAACTGAAGGTATTGAAAAAGATGTCATCTTACCTATTTTACTTTTTTAGTGAGTTTATGGACGTGATTATTGCATGATGCAATCGAAAATAGTTTTCTCGCCTCGCTCGAAATGACACGTTTTAAAGGCTTTTTACAAGACCATCATTACATAAGTAACCAGTATATATTTGTTGCTCAACTAATCAATCTCATTCTAAAATGGGATTGCTCCAAAACAAAAAAACAGCACTTTGTTTCAGTTTATTTTGAAAGACTTGAAAAGTATTGTCGCAAATTCTATGCTCTCAATATAAAAATTTTTAATCAAATTCATTGAATTCTGTTCAAAATTATAATCAAAAACTAGATTTGAAAATTTGGCTAAAAAACCCACTAAGTATTCTTGCAAAAAATGCCGGAGGCGGTATTCTGCTTGAGGGAGCACGCATCATCGAATTGATCCCTTCCGGAAAGCAGCCTTCATCTGAATATGATTCTGTTTTTGATGCCAGTTGTCACGTCATCCTTCCGGGATTAATCAACCTGCATCATCATTTTTACCAAACCCTCACCCGTGTTTATCCTCAGGCACTAAACAAAGAACTATTTCCATGGCTCAAAACACTTTACCCGCTTTGGGCCGGAATCACTCCGGAAGCACTGCGAATGGCAACACGCCTTGCGCTAGCTGAATTGCTGCTTTCCGGCTGTACCACCGCCTCAGATCAGCATTATGTTTTTCCCGCAGGACTGGAAAATGCCATAGATTTGCAAGTGGAAGAAGCACAAAATTTGGGAATCCGCATGGTGCTTTGTCGAGGATCCATGGACCGCTCAGAAAAAGACGGAGGATTGCCTCCGGATTCTGTCGTGCAGACATGTGATGAAATATTGGCTGACAGTGAACGCCTGATTCAGCAGTATCATAACCTTGAGGAAGGGGCAATGACTCAAATCGCACTCGCTCCCTGTTCACCCTTTTCAGTTTCAGAAACAGTAATGCGTGAAAGCGCAAAGCTTGCAGAAAAAAATAACGTTCTGCTACACACCCATCTTGCTGAAACAGAAGATGAAAACAGTTTTTGCCTGGAAACAATCGGCTGCCGTCCTTTGGATTATTTAGAACAGGTCGGCTGGTTAAATAACAAAACCTGGCTGGCACACGGTATTCATTTTACGGATGAAGAAATTCAAAAACTTGCTGCAGCAAAAACCGGAATCTCGCATTGCCCCTCTTCGAATATGGTGCTCTCGTCCGGAGTCTGCCGGGTTATGGATTTGGAGAAAGCCGGAGTCCCCGTTGGATTGGGCGTCGACGGTTCTGCTTCAAATGATTCTTCAAATTTAATGCAGGAAGTCCGGCAGGCTTTTTTACTTCAGCGACTTCAGCATGGATCTAAAGTCACTCATTTGGATGCGTTGCGCTGGGCTACCGAAGGCGGTGCAAATGTTTTGCGGCGTCCTGAACTGGGACGAATCGCGGAAGGAATGCAGGCAGACCTCGCACTGTTTAAATTGGACGAATTACGATTTTCCGGAAACGGTGATCCTCTGGCTGCACTCGTGATTTGCGGTGCTCACCAAGCTGATCGTGTGATGGTGGCCGGAAAATGGATTGTGGAAGACGGACAAATTCTAGGACTTGATTTAGAGCAACTCCAAGCGCAACACCACAGGGAAGCTAAACTCCTGCAGGAAAAGTGACATCAATTGTCTATAAAGCCCAATAATGAACTAACTGACAAATTTATAAAAAGTTGTCATTCAGGGCGAAGTGTAGCGAAGACACGGACTCCAGGGGTGCTTTTTCAAATCTTATCCTTAACACTAACGGTTTAGCATTTATTCAAACAGAGCCAGAACATTTTCAGGAGGACGGCCAATCACTGCTCCCTTTTCAGAAATTACAATTGGTCTTTCGATCAAGACAGGATTCTCTGTCATGATGCTCAGCCACTGATCATGAGTTAAATTATCCTCTGCAGATATCCCCAGTTCTATAGCTTTTCCTTCCTTAAACCGTACCAGTTCTGACGGTCGAATCTTCAATTTGTTGATGATCTCCTTCAACTCATCTTTCGTAGGTGGATTCTTCAAGTACTCAATAATTTTAGGTTCAACACCCTTACTGTTCAGAATTTCCAATGTCCCCCTGCATTTACTGCACTTGGGATTGTGGTAGATGGTGTAAGTCATATGTTTATTTTTTTGCAATGTTATAAATAAGATATGGTTAAGAAAAAAACTTTATTAGTTAGTAATGTTTGATGACTTTATTGTTAAGAAACTGTATTCAATTGACTGCATCGTGACTACTCACATTCACCTGCAAAATCTGTTTTTCTCTGATTCCCAATACCAGAGTAATTCTGTATTGCAGGAAATGGGAACATAATGGAGCCAAGTAAGTGTACCACGCAAGGCATAAAGGCTTAAAGAAGGATGATGTGGGTTTACCTGTCGCAACTCCAACGAGCAAATTATCCGTTTTATTTCTTTATTCCACCTCCCCCTGAATTTCCAGTATTGCAGATTCGAGTGCCTCCAGAGTTTCCGGATCTGCGTTTTCCCACATTTCCCGTTCGTGGGCTTCAAGCAGACGTTGGGAGGCATCTCTCAAAGCGAGGGAGTTGTGTTCCCGGAAGAATTTTTGCTGTTCCGGATCGAGCAGAAGTTTCTGGGCGACTTCTTCGTATTGATAATCTGCAACAATATCACAGGTTGCATCGTAGCCAAACAGATAATCGACTGTGGCCGCCATTTCAAATGCACCTTTGTATCCGTGTTCGCGCATTGATTCCAGCCATTTTGGATTGAGAACACGGCTCCGGAAAACACGGTTGAATTCTTCCTTGAGTGTGCGGATTTTTATTTTTTCAGGATTGCTCGAATCGCCGTGATAAGTTGCGGGAGTGGAACCTTTTATTTCTGTGACGGCCGCCTGTAGTCCTCCCTGAAACTGAAAATAATCATCCGAATCCAGAATATCGTGTTCACGGTTATCCTGATTTTGATGCACGATTTCCACAGAGCTCAGCCGCTCACGCAACAAATTAATTTCCTCAGAACTCGTACCATCGGAAGCATAAGCATGGCCGCCCCATTTCAAAAATACTTCAGTTAAATCGCCACGGGTTTCCCAGTTTCCTGCGTCAATCAATGGTAAAAGTCCGGTTCCGTACGCACCAGGTCCAGAACTAAAAACCCGTAACTCCGCCAACCTTTTAGCATTTTCCTTAGAATTTCCGGAGGCCTGAAAACGTTTTTGATCAAGCAACCATGCGGCCCGTACCGGGTTCATTTCCTCTGGTTCATCAAGTTCTGCCAAACGCTTTGGTACAGTCGAAAGCAAGCGCATCACGTCACCAAAGGAGTCCCGGAACATTCCGGAAACCCGCAAAACGACATCCACCCGCGGTCGACCCAAAACTGAAAGAGGCATAATTTCAAAATCAACTACACGCCCTGAAACCGGTTCCCAAACCGGTTCGCAACCCCAAAGCGCCAAAGCCTGGGCGATGTCATCGCCGCCGGTACGCATATTCGATGTTCCCCAAATCACAAGCGCTGTAGTTTTCGGGAATTCGCCGTGATCTGAACGGTAGCGTTCAATCAATTCTTCGGCCAAAGCCTGTCCGCAGCGCCAGGCAGTCTGCGTTGGAATCACACGCGGATCGACTGAATAAAAATTGCGTCCGGTCGGCAAAACGTCAATCCGCCCTCTCGTTGGTGCACCGGACGGTCCCGGACTGACAAAGCGTCCCTCCAAAGCCAAAGCCAAACTGCGGGTTTCTTCCGAACAACGGTTAAACCGCGGCAATAAAGTTTCGTGCAGCCAGCGGCGAAGTTTTTGAATTCCTTCGTTTTCCGGGAATGTAAGCGGTACATCTGCGCTTCCGGATAATTCGTGTCGTGTTTGTTCGTAATTCACCCAATTTCTCGCCAATTCTTCAATTTCATCACGTTCCCGAATCGAAAGCGTGTCGAGGTCAAAATCCGGTTCTTTTCCCAAAAGTGCCTGCAGCAAACCCGGACGTTCCACAGAGGGCATCCGCAGCAGACTCAGCAGAAAATCAATTCGTTTTTCGCCTTCCGGAAGTTGTCCGAAAATGTGCAAACCGGAACGAATTTGACTTTCTTTCAACTCACAAAGGTGGCTGCTGAGCGCATTCAAGGGATCATCGTCCTCCGGAAGTTCCTCACTCCACTCCGCGTGTTCCAGCAGATGCTCAATTTCATGTTCGAGTTCATGTGCGCGTTCCGGATACAGCGTTTCGCAATGGGCATGCTCTTCCAGCAGACGCTCGGCTTTGTCCAGTTCTTCGTAAAGTCCGGCACGGGTCAAAGGCGGGGTAAGGTGATCGACAATTACGGCAGACGAACGGCGTTTAGCCTGTGCGCCTTCGCCCGGATCGTTGACGATGAAAGGGTACAAATTTGGTAAAGTTTTCAATGCAATTTGCGGAAAATCATCTGACCCCAAGGCTACGCTCCTTCCGGGCAGCCATTCCAAATTACCGTGTTTTCCAAAATGGATAACTGCATGTGCGTCAAAATCCTCACGAATCCACTGATAAAACGCCAGGTATTCCGGTGGAGGAGACAAAGCGGGATCGTGATAAATCGCCTGAGTCTGCAAACCAAATCCCCGCTGCGGCTGGATGCCGATGAAAATGTTTCCAAAACGTTTTCCGGCAACAGGAACGGAATCCGCAACTTCATGCGTCCATTGTTTAGCCAAAGTTGCTTGACTTACTTCCTGCAAAGCACCGATCATTTCAAATAACCGTTCGCGGGAAATGCCTTGTTCCGGTGTTTTTCCATAACTCATTTCCGCATCGTTGGTGATTCCTGCCTGCAGAATGCGGATCAGTTCGTCACCGGTTTCTGGGATTTTTTCTTCCAAATTTTCTACGGTAGCTCCAGACTCCGCTCTGGAAACACTGGTAGCACCGGGCTCCGTTCCGGGGGAAGATGAAATGCAGTATCCGCGTTTATCTAAATCTTTCAAAAAAGCAATTACGCTGGCCGGTGTATCAAGTCCAACTCCGTTTCCAAGGCGGCTGTCTTTGTTTGGATAATTTGCCAGAATAATTGCCACTCGTTTTTCCGCATTAGCTGTTCGGCGCAAACGTACCCAATTTGCAGTAAGCTCAGCTACATGCTCAATTTGTTTTGCATCCGGAGCCAAACGTTTCGAACGAAACTCCAATTCAGGCGCTGCCTCCTGTTCCTGTTTAAAACCGACTACAGTACTGAAAAGCCGCCCGTCTGTTTCCGGAAGTACAACAGACATTGCTGCATTAGAGGCAGATAAACCGCGTGGATTTTGCAGCCACGCTTCTCGATTCTCAGTGGAAGTCGGTACCTGAATTACTGGACAATTCAGTCTTTCCAAAAAAGATAAGCGAGTCTTACTCCCCTCATCCATGCCTCCTCCGGAAGGTCCGGTGCCGATCGAAAAACTCTGCATGGTCATAATCGCGTCCGGAGGCTCCATTTCAGCTTTTCGCAGCAACTCCTCCTGCGCTTTAATTTCACGCAACGAATATGCATAAAATCCCGATACTTCCAAGCCCTGTTTGTTTAAGGCCTCAGTCAAAGCCTCAACCACGGCCATGTCACCCGTTTGCTCCAAAGCACGATAAAAGGTAATCCAAACCCGACCAATTTTCGATTTTTGATTTCTTTTTCCTGATTTATTTTTTAGCCACCCAAAAGTTGGAATTTTCAAAGCTTCCGGAAACCCCCCAGTTTTATTTTCCAGTAGCAATTCCACCGCCTCAGCTGCAAGTTCCATGTTGTCGATTCCACCTTCATGGAAATATGAAAACATTTGACGCACCAGCGGTTCTGCGTAATCATTGAAATTCATCAACTCCGGATCCCATTCATCAGTTCCGGGTAGCACTAGAATCCGTGTTTTTGCACCGTGACTCTTGATGTGAAGGATTTCGTCCAGCATATGCGGGAAATAGCCGTATCCACCGTGCAAACGAAATATTGCCAACTTGGCTTTGCACAAAACATTATCCGCATAATGCTCTGCAGCCGCAGGATGTTGAAGCGGATTGGCCTGCATCAAACGCAGTGTAAGTCTCGCTTTCTTCCGGAATCGTTTGCCCCAAACCTGGGCCAGTCCGGAAAGCTCGGTATCAGCAGTACTTATGAATAAAATATCGGCTGGTGTTTGACGGACGGATTCGAGTTTTTTTTCGGAGTCCAAGTCTCCCGGTTTGGTGGCAATTCTGTGCATTTAATTCCAATTCCAATCAGGCTTACTTTTTCCCGGCTGCCACAAGGTTTCTTTTTCGCCAAGGGTTTCTGTGACCCAGCGCCCGGCGACAAAAAGGAAATCGGAAAGACGGTTTATGTATTTGATAATTTCTGGACTCACCAAATCAATTTGCTTGAGTTTGAGAATATCTCGCTCGGCCCTTCTACAAACTGTACGTGCAAGGTGCAAAAAAGCATTGAGCGACGTTCCGCCGGGCAGGATAAAACTTTTCAGCGGTTGAAGTTCATCGTTCATGGCATCAATTATTTCCTCAAGCCATTCCGCGTCTTCCGCTTGTAAAGTGATTTGCCCCACATATTCATCACCTGGAAGAGTTGCCAATTCGGAACCCAAGTCAAAGAGTTTTTGCTGAATTGCTTCCAAAATCAGTTCCAGTTTGTCCCTTCGTTTTGATGCATCCTTTTGCACAAGAAAACTTAATACAATTCCCAAGACACTGTTCAATTCATCGACGCTTCCATAAGCTTCAATACGCGGATGATCTTTGGGAAGCCGCTTTCCTCCCACGAGTCCGGTCTGTCCTGTATCTCCGGTACGAGTATAAACTTTTGTAATTTTTACCATGATTTTATGTGAGCTAACTTGTTTTCATTTGTTTTGCGAGAAATTGATAAGCAGGGTCTCCTGAATTTTCCAAATTTCGTTTCAGACTAGTCTGGTCTTCAGCCGATCTGTTTTGACCAACTTTTTCTTTTCCCTCCCATCTTTCAACCTTCAACTCAAAACCAATAATCGCATTTACCATTTTTCGAATTTTTGAATTAGACCAGTCCGCCCGCCATGGAGATTTTGCACCCTCTTCATGTTCTATGGTCAATTTATCCACCAGTTTCATCAATTCTTCCTCGTTTTTAATTTTCCGCAAAGTTCCAATTGCATGCACTGCAGTGTAATTCCAGGTTGGAACATTATCTTTTGCGGCATACCAGCGAGGCGAAATGTAACCGTTTGTTCCTAAAAAAACTGCAACAGCGCTTTCTCCGTTCTCGAGTCCCTTAGCATGTGGGTTTGCCTTAGACAAATGAAGATTGATCAAGTCATTCCCCGCATCATCTGTCAGAAGCTGCATCGGTAAGTGAGTCACTTGCGGGACTTGTTTGCCATTTGTCAGTAGAGCCCCAAACGGATGTGCCATTACAAAAGTTCGAATTTCAGCCGTGTCGTTCATCTTGAAGTGTGCTGGTATGTACATATTTTACTTTTTATAGTTTTTTGTTGTTTTTCAAAATTAACTGCCTCAAGCTAATCCATCCATTTTAAAAATTCACGTAAAGACACCACTTCACCAACCACAATCATAGCAGGCGGTTCAAGTCCGTGTTTTTCAACATCTACCGCACAAGTTCCAAGCCTGCTTTCTAAAACACGTTGCTCCGGGAGACTGGCATTAGTAATTATGGCTACCGGTTCATCACGAGAACGGCCATTTCGCATCAGGCGAGCTGCAATTTCACCAAGATATTTCATTGACATGTACATCACAATCACCGGTGATCCCTGCGCGATAGCATCCCAATTGTGCCGTGCAGGAACATCGCCTGCCATTCCATGTCCCGTAAGAAAAGTGACCGCTGAATTAAAATCACGGTGCGTTACCGGAATTCCTGCATAGGCAAGACCTCCGATTCCTGCCGAAATTCCGGGAATAATCCGGAAAGGAATTTCAGCTTTTACCAGACACAATGCTTCCTCGCCGCCTCTGCCAAATACAAACGGGTCACCCCCCTTGAGTCGTAAAACACGTTTGCCCTGCTCTGCCAATTCCACCAGACGTAAAGAAATATCTCTTTGTTTTGCCGAAGGCTTGCCTCCACGTTTGCCGGCGTATTCAAGCTCGCAATCTCCTGAAGCCAACTCTAGAATTCCTTTCCCAACCAGGGCATCATAAACCAGCACATCGGCCTGGCGAAGTGCATTTAAAGCATGAAGGGTGAGCAATCCTGGATCTCCGGGACCTGCTCCTGCTAACCAAACCCATCCCGGTTCAAACTTTGGCAAATCAAAAGGAAGTGATTGCATAAAATTTTTGCTCTGAAAAAAATTTCAAAATGCGTTACAGTCATAAAATTGTATCTTTTTCGCTTGTGACAGAATAACAGGATAAACAAGATTTTTACAGCTAAGATTCTATTGCACCATGATTGATAAACCTTCCGGAGCGCTCCGGCGCGGATGGACCACAGGAGCCTGTGCTACTGCTGCAACAAAAGCAGCTTTAACTTCGTTGATAACCGGTGATTTGTCGAATTCTGTCAGCATCATTTTACCCAAAGGCGAGCAGCCGGAATTTGCACTGAGCCACACAGAACTTGGAACAGATTTTTCAACTGCTGCTATTATCAAAGATGCTGGTGACGACCCGGACGTGACACATGGTGCTGAAATCAGCGTTACTGTAAGAAATGGAATTCCGGGATCAGGAGTAGTATTCAAGGCCGGTTCCGGAGTGGGTACAGTTACGAAAGCAGGACTTGCGTTAGAAATTGGAGAACCCGCGATCAATCCTGTTCCTCGACAAATGATGTGCGCTGTTGTCTCCGAAATTACTGAAACATTTAATCATTCAGGAGACATTGTACTGACGATTTCCGTTTCCGGTGGTGAAGAATTAGCTAAAAAAACATGGAACCCACGACTCGGCATTTTAGGAGGAATTTCGATTTTAGGCACAACCGGCATTGTCATTCCTTATTCCTGTTCCGCCTGGATTCATTCTATTCATCGTGGAATTGATGTCGCTCGGGCAAACGGAATGCAGCACGTCGCCGGATGTACCGGTTCCACCAGCGAAAAATTAGTGCAAAACCATTACAGACTTCCGGACGAAGCCATGCTTGATATGGGAGATTTTGTGGGCGGCTTACTTAATTATTTTCGAAAACATCCTTTGCCGAAACTCACTATCGGAGGTGGATTTGGGAAACTCACCAAGTTGGCACAAGGTCATCTTGATTTACACTCCGGACGCAGTCAGGTGGATTTTTTGCAGCTGGCAGAACAACTGAAAAGACTTGGTGCAAATGAAAAACTATGCGAGAAAACCAAAACTGCCAACACTGCGAATGAAGTCCTTAATCTGGCACAAAACGCAGGACTGCCGCTTGCGGATAGAATCGCAGAACAAGCCTGTATTGTTGTTCGAAAAGCGTTACGTAAAACAGAAACTCAAATCAATATTCTAGTGATTTCCAGAACATCCGGTGCAAAGCTCCAAGGGGAACTCGTTGGAGAGGCCGAAAACAATGCCTGAAAAACTCCTGATCCTGGGTGGGACACGTGAAGCCTACGAACTGGCTGAGTGCCTGGTTTCGCAATTTTCTCCGGAACAGTTGACTGTCATCAGTTCTCTGGCCGGAGTCACCGAACATCCGAGACAACCTGCAGGAGAAGTACGGATCGGAGGCTTTTCCGATACAAATGGTACGGGCGGTAAGTCTGGACTGCAAAATTATTTGCTGCAGGAAAAAATTTCGTTACTTGTCAATGCCACCCATCCCTATGCCGCACAAATCAGTGAAAATGCACTCGCGGCGGCAACGGAACTCCAAATACCCTTTTTACGCATGACCCGCCCACCCTGGGTGAAACAACCCGGAGATCAGTGGATCGAGGTTCCGGATTTGGCAGCCGCCGCTGAATACTTAAAATCCGAATTTGAAATTTCGAACTCCGATTTATCAAGGGCCACAGTTTTTTTGACGACTGGGAATCGAGGTTTAGAGCATTTTGAGCAGTGTAAAAGATGTAATTTTGTAGTGCGTACAGTGGATGTTCCGAAACTCGATAAATCCGCCACCGCGATTTCCGCTTGGTCGGATGCGACTTTTTTGCAGGAGCGGGGACCATTCACTTTGGAAAACGAACTCAACCTGTTTCGCCAACATGCCATCACCCTGCTTGTCACCAAGAACAGCGGCGGCGAATCAACCTACGCAAAAATTGAAGCTGCAAGGAAAATGGAAATTCCTGTTTTGATTGTGGAAAGACCGCAGCTTAAACCATCAGAAGTTTGCAGTACAGTTGTAGAGGTGATGAACTTTGTACTTAGACACAGCACATTATGAAATAATCATGTTTTAAGCTTGAACTATACAGTTAATTCATCAGATCAATATGTGAATTCAAAAATCTAATACCGTACTTGTAAAACTCGAAATAGTGCCGGCAAAAGCAATAAATCGGCAATCAGGGCTGAAAAAATGGAGATAACAGCAAGAATGCTGAAACGTGAAACTCCAACGTGACTGACCATGATGAAGCAAACGAAAATGGTCATTAGTATCAGCGTGGTGAAAACAATCGCCTGTCCGACTTCGCTGAGAGTGGATTGGATTGCTTCGTTAATGCTTGCTCCGCGGAGCACTGATAGTCGGTAGTGCGTGATAAAATGAATAGTATCGTCCACTGCAACTCCTATGATAATCGGTGCTGTCAACAGAGTGGTAGTGTCCAATTTAAAACCAAACCAGCCCATCAGTCCAAATACGGTCAACATCGGGAATGTATTAGGCACAACTGCCACCAGTCCGAGTTTCAGTGATCCGAAAATGCCAACCATAATCAACGAAATGATCATAAATGCCAATCCAAAACTGCGTATCTGAGACCAGCTGATTGCGTCAAAAATACGGGCCCAGGCACCGATACCACCGGTTACTGTCATCTTAAGCCCAGGATATTTTTCCTTTAGAGGAACGAGAATCCGTTCGACCTCGGGCTGGATAACTTTCAGAAGTTCAACCGATTTTTTCGATCCAATGGTTTTCAGTGAAACACTCATTCTCGCATTGCTGTAATCCAGTGAAACCATGCGTTCCAGATCTTCATAATCCCCTCCTTCAATAAGCACCAGCAATTGTGACACAAGATCCGGATCCTCGGGAATCGTATAGGCCTCCTCTCTGTTATCCATCAGCTTTCGATGAGTCTGCTTGAGCTGGTTGTTAAGCGTCCAGTTATGAGTCACCAGTTCCGGATAAACTGTCTGAAGCCATTGTTTAACTGATTCAAGTGTAAGAAGTACTTCTGGATCCCGGAAAGCTCCTTCAGTTTCAGTTTCAATCAGGATTTCCATGTTACCAACCCCAAGAAACTGCTCATCCATCAGATTGATAGTTTGGCGAACCGGTGATTCAGGCGAATAATATTCAGAAAATACTGTATCAATTTCAATTCGTAAGATACCCAATATCAGCAAAATACCGCTGGCAGCAAAAAAGAAAATCACGAATTTAGGATAATTAAAACTCAGTTTATTAACCCCCTTCAGCAGGCCCTGCACAAAACTCAGAATCATGGTGACTTTAGGTTTTTTGGCGGTTATGGAAGGTCGCGGAGGAAACCAGTTCAACAGGACAGGAAGTAAAATAATTGTCAGCACGAAAGCAAAGATCACCCCGATACCTCCCAGCAGTCCCATCGTCTGTATCACCCGCAGCTTGATGAAAAAGAGAGACATGATACCGATGGCAGTAGTTATGCTGGTCAGCAGGCAGGCCAGCGCAGTTTTGCTGAAAACAGAACGCATTACTTCTCTGTGATGCTGTCCCTGCTGATGAAAAAACAGGTAGCCGGACATTACGTGTACCACGTCGGCAATTGCGGCAACGCTGACCAGTCCGAATGCAATGTAAAGTGAAAGATCGATGGGCCATCCTGTCCAGCCTGCCAGTCCTAGAATACCAACAATGCTTGACACAAAGATAATGATTGGCCAGATCACCGCTCTCAGTGAACCCAGTAACAGATATGTCAGCAAAAGACTTAAGAAGAGTGAGATGACCAGTGCCCGCTGATATTCAACTGCCCAGACGTCGTTCTGATAGAATGCACCCCAGCTGGGATGCATGAACACGAGATCCTTGCGGAACCTTTCTTCACTCAGGAGGTTCCAGATCTGTTTTTCAAAATTCGCATAATCCTCGAGGCCGTGCTCGACAAATTGCGGCTTCTGTTCGTCTTGTTCTTCAATCTCGTTTTCGACAAATCCTTCCAGCATGTCAAGCTCATCATCTACAAGCGGAATGGCATTTAAGTTAGTCCGCAGCACCAGCATTCCATACTTCATGTTATCCGAAAAAAGAACACGCGGGTACTCAGGTTCTTTGAGGGCCTGCCCCTGTAGTAACCTGCTCTGTTCCGGACTTTGAGGCAGGTTTTCACCAATGAAATCCCGGAAACGGATACTGTCTCCTTCAACTTCGATGTAGGTGGTATTGATCAGGGATTCCACTTCGGACAGAAGGCCAAATGAATTATCCGGATTGTCTGCGCCGTTGGTAGCTTCTTCATCAAGCACCTTATGGATGTTCTGCAGGGCACCCAGACTTCTTTCAGAAAAAAGATCTCCGTCGACGGGTCTGTAGGCCATGCCAAGAATAACTGAACCTCCAAAGAGCTCCCTTATTTTATCCTGAGAAATTTGAACAGGATCATCCTTAGCAAACATATCCTCATTAGCCCAGGTGAAAGCGAATCGCGGAATCCCAGCCGCCAGAAAGGACATAAGGATCACGTACAACAGCAACACCCACCATCGCCAGCGATGCAGCCGTTCCGGCAGAACTTCAAAAAAAAGATTGAGCTGGTGAATCAGGGAACTCATGCTTCAAGTTTTTGGAAGAGAGATTAAAACAGGTGAGTTGAGGAAAGTTTGATTACAAAGTGTCAGAAAGAATAATTTAAAACAAAACGAAGTGAACACCAATAATTCCCATCATTTTTTTACTGATTTTTTCTTTGGCCTTAACACGTGTACATGCTGCGGATCATAAAGAGCACTGTCACGAAAATTTTTTGCATCAAAAACTCGACCGACTAAAATCAGTGCGGTGCGGCTGATTTTGGATTTACGAAGTTTTTCTCGAATGTTGGCCAATGTTCCATGAATGAACTGTTGATCCGGCCAGGTCACCCGATAGGCCACCACAACCGGACAATCCTTTCCGTAATGCGGAATCAGTTCATCCTGCACAAACTTGAGATTTCGTACCGATAAATGAATGGCCAGGGTTGCCCCTATTGCGGCTAGTTTTGCCAGTTCTTCACCTTCAGGCATAGCTGAAGCGTGCATGGTGGTGCGGGTTGCAATGATTGTCTGACTTACTTCCGGCAAGGTCAATTCTTGTTTTAATTCGGCAGCAGCCGCCACAAATGCAGGTACACCGGGTGTCACATCATACTGAATATCCAACTCATCCAGCCGCCGCATTTGTTCGGCAGTGGCTCCATAAATTGACGGGTCGCCGGAATGAACTCGTGCCACATCTTTTCCGGCCTCATGTGCTGTTTGTATTTCCGTAATTATTTCTTCCAAATTCAGCGACGCCGTGTCCAGCACCAACGCACTCGCCGGAGCAAAAGCTACCACTTCTTCCGGAACGAGCGAGCCTGCATAAAGACATACCGTACATTTTGCGATTAAGTCTCGTCCACGAATGGTAATCAAATCCGGCGCTCCCGGACCTGCTCCAATAAAGTGTACTGTCATTCGATTTATGATTTACTGTTTTTAGTTTATAGATTTTTGATCATATCCACGTGGAGTATAAATCTTGACTTCACCGTTTGGCAACTCCAATCGGCGAGTTTGGCTAGAACCTACTAAAACAACAGTCAGCATATCAACCTCTGCTGGATCCAGGTTTTCCAACGAAACAGTTTGAACTTTTTCTTCATCACGACCAAGGTTCCGGGCTAAAATGACTGGTGTATTCGCAGATCGATGTTGCAACAATATCTCCTGCGCCCGAACCAGTTGCGTAGTGCGGCGGCGTGAAACCGGATTATAAAAAGCAATCACAAAATCTCCTTCTGCAGCGGCGCGAATTCGGCGTTCAATCGTTTCCCACGGCGTGAGTAAATCTGAGAGAGAAATTGTGCAGAAATCATGTCCGAGTGGAGCACCAATCCGAGCGCTTGCTGCCTGCAAAGCAGAAATTCCAGGAGTGGCTTCAACATGAATCCTTTGCCATTCGGCGACAGAATTATCCTTGGCACAGGACTTTGCGGAGGCACCAGACTTTCCGGTTTCAAGCAATTCAAAAACCAGCGAAGACATTGCATAAATCCCTGGATCTCCGGATGAAATCAAAGCTACAGTTTTGCCTTGCGCTGCCAGTTTCAAAGCATGGCTAACACGTACTTCTTCCTGCCCCAAATCAAAACGGTGCTGTTTTTGACCGTTGTGCAAATCAGAAATCAAGTCCAGATAGAGTCCATAACCAACCCAGTCAGTTGCCTTCCGGAGCATTTTTTCACTTTCCGGTAGCCTCCACTGCGGTGTCCCCGGACCTGTACCTACAATGAACAAAGTTCCCTGCGCCCGTCCAATCATTTGCGGATCCAAATACTCAGCTGACTCTGCAATAGCACAAGTGGCTCTCCCTGTACCGGACATTACGGAGGATTTGACTTTCGGTACCAGCAAGATTCCGGAATCGCCAACAGCCGCGAGTGCTGCACCTTCCGCAACTCCGTGACATCCAACTTCCTGAAAAACAATTTCTGAAGGATTCTTTAATTTCGGAGTTAGTGCTTCCAAAGTAGCCGCGTCAAAAAAACGAGCGAAACATTCTAAATTTTTTGCTACAGCATGGACCGCCGGTTCATCTGCTTTGAGATCAAGCGAAACTACGACCGCCACTCTTTCCGGAGAAATATCATTTTCCTGTAGGGTCTTCCGGACCAGCGCAATCAATTCTTCCGGGTCCGTTCCACGCTCGCATCCCACACCAACCGCAATGTTCTTTACCGAAAAATCAGGTGCGATTTGAAAAACCAGATGTTCTGCATTTCCGGAAACTGGTTTTACGGCCAGTGAAATCCGTAGTTTTGCATTCTCCGAAAAAGGCATTCGGCTATCCCGCAACCATTTGTAAAACCCCTGCATGTAATCCGGGGCTGCCTGTTTGTCTCCTGAAGACAACGAAACGTATTCCCCTGACAACAGTTCGGCGGTGAAATGCTTCACGTCTTCAGGATTGCTCAACACAAAACCTTCTGGAGGTTCGTCCAGTGCTATTCCAAAACGTAAATCGCCGGCTGTTGTGACGGCCGGAGATATTCCCAAAATATCCGCTATTTGATGGGCTAAATCATTTGCTCCGTGATGTCCTCCCAGCAAAGGTACAACAGCACTTCCGTCCTCTGCCACTGCTATCAAAGGAGGCTCGTTGAGTTTGTTTTGTAAACATCCTGCCACTCCGCGAATCAAAACTGCTGAAGCACAAACACCGACAATTGCTACACCTTCGCTAAACAAAGTCGACAGATGCTCCATCGCGTCAGTAAAAAAAACATCAGCTTCTGGTTCAGAACTTACCTGTGAAATACGATCTGCCTTTCCATGGAGTTCTGCACCAAGCTCTGCAGCTATTTTTTTTGCAACGGGGAAAGCACTGATTCCTAATAAAAATACTGCAATTTGCTGACTCATTTAACAACATTGCTTGAGGAACCTGAATTTTTGTGAACGAGAATCATTGAGAAATAGGGGACTTTTTGTGCTTCTAGATTTTCAATTGGAATGATTTGCTGATTATGCATGGTGGCATGTTCCACATATTGCGCACAATGCTCGAGTCTCAAGTGCCGAAGGACTCTCCGAATTTTAGGCAGGTGTCTTCCAACTTTCATAATTGCTGCGGAATCGGTGTCTAACAAACGCTGCTCAAGTTCTTTTTCATCAAGAGGACCAGGCAATATTGTTAAAATTTCGTTGCGTGAAACAAGTGGTGTTTTTAATACAGCCGCACACGCCATCGGTGAAGAAACTCCGGGAACAATTTCAATCTTGAATCTTGTTGCAAGCCTCTCAAACAAATACATAAACGAACCATAAAAGAATGGGTCGCCTTCGCAAATCACGGCTACTGATTTTCCTGATTCCAGCGGAATTTCCAATATTTTTGCTGCTTGATCGTAAGCTTGTTGTGCCGGAAAAGGAGAGACTGCAATCGGCAACCGAAGTGGAAACAAATCTGGATCATTGGTCAACAACGGACTTACAATTTGCAAAGCCAGCCCTTCACCAACTTCTGGAGCCGGATAAGCCAAAACATCGCATTCGTTGATCAGGCGGTGAGCCTTGAGGGTTAGCAGTTCAGGGTCTCCCGGCCCCACACCGATTCCGTAAAGGGTTCCGGATTTATTTTTCACCACAGAGGACACAGAGGTTGGTTTTACTTAATTAATATTTTTTAATAACAGCAAGTTGAATCACAGAACGCATCTCTTTCCAGCCCTGGAATTTTCCAATTTTTTCAGCACGAGAAATACTAAGTCGTGTTAAATCACCACTAGCACCGGACTTTCCGGCATTTTCATTTTGCCACTGCAACAATTTTTGTTCGCCTTCAAGCGTAACCGCATTGGCGACTAAGCGACCTCCGGGTTTGAGGGCAGTCCAGCAGGTTTGCAGCAAATTCCCAGAGGAAAGACCTCCGCCAATGAAAACCGCGTCCGGCGCAGGTAAATCCGCCAAAACTTCCGGTGCACTTCCAGAAATTATCTGCAGCATTGGCACGCCCAACTCTTGAGAGTTTTGTTCAATCAGTTTCAAACGAGACTTCGATTTTTCAATAGCAACTGCTCGACAGCGAGGGCTTGTACGCATCCATTCAATTGCTACCGAACCGCAACCTGCGCCAACGTCCCACAAAACTTGGTCGACTACCGGCATCAAACGTGATAGTGAAACGGCCCTAATTTCGCGCTTTGTCAGTTGTCCGTCGTGAAAAAATGCTTCGTCTGGAAGTCCTGGAATTCTACTGAGGATGGTTGCGTTACTTTCTGGAATGCACTCAATGGCCATGGCGTTCAATGCAGCACCTTCCGGATGATTCCATGAGTCAGCTGGTCCTGAAAATTGCCTCTCTTTCCTGCCGCCTAGATGCTCCAAAACCGTTATTATGCTTTTGCCAAAGCCTCTTGCACAAAGCAGTTTTGCTGCTTTTTCCGGACTTTCTTCACCCTTACTGAGGACGAGTAATTTTGCCCCTGGCTGCACGAATGGATGCAGCATTTCCACCGGACGACCGTGAATCGTCAGTGTTTCAACATCCGGAAGTGACCAACCAATTCGTGAACACATCAGCGAAAAAGTGGTCAACGCAGGCTTGATCCAGATTTCTTCAATCGGCAAATGCCGCAACAATTTGGTTGCAATTCCATAACACAACGGGTCCCCACTAGCCATGATCGCTACTTTTTGAACGCTTGCAGAGTCCTCTGGTCGCCAACTGACTATTTTTGAAACTGCCTCGCGTATCGGTGAAGACCAAACGATACGTTCTCCTTCCCAGTCTTTCGGAAGCATCTTCAGATGACGCTCTCCGCCAAGCACGATTTCCGATTCATAGAGCAAGTCACGTGCATCGGCAGATAAATCGTCCCAGCCGTCTTCACCAATTCCAATTACACACAGCCATTTTTTTGAAATATCAGGCATTTTAACTCTGAATATTAATGTTATTAGCCACAGATATTTCAACTTTCTTTGCTAAAGCATTAACCGCCGCCGCTGCCATTGCGCTGCCGCCTCGTCGTCCGGATAGTGTCAAAAAAGGCACGGCTCCCACGCATTGTTTTACGAGCAATTCTTTTGATTCCGCAGCACCGATAAAACCAACGGGGAATCCAAAAATAACAGCTGGAGGTTCTACTCCTTCTGCTAGTATTTCCAGCAACCGAAACAGAGTTGTTGGTGCATTGCCTACGGCTACAACTGCACCGGCAAGTTGTGGCCTCCAAAATTCCACTGCTGCCGCTGAGAGTGTTGTTTCCATTTTGTCTGCAAGTGGAGCACATTCCGGATGGTTATTCCAACATTTAACTTCGTTATTTGCAGACAGACGCGAACGAATAATTCCTTCTGCCACCATCCTGGAATCGCACAAAACAGGAGCGCCTTTAAGCAGTGCGGCATATCCTGCTTGTGCGGCGTCCGGAGTAAAAACCAGATCCTCCACAATATCCGGCATTCCGCAGGCATGAATTAAACGTACTGTGAGGTCAGCAATATCTTCCGGTAGTTTTGATAAATCCGCTTCCTTGAGGATTGTTGCAAATGATTGACGATAAATTTCTTTCGGATCTCGAAGATAATCCCCTGTCATTCGGCACCAGACTTTCCAGATTTTTCTTCCAAAGTTACAGGACCCAAAGGATGATCTGCATGTGGGTATGGATGGTGTCCATGATTGTGGCTATGATCGTGTGAATGTTCGTGAACATGAGAATGTGCATCCTCGACCTCATCTGAGCTTTCGTCCGTCCCTGTTCCAACTCCTTCAACGTGGTGATGATGACTTTCCTGGCGCAGACCAACTTCATTTTCAAAACCCAAAAACTGCTCCCGGTATTTGCAAAGCTGGCAGTTCATGTTGTTTTCACCATTTCTGATTTCTTCAACCCGCTCCGCAAATGCGTCCAAAACCAGCGGATGATCGTTAAGATAAGAAGCTTTGATGAATTCTATTTCCGGATGTTTGGCTGCCACAATGTCAGTGTAATGGTAAATGCGTTGAACGAGAATTCCTGTAAACAAAAAATACGGGAAAACTACTATCCGTTTGTAACCCAAACGTGTCGCGTGTTCCAGTCCCGGCTCCACCAAGGGAAAAGTCACTCCGGAATAAGCCGTTTCCGCCCATCCAAGTCCAAGTCCTTCCCAAAGCATCCGGGTCACTTTTGCCACATTAGAATTTGCGTCCGGATCAGAAGCGCCCCGTCCAACCACGACCAACAAAGTATCCTCACGAGAAACTCCGTCTCCGGCTTTCTGCAAAGCATCTTCAACACGTTCGCCGGCTGCGCGAATCAGTTTGAGATCGATTCCCAATTCCCTCGCATACGAAATTTCCAATTCCGGATTTTGTGTTTGGTAGGCGTTTAATACGGAAGGTATATCGTTTTTTGCGTGACCTGCAGCAAACAACATTCCGGGAACAGCCAAAACCTTGCGTATGCCTTTGGCCCTCAACGCATCCAAACCTGTGCGAATCACAGGAGTTGCAAATTCCAAAAATCCCCAATCCGTTTCATATTGCGGCAGTCGTTCTTTAAGTCCCTGCGCGACCGCTTGAAATTCTTCAACTGCTCCTGTATCTCGACTTCCGTGTCCACAGACCATTACGCCGTATTGCTCTTTCATATCACTCAGTTAGTTTTGATAGTTTCGCAAAAGTCTGAAATCCACACAGACATTTCTACTTATATAAAACATTAATGATATTAGTAATATAGTCTATTCCAGATTTCTAGTTTAGCTCTAAATGAAACGGTTTTAGGACTTTTTACAAAGATATCATTATTGGGGTAATCTATTAATACACCATCTTAACAGAATTGTGATTGAATGAGTGAAATTTGTCCAACCTGAAGAGGAAAAAATACTTCTGAATAAGTCAAACAAGGAGTGACAAATATTTTTTTAGAATTTCCCTAACTGTCTTAATCCATCATAAACCACTACTGCCACCGATGAGCCAAGATTTAAACTTCGCACCCCTTTTTCCCACATTGGTAGAGTAAAACAGCGCTCAGGGAAACGTTCCATCCATTCATCCGGCAGGCCGGAAGTTTCTTTACCAAAAAACAAGTAATCGCCTTCCTGTGGTCGAATTTTTGTGTAGGGCCGCTCATTATGGACAGAAAGGAAATGAAAGTTTTCCGGAACAAGTGTTGAAAAAAAATCTTCTGCATCAGGAAAATGGTCCCAGCTCACCCATTGCCAATAATCTAAACCGGCACGTTTGAGTTGTTTGTCGCTTAAATCAAACCCCAGTTTTCCCAGTAAAATCAAATGACATTTTGTGGCTGCGCACAGCCGCGCAATATTGCCTGTGTTGGGCGGAATTTGAGGTTCGTAGAGAACAATATTAAGAGGTGGATTTTTGTGAAGGCGCATCAGACTTTTATGGGATGAAGCAAAATAACTGCATTCTGAAATACTTTTTACTGTTTATTCCAATGCAAGTTCAATCAGCCTGTCCAACAGTTCGGGGTAAGCTAATCCGGATGCATCCCAAAGTTTCGGGTACATGCTGATATTAGTGAATCCGGGCAGGGTATTGATTTCGTTAAGGATGAAGGTTTTGTCTTCACGAAGAAAGAAATCAACTCTGGCCATGCTGCGGCATTCAGTGAGCAGAAATGCCTCCACTGCAACCTTCCGGATTTGCATGGAAACGTCCGGATCAATTTCCACAGGAATGATTAACTCCGCACCATCTTCATCCACATACTTTGCTTCATAAGAATAGAACTCACGTAGCGGAACAATTTCACCTAACACCGCTGCAGCTTCCGGAGAATCGTTGCCCAACACAGAGCATTCAATTTCTCGTCCGTAAATTGCTTCTTCAACCATAACCTTGCGGTCTGCTGCAAAAGCTCTCTCTATAGCCTGCGTATATTCCTTTACGGTCCGGACCTTGGAAACGCCCAGCGAAGAGCCTTCCCGGCAAGGTTTTACAAATAGTGGCTCACCCAGTTCCTCCACTGCATCTGCAAAAGACAATTCATCCGGATTCCGAATAAGTTTGTAGCGCGCAACAGGGATTCCACGCTGCAAAAGCAACCGTTTTGACACATCCTTGTCCATGCAAATTGCTGAACCATAAACATCCGCACCAACATACGGTTTACCAAGCAATTCCAGAAAGCCCTGCAATGCACCGTCTTCACCAAGTTTTCCATGAGTGATTGGAAAAAACACATCAACATTAGCTAGCTCGTTTCCGGACTGTTCTGTTGATGCCAGGTTTTCGCCAGCAGAGTTTCCGGTTTGAGGAAGGAGGATAGGTAAATTTTTTCTGAACTTAACTTGACGAACATCATCGACATTGTCAAAAAATTCCGGAGTTTTTCCCAAAAACCAAGCACCACTTTTATCGATTCCAATTAAGAGTACATCATATTTGTCCCGGTCAAGAGCAACTTGAATGTTATAGGCCGAAATTAATGATACTTCATGTTCACCACTGGTACCTCCACAAATCAGGCCGATTGTTAGTTTTTTGGACATAACTATGGTTCACTTAAAAAGTGTTTTTTGTCACCCCTGTTTTGATTCGGGATCCAAATCAATGATCAGATTGATCACAGTATTTAAAGTATCTAATCTGGATTCCTGGTCTTCGCTCCGCTTCTCACGGAATGACAATGAATCGGAATTGAAAAATATTATTTTTCAGCAAGTTCTAACTTCTCAGTTTGCTGAGCCGAAGCCTTGACCCTGATATGCAGTTCATCGAGTTGCTCTGTTTCAACTGCAGAGGGTGCATCAGTCATTAAGCAGCCGGCTTTTTGAGTTTTAGGAAATGCAATCACGTCACGTATCGAATCTGTTTTTAGCAAAAACATCATGATGCGATCAAACCCAAGAGCAATACCACCATGGGGCGGAGCACCATAAGAAAGTGCTTTCATCAGAAAACCGAATTTACTTTCAATTTCTTCATCAGTTAATTTCAGCAAACGGAATACTTTATTTTGAATATCCTCACGATGAATCCGAATACTTCCACCACCAATTTCAACTCCGTTCAATACCACATCATAGGCCCTTGAGCGGATTTTTTCAGGATCCTGCTCTCCGTATTTTTCCAAATCATCTATATCCGGCATGGTGAAAGGGTGGTGGCTGGAGGTAAAACTTTTTTCAGTTTCACTATACTCAAAGAGAGGAAAATCTGTAACCCAGACAAAACGATATTCGCTGTTGTTTATCAAGCCTCGACGTAGCGCAATTTCTTTTCGCAAATTACCGAGTGCATCATGAACAACTTTTGTGTTGTCGGCACAGAACAACACTAGATCTCCTACATTCAAACCGACTCTCTCTTCCAATGCCTCTTTTTGTTCGGAAGTGAAAAACTTACCGATAGGCGACTGCCAACCGTCCTGGTTGCGTTTGATCCAAGCCATACCTTTTGCTCCATAAATTTGAGCGAATTCTGTCAGGTCATCGAGATCTTTGCGCGAAAAATCTGCTCCGCCAGGAACACAAATAGCTTTTACAATCCCGCCCTTGTCCACCACCTGTTTGAAAACACGCAATTCACATTCAGAGGCAATGTCAGAAATATCTTTGAGCTTTAAATCAAAACGGATATCCGGAGCATCGGAACCATAGTTTTCCATCGACTCCTGATACGTCATGCGCTGGAAAGGCGTTTCGACTTTTACACTTATGGTTTCTTCAAACAGCTTAACCATCAAACCTTCTGTCAGCTTATATATCTCTTCCGGTTCAGTAAAACTCAATTCCAAATCAATTTGGGTGAATTCCGGTTGACGGTTTCCACGTAAATCCTCGTCACGAAAACAACGGGCAAGCTGCATGTAGCGGTCATAACCGCTGATCATCAGCAACTGCTTGAAAAGTTGCGGTGATTGCGGCAATGCGAAAAAAAGTCCGGGATTGACTCTTGAAGGCACCAGATAATCCCGTGCGCCTTCCGGAGTAGATTTTGTCAGTATCGGAGTTTCAATCTCAAAAAAGCGCTGACTTGTGAAGTAATTACGGACAATTTGCAAGGACTGCGAACGCAGCATTAAATTATTCTGCAAAGTGGAATCACGCAAATCAAGAAATCTGTAAGTGAGCCTTAATTTTTCATCCACATTTTCACGATTATCCAGGACATAGGGAGGTGTTTCCGATTTGTTGAGAATCTCCAAAGTCTCCACCAAAATCTCAATTTCGCCAGTCGGCAATTTTGGATTTACGTTGCCTTCTATACGGTGTGCAACCTTTCCTTTTACAGCCAAAACAAACTCACCACGAATTGAATCTGCTAAAACATGTGAGGTTTCACTGATTTCCATTTTGAACACAATTTGGCTGATACCAGTGTAATCCCGTAAATCCACAAAAATCACTCCACCATGATCGCGCCGGGTTTGACACCAGCCCATTAATACGACCTCCTGGTCAACATTCTCTATCCTCAAATCACCACAATAATGTGTTCTTGTCCACTCCATTTTTTTATTCATTCTATATTAGAAAATTAATTTCGATTTTATTCTGCGATTTTCATCATAAATTCACCCGCAAATTTATATCCAGACATCGTTTTCCGCAGTTAGTTCGCCGCTGGAATCACCTGTATTCACCACACCTCTTGGTTCAACAAGTAGAATTTTACACTCGTCCTCAGCAACAGGTTTGTGTTCAACTTTTTTTGGAATAACAAACATTTCTCCAGCTTTCATTTCAACACTTCCATCACGAAACTCAATCTCCATTTCTCCTTCCAGCACTATAAATACCTCATCTGTATCGTCATGCTCATGCCAGACAAATTCTCCTTTTATTTTAACCAATTTGAATTGATAGTCGTTCATTTCGGCAATCACTCTTGGTTGCCATAGATCTGAAAATTTATTCAGTTTTTCTGAGAAATTGATCGATTGATAGTTCATCAAAAACTCCCTTTTATAAATAATTATTAATAGCTGCTAAGCGTTGGAGTGTAGCATAACTGTATTTCAATCAACAGATTTTTCTCTTTTTATAATAAACAATAATAGCAGGCTCAGAGGAGATTCAGGCAAATATTTTGACTTGGATAAGAAAAAGTCAAACTTTTAATATCCCGGACTTAATATGTTAGTCAACAGACGAATCAACTTTAAGATAAGATTTGAATAACACCCTTGAATTCTGGAGCTAAAGTGCTTCTTTAAGATTGAAAACAGGGGAAATAAATGGAAATTATGGGAAGAGGGGATTGTCTTTTTTGTATTAAGTTTTGTGTCGCCTTAATTCAAAACAGGAGTAAAGTGATCAGACCTGCATACGCATCACTTCTTCATATGCACTTACCAGTTTGTTGCGGATTTGCAGCATGAGACGTAAAGAGAGGTCCGCTTTTTCCAGGGCAAGCATGGTTCCATGAATATCTTTATTGTCTGTGACCAGCAGCTCAACTTGTTTTGCTTCCGCGTTCAGGTGCTGCTGATTGACATCCTGCAGCAGTTTCTCAAACGTCCGGCTGATGCCGCTTTCAACAGACTGCTTTTGACTTTCAGCTTCAGACTTCAGACCCTCTAAAGCTGGTCCAACTGATGGTAAATTGATATTCATAAAGTCTCTAATCTAACATCTAATAAATCAAATTGAGTAATTATTTATTATTACTACGACGATCTACTCTAAACGTTTCGGCCCAAATCGAGGGCTGATTGTGCCATATTTTTTGTGGCGTTAAAAGCAGCGGTATTTGCTTCATAGGAACGCGAAGCTTCCATCAGGCTCACCATTTCTTCCATTATGTTTACGTTAGGCATGGCCACGTATCCTTCTTTATTTGCATCCGGATGTCCTGGTTCATAACGTAAAATCGGTGCTCTGTTGTCTTGTGAAATCCCCACCACCTTTACCTCGGTAGCAGTGTCCAGAGAACGTTGCTGTGATCGCAGTTCTTCTTCAAATGTCCTGTCATTGGAAACTGCTGCAAGCGTAACTATACGACGACGATACGGCCCACCTTCCGGAGTCCGTGTAGTACTGGCGTTAGCGATGTTTTCGGAAATAGTATTGACTCGCTGGCGCTGCGCTGCCATTCCGGAAACACTCACATTAAGAGAGGATTGGAAACTCATTATCGACCTTCTGTAATTGCGGTTTTGAGCATCCGGAACTGGTGAGTCAGCATCTTTATACTGGCATTGTACATCAATTGGTTTTCAGCCATTTTAGCCATTTCACGATCCAAATCGACCGTGTTTCCGTCAAAATCAGGAAAAGGAGAAGCGCTGTGAATTCGCTGTGCCTGAACCAGTTCCAGCGGCGGCGTGTTGCGTCCATCAAAATGCCTGGAATTTGTGGTTTTGAGCAAACCTGGTTCTTCGGCATGCAGTGCCTTTTCAAGACTTTTTGCAAATACCATATCCTCGGCTTTATAGCCGGGAGTGTCCTTGTTGGCAATGTTCGAAGTCAGCAAATCCTGTCGCTGTGTGCGAAAGTCCAGTGTCTTCTGAATCAATGTAAATATATTATTTTCAAACATTCCTGACATGAAACCACTTATTTTTGGATAGTATTCAACTAATAATATTTGTGATGAAGATGCAATCTCAGGGCCACTTTTAGAATGTATTTGATTGTTATAGCCAGCGTGATCTGCTTGCATTTTTTCTGATTCGGCTTAAGATAGACAAACAAAGTTTTAATCACGAGGAAAGATGGATAAAAAACGAGCACAAGTTTGGGGAAATCACCTTAAAAAACCACCCAACGAGCAGAACATCCTTTTCTGCGCAGGACGGGATGTGCAGCCATTACCAATGGCAGATGAGTTGCTGCTGCCCTACGATATCTGGACCAACCGCGCACATTGCATAATGCTTCACAAGCAGGGACTGATACCATCAGCAAGCTTAAGCAGTATTTTGGCCGGACTTAACAAACTGGAAAAACTGGTTGCGGCAGGTAATTTTTCACTTGATCCAGCCAAAGAAGATGTTCACATCAACGTTGAAGCCTTTGTAACAGAAAATCAAGGGGCTGAAGCAGGCGGGCGGATGCACATCGGTCGCAGTCGCAATGATCAGTCGGCATGTGACATGCGGCTGTATTTACGCGCTGTGGGCTTAAGCTTGTTTGATTCTGTGAAAAATTTAGCGGCCTCATTGTTGGTACAGGCAGAAAAAAATACAGAAAGTGTAATGCCAGGATTTACTCATTACCAACCTGCGATGGTCACAACATGGGGTCACTGGATGTGTGCTTATGTTCAGGGACTTTGCCGTGACCTGGAACGGTTGGCATTTGCCATCTCACTAGTTAATCGGAATCCTTTGGGAGCAGCAGCAGCTTTTGGTACATCATGGCCCATTGACCGGCAACTCACAACTGAGCTTCTGGCTTTTGAAAAGATTGATACCAACACTCTGGACTGCATCGTTTCACGCTGGGAAAATGAAGCCCAACTGGCCCATGCAGGATCAATGCTGATGAATCACCTCAGTATTATGTCTCAGGATCTCATGTTTTTGAGTCATCCATATTCAGGATTGCTTCAGATTGATGATGACTATGTGACCGGTTCTTCGATCATGCCGCAAAAGAAGAACCCGGATTTCGCCGAAGTCATTAAATCAAAAGCAGCTCTAGCCCACGGATTTTTATCAAGCTTGCTTGGAATTCAAAAAGGTGGATTGAGCGGCTATAACCGTGACACGCAGGCCACTAAATATTTATTAATGGACCTTGTACGGGAGTGTGAAGCTGCACCAATCATTCTGCAGGGTGTCTTCGAAAGTTTGACAATCAATACCGAAAAAATGCGGGAACTGTGTGAAACCGACTTTATGAATTCTGTGGATATTGCAGATCATTTGGCACGGACTCTAAACCTGTCTTTTCGAGAGTGCTACCACCTACTGGCGAGGGCAGTAAAACTTTCTTCGCCGGAAACAAAAATCACAACTGCTGCATTGAAGAAAGCATTGGCAGAATCCGATCATCCAACAGAAATTGCAGAAGATCTGGCAGAATTACATGATCCTCAAAAAATTCTGAAACTCAGACAGCACCAGGGTAGTCCGTCCCCGGAGCAAACCAGCCTGCAAATTGAAGAACTTTCTGCAGAACTGAATTCACTGTTTGCTCCGCTTGTTGATCTGCAAAACAATATTATTGCTGCACAGGAGAACTGCCAAAATTATGGGGTCTGATGGTTTAAAAATTGGCGTGATTGGTGCTGGGGCATGGGGGACAGCCCTGGCGCGGCTGCTTGCCAGCAGCGGCAACTCCGTTCAACTCTGGTGCCGCGAACCTGAAACTGCAAAAAACATCCTCCAGAAACACGTCAACACCTCTTTTTTACCGGATATTCTACTTCCGGAATCACTTGGAGCCAGCACTGATTTGCTTGAAATCGTCCGGAATTCCCGTATTCTCGTCGCTGCACCTCCTTCGCACTTAACCCGCGAAATTGCCAAAAAAATACGTCCGGAGATCACTGCCGAACATATTTTGCTCATTCTTAGCAAAGGAATTGAACAGCATTCTCTGGCATTGATGAGTGAAATATTTGCGGAAGAACTCGACAACCTGCCGATATTAGCAGTTCTTTCCGGACCGACGTTTGCACGTGAAGTTGCTTTGGATTTGCCATCTGCCGCAGTACTGGCCTGTGCAGACGAAACAGCAGGCAGTCTGCTTCAAAAGTGCTTTCATTCAGATCGCTTCCGTATATACCCCAGTACTGATCTTGTTGGCGTACAACTGGGTGGTTCCATTAAAAATGTGATTGCGATTGCTTCCGGAATTGCAGATGGAATGCAACTGGGACTGAATGCAAGGGCAGCCTTAATCTGCAGAGGCATTGCAGAAATGTCCCGGCTCGGAACTGCAATGGGAGGATCTGCAGAAACATTTATGGGTATGTCCGGAATTGGAGATTTGGTTTTGACTGCAACCGGGAATCTTTCAAGGAACCATAATCTTGGAGAAAAACTGGGGCAGGGGTTTTCGCTGGAAGACTGTCTCCCGTCAGGCGGTGCGGTGGTAGAGGGGGTACGTAACGCGGTTTCGATTCAAGAATTGGCAGAGCGCCACAAAATTGAAATGCCAATCTGTAACGCAGTTTATCAAGTATTGCATCAAGGAGTTTCCTGTACTCAGGCCTTGCAAAAACTTCTGGAACGTGATCGTCCGGTTGAAGAAATGTATGTCCCGGATTTAGCTACAATATCAGATTGACAAACAATTTTGAGAGTTAGATTGTTAAGACAGTATCCTAATTTGTTAATTTTTATAAAGCCATGAACAGTTTTTTTTCTACTAAAAACTGGAATAAATTCTTCCTCTATCTCTTATTCATTTGCAGCACTTTCAGCATTGCCGGTACTGATGCCTCTATCACAATCCTGTATTTAATTACCATGATTAGCTGGATCTGGTACCGCCAAATGTCACAACTCAGGGATCCACTGTTATGGTCAATTTTATTTTTCATAGCTGCCACAGTACTTTCCGGATTACTGAATGCATACGAAACAGAGCACCTGATGGCTCTACGTACAAATTGGCGCTTGCTGCTGCCCTTACTGCTTGCGGTAATATTGGCTGATATTGATGAAGAACAGTTACTGTCGGTTTTCTTTGGATTTGTAATGTTAATCTCAATTTACGGCATCATTCAGTATTTTACCGGTGCAGACTGGCTGCGTCCTGAAGGGCAACAATTAACTACTCCTTTTTCGTCAGGAACTTCGACAGAAAGTCCCGTTTTTCACGGTAAAGGAAATTTCTCGCACCACCTGACGTATGGTGGTTTTTTACTGCTTTGTTTTCCTTTGGTTTGTTCACTCATTTTTTGTAAAGGCTGGAGTCCATTTGCCCGTCTTGTAACGGCCATTATTGCAGTTGTGGTACTGCTTGGTATAGGAGCCTCACTTGGTCGGAGCATTTGGCTGGGAACTGCTGTCGCAATCACTATTCTACTTTTTCGACTTTCACCTAAACTTATGCTGGCCTTCAGCATTCTGGTTATCGCAGGTGGCACTTATTTTTACTCACAATTTAGTGAGCCTTCTTTTCAAAACCGCACACCAACAAATCGTATCGAAGCCCTGCAACAGCGCTTCATCAGTGGCTTCATGCCCCAATCTAACCAGGATCGTATTTTAATGTGGGAAGCAGGAATATCTGCGATACAGGATCATTTCTGGTTGGGAATCGGTTATGGAAATGACTCAGAAATCATGCCCGTTTACAGGGAAAAGATTTCAGAGCGTACAGGTCATCGATTCTACAACAGCGCCGGTACAGGGATCCATAACATCTATCTGCAAACTTGGATTAACTACGGCCTTTTCGGTTTTTTGGGATACCTTAGTATCTTGATTATATTTTTCTGGCAAAGCATCTTAACACTCTACCGAACCACTCCCTACAGCTTTGAAAATTCAATCCTCTGGGCTGGAATTGCAGGTGTAAGCGGATTCATGGTTGCCGGTTTTTTTGAAAACAATTTCCGGGACGGTGAAGTCCAGGCTATGCTCATGATTCTGATAGGCTTGAACCTGCACCAAATTCAAAAAATGAAAGAACGGATATTTAGTCATTGAAAGCAAAACAGTGGGCACCTAAATATCGTTCCTTTGGCAAATGTCTCAGGGAAACCCTCTGCACTTTCGTTGAACAACTCCTCCAAATTTCACTCAATATCCTGACCAGAATTGTTAATTAAAACACATACAAACTCTCCCTAAAAACTATGGGATTAATTATTATCTCTTTTCTTGCCTTTGTTTCCCTGGGCTTACCAGACGGACTCATGGGCGTGGCATGGCCTGGAATTCGTCAGTATTTTGGACTGCCTGTCGATGCTATTGGAATCATCCTCGTCTGCGGTACTGGTGGCTACATGCTTTCCAGCTTTTTGAGCGGCGTGCTGATGCGTCGTTTAGGGATCGGGAAATTGTTGAGTCTAAGTTGCGCGGCCACGGCAAGCACTTTGTTTGTTTATGCCAACACCAGTTCCTGGTGGATTTTCGTCATGTTTGCTTTAATTGGCGGGCTCGGCGCAGGCGCTATTGACACTGGTATCAATACCTACATTGCAAAGTACCATAGCAACCGCATGATGCAGTGGTTACACGCTAGTTTTGGCGTGGGAATTACTTCCGGCCCCTTTATCATGACCCTGGGAATCAGCATGACATCACACTGGCAAAGTGGATATTTTGTCGTTTCCATTGCAATGGGAATTCTTGCCGCAACTTTTTTTGTAACGAAAAACATGTGGGAAGGCATTACTTTAAATGGTAGCAAGGAACAAAATGACGAGAGTGAAGCCTCTCTCATGGAAACGCTGAAAACAATTCCAGCTCTGCTGAGCATGTTGATCTTTTTTCTTTATACAGGCATGGAATTAGGATTGGGACTATGGATATATTCGCTGTTAACAGAATCACGCGGTGTTGCTCCGGAAGTGGCGGGAGTTGTGACTGGAAGTTATTGGGCGATGTTTACTTTAGGTCGTATTCTAGCGGGTGTGTATGCGAAAAAAATTGCTGACAGTGAACTGATTTATCTAAGCGTTTCATTTGCGTTTTTGGGGACTGCACTTTTGTTGACAAACTCCGGACAGTTGACGTCAATACTGGGGGTTTCAGTGACCGGTTTTGCAATTGCTCCTATTTTTCCCGGACTGGTTTCCAGCACAACAAGTCGTGTTGGGCTCCGGCATCAGGCAAATACGATTGGAATGCAGATGTCGGCGGCAAGTTTTGGAATTATGATTGTTCCATCGCTCGCAGGAGTGCTTGCGAAAATCTACGGTTTAGAAGTGATTCCTCTTTATCTGCTGGCAGTTCTCATACTGATGTTATTGGTATTTGTGTGTCTGGATTTACTATCCAAAAAAACTTCGTAAATTTTAAGTGCAATAACACAACAGCAAGTCAACAAAGAAACTTTTAAAGCTGGAAAAATATCCCAACCTTCTGAGACCATAAATGTTGAAATTCCAGCTTCGATGGTTTAACTAAAGTACACAAGATTAGACAAACTAGCATGAAACATATCAGCATACAGTATTGTAAAACCAAAATCGGCGAGCTGATTTTGGGTTCCTTTGAAGGCAAACTTTGTCTGCTTGATTTTAGATACAGAAAAATGAGAACAACTGTTGATGAAAGAATTAAAAAAGGATTAAATTCTGATTTTATAGAACAAGACTCTGAAATAATAGAAAAAACCCGGGTGGAGCTTGATGAATATTTTCATGGCGACAGAAAAGAGTTTGATGTCCCTCTACAAATGGTCGGAACAGATTTTCAAAAAAGTGTCTGGGAAGCTTTATTAAATGTTCCTTATGGAATCACCTCATCTTATCTGCAACTGGCCAAAAATATAAAGAATGAAAAAGCAGTCAGAGCAGTTGCCGCTGCTAATGGCGCAAACTCGATGGCAATCATAATTCCCTGTCATCGTATAATTGGAAGTAATGGAGAGCTTGTCGGATATGCCGGCGGACTGCCGATTAAAAAACGATTGTTAAAGTTGGAGCAAATCACAACTCAATCTGGCACTAAATAATTTTAAAAAGAAATAAGGTCATATTGATACAGTTGACTAAGTTTACTTTATTTTTGGAGTTTTCATGAACAACATACCACAATCAATGAACTACATTCAGATCGAAAAACATGGGGATCCTGAAGTATTAAAACTGCATTCGATGCCGGTTCCGGAACCAGGCCCCGGTGAAGTACTGATTAAGGTCGCGGCTGCGGGAGTCAACCGTCCGGACATGATGCAGCGCAAAGGGCTTTATCCGCCGCCTCCCGGCGCAACTGATGTTCCCGGACTGGAGGTTTCCGGAACTGTAGTGAGTGTGGGTCAAAACGTCAGCGAGCCTCCCATCAATTCTGAAGTTTGTGCCCTCGTGACCTGCGGCGGTTATGCGGAATATTGTCTGGCGGCAGCCTCGATTTGCTTGCCGGTTCCGGAAAAAATTTCGCTAGTAAATGCCGCGGGAATTCCGGAAACCTTTTTCACCGTCTGGACAAATGTCTTTAAACGCGGACAACTCAAAGCCGGAGAAAGTCTGTTGGTACACGGCGGCAGCAGTGGAATAGGAACAACTGCCATTCAACTCGGAAAAGCCTTTGGGGCAACTGTTTACACCACTGCAGGAACTTCGGATAAATGTGAGTTTTGTAATAATCTTGGTGCCGATGCTGCCATCAATTACAGAGAACAGGATTTCTCCGAAGAAATCAAACGCTTGACTGAAGGAAAAGGCGTAAATGTGATCCTTGACATGGTTGGCGGCCCATACTTTCCAAAAAACATCCGGTTGCTGGCCGACGAAGGTCGGTTAGTGCAAATCGCTCTGATGCAGGGCAGCAAAGCAGAAGTTGATTTTCGCTCCTTACTGCTCAAACGTGTAACCTTGACCGGCTCCACCTTGCGTCCCCGCAGCGTTGAAGAAAAAACTAAAATCGCTCAGGCCCTGCAAAAAAACGTTTGGCCATTGCTGGAATCCGGAGCTATCCGACCGATCATCCATCAAACATTTCCGCTCAAACAAGCGTCAGAAGCACATCGCCTGATGGAAAGCAGTGCCCACATTGGAAAAATTTTACTTAAGCCTGCTGATTGACACCGATCAAAAAGTATTGTTCGCTGCGGAATATTTCCTGCTAAACTGCCGAAGTGAATATGTGCAAAATCCAAGTGTCTCGCCAACTTAACTTGACAAATCTAACTCATTTCTGAAACACTGCAGTTTCAACTATTTTCTATTTTTCTCAAAAGGAGGCTTTATGGATGAGAATGCTAAAAAAACCGCATTGCGGATGATTCCTTATGGACTTTACGTTATGACAGCCGAAGACAAAGATGGTCGAATTTCGGCTGCTACTGTGAACTGGGTCACACAGGCTTCGTTCAAACCACCCCTGGTTGCTGTCGGTGTTAAAGCTGATTCCCAGGTACATGACATTATTAAAACAGCCGGAAATTTTGCACTCAATGTTTTGGGCAAGGGACAACAGGGTGCGGCCTATGCGTTTTTCAAACCGGCTGAAAGAGACGGACAAAAAATCAGCGGCGAGCCCTTTCGTGCAGGAAGTACCGGAGCACCAGTTTTGGAGAACACACCTGCTTTCGTTGAATGCAGACTTGTAACAACTGTGGAGGAAGGAGACCATTCCATTTTTGTGGGAGAAGTCGTTGATGCAGGAGTAACCCAGGAACCGGAAGGTCGTGCAGATGAGGCAACTCTGTTGCTGAAGGACCTTGGTGAAAAGACTTTTTACGGCGGATGATCGGGAAAATTCTATGACGATTGAAGTCCGGAACGTCTGCAAATCATTTAAAGACGTTGATGCGGTTTTAAACGTCAATTTACGGGTTGAATCCGGAGAAGCGGTGGCCTTGCTTGGACCAAACGGTGCGGGTAAGACCACTTTGGTGGAGATGATCGAAGGCGTTCAAACTCCAGATTCCGGCGAAATATTGATCCTTGGAAAAACCTGGCAAAGTGATGAAAGTTTTTTGCGTCAGGAAATAGGCCTTGCCCTGCAGGAAACAAGGTTTCAGGACCGTTTGACAGTAGAAGAAACACTCTGGCTTTTTGCCAGTTTTTATCATCTTGAAAAGGAGCGTACAAACGAGGTCCTCAAGATCATTCAGCTCGAAAGTAAGCGCAAAACCTGGGTTGTCCAGCTTTCCGGAGGACAACGGCAGCGGCTCGCCCTGGGTATTGCAATTCTATCCCGGCCCCGAATCCTCATTCTCGACGAACCTACAACCGGCCTTGATCCAAACGCCAGGCGTGATCTCTGGAAAATCCTCGAAGATTTTAAGGCAACTGGAACCACATTGATTCTCACCACACATTACATGGAGGAAGCAGAATTTCTCTGCGAACGAATCGTGATGATGGATCAGGGTAAAATTCTCGCAGAAGGTTCTTTAAGTCAATTGCTGGAAAAATTCAGCGAGGGGGATTTGATCGAATATGCGATTGATGGAACATTTCCAATTGAGCGGGCAAAAGCTCTTTCCGGAGTTGTTAGCTCCCACTGGAATGCAGAAAGTGGACAGGGACTTTTGACAGTAAAAAGTATTTCAGAAACATTGCCGGATTTTTTAGATTTGATAAAATTTTCTACAGCTTCTTTGACATCCCTTGAGTGCGGCAGGCGTACTCTTGATGATTTGTTCCTGGCCATGAGCGGGAGGCATTTGGATGAATAAGATGCTTTTCAGGCTCGTTATTTCTCAATTCAAACTGTTCTTCAGGGAACCGGGCGTCGTGTTCTGGTCTTTTGGGTTTCCGGTTTTGATGGCCTGGATTTTGGGAATTGCCTTTGCTAACAAAGGTGAGATTGAGCGGAATATTGCAGTTGTTGCAGAAAATCCGGAAGAGGTTTACTTGGTTCCGGAATGGCTGCTTAATAAAACAGGAACTGCATCCACTAAGTATAGCAGAGAATCCGGACTTGAGTGGAAAGTAGGCGAGAACCATGGAGAACAGGCACACTTTCGTTTCCTTGTCATGTCAGAAGATGCAGCGATACTTGCTCTCAAAAGAGGACAAATTGCACTCTGGATCGAAGGCAGTCCGGAAAGAGATTTGCGTTTTCGCTTTGATCCAAACAATACAGATGCACGGCTGACTTATTTACTTTTAGAGTCAGCTTTCCGGAAGCAAAAATCTTTAAATCGAAAAACGGAAGTCCTGCCTTTGACCACAATCGGCATCCGCTATGTTGATTTTTTGATTCCGGGTTTGATGGCCATTTCCATCATGAATGCATGTTTGTGGGGAATCGGCTGGAATTTAATTGAGTTACGTATCAAAAAATTGCTGCGCCGGATGGTTGCCACTCCACTAAAGAAGTCAGTTTTCCTGCTCTCGCACGGTTTGAACCGCATGTTTATCAGTGCCGCAGAACTGCTTTTGCTTTACGTTTTTGCACACTTCTATTTTGATATTACAATTCAGGGGAGTCTGCTGGCGCTGTCTTTGATTTTTTTGAGTGGATACAGTGCTTTTGCCGGAATTGCCGTTCTCATTTCATCCCGAGCAGAAAATACGCAAAGCGGCAACGGCTTGATTAACAGCGTGACCCTGCCAATGTTCATCCTTTCCGGAATATTTTTCAGTTACCACAACTTCCCGGACTGGCTCATTCCTTATGTTGAGGTACTTCCATTAACGATACTAACCAATTCTTTACGTGGAGTAATAACGGAAGGAATCGGACTGGCTCAAGCCATCCAGCCGGCTATTGGCTTATTTGGGATAGGAGGTGTTTGTTTCGCGCTGGGTTTGAGATTATACCGCTGGCATTAAGATGTGTAAGTGTTGAGTGTTGGGTTTTTCTTGAGGACCAAAGAGAGCACACTATAATTCAACACTCACACAATATGTCATTTGCTTTAAATATTCTGCAGTGCAATCCCGAATTTATGACGGATCATGCGCTGCAGCAGGCGGTCGTTTTCCAATCCTGCAAAACGGATTTCCGTTCTGATTATGTCACGAATCATCACCAGATCCTGTTCGGTCCTGCTCAACTCAATTTCATTATGCAGATTGTGATGCATCAAAGTTTCCAGCACATCCCGCCGTAAGCGGTTTTTGAGACGCTGGAGTTGCTGCTCCGTTATTCCGGTAAGGATACCCTCAATCTCAGACTGGTTGTGTCCCATCATTGAGAGCTTCAACCAGATGGAATACAGGTTCCCCCTGTTGTCTGCAGGAGGCTGCTGACCAAGTCCCGGAGGTACTCCAATCAACAAAGCTGCAAGTAAGACTACCAGAACCACCTTGGTTTTGAATGCCATTTTTCCCCTTTTTTCTATTACGATTTACGGCTTCAAAGAATGGATATTTTCCCGCACAAAATAATGGGAAACTCCGCCCTTCAACCTGTCATTTCGATAAACTAAGCCATCACAAACTGCGAAACCACACCATGCAGTACGCAGTTCTCCACAGGCGATTGTTCACAAAACCGGAACAATACGCTGCATTTGTTATGACAACAATTCATCTATTATTTACAAGAACATAAATCAGGACCACCCTGTGGACACACCACGCCCCATAGAGTTAAGCAGACGGAATTCCAGACAGAACTCTCCCTGCCATTCCAACGGAAAAGCAATCCAAACCTCATAGTTCGTTATCGACAGAACAGCCGGAAACTTTAAGATGAATATCGGGGAATATAAAAAGACAGGCGACACAGAAAGCGCCGCCCACATTTTGCTGCTAACAAATTAGCGGTTGCTCTTGAGAATTGTTACCAGTCCGCCGTTGGGACCAGGAACTGCACCTTTGACAAGTACAATTGCTTCATCTGCAAGAATTTTAACAATCTTTAAGCCGAGTTGAGTTACTTTACTGTTGCCGTGTCGACCATGCATTTTCTTGCCTTTGAAAACACGGGCAGGGGTTGCACACTGTCCAATACTTCCTGTACCGCGGTGCCCACGGTGTCCATGACTGGCAGGTTGACCATGAAATCCATGACGTTTCATAACTCCGGTGAATCCTTTACCTTTTGAGTTGCCGGAAACAGTGATACTTTCTCCTTCAGAAAATAAGCTTACATCAAATACCTGTCCAACTTCTACTTCATCAATGTTCTCTACTTCAAATTCGCGCAGGATGCGAGTTGGAGCCTGTGCCTTAAAATGCCCTTTGATTGGTTTATTTACTTTACGCTCCGGTATTTCTTCAAAACCGACTTGTACATGGTTGCAACCGTCTTTTTCCAGGGTCTTTTTTTGGACAACTGTCACAGGTCCGGATTGCAGAACGGTCACTGGAAGTGCAGTTCCGTCTTCTTCAAAAACCTGGGTCATGCCAATCTTGCGTGCTAATAGTCCATTCAACATGGAGTCCTCAATCTTAAAATTCTTTATTTTTTAAACGCTCATGCATAATCGGAGCGCTTTTTAATTAGTGAACATAGAATAATAAATGATTTATGAATGGAATACAAGTTTAATTTTATGAAGCATACATAATCCATTCATCCAGTGCCTGTTTCAAAAATGCAGTAATTATGAACATTTCACGAATTCACAATATAACAGAAAGTCAAGCCCCAAGGTTCAACGTATTGCGTTCTGTTCTGTCTGTCGATATAATTGATTTCAATATTAACAATACTCACATTTATCTGTATTTTTCAACTCAATGAAGTTGTTCATCACCAACAAACAGAAACTTCTGCTTGCCGGCCTGTTTATAATAGGGGTTTCGTGCATGGTTGGTGTTGCAGGATATATTTATCAAATTTACTATAGCCCCATCATGAGCAGTGCTCCGGATGGTAATTCGGTTATCTTGATCCCTCGAGGTTCCACCTTTGACAGCGTTACGGCACGTATCAGAAAAAAGGGACTCCTGCCCTATCCCAGACTTTACGACTATTTGGCGGAAAAATTAAAAGTACATTCCAGAATCCAGGCCGGAGAATTTAAAATTCAACACAATTGGAATACCTCTGAGTTGCTGCAGTATCTGATTTACGGGAAAAGCATCCGGCATCGCATTACCATTCCGGAGGGTGAAAATTTTCAACAAATTGCAGAACGCCTGCAGCACGCAAAAATTGCGGATAAAGACGTGATCCTGTCCCTGAAAGATGATCCGGAGTTATTAGCAAAAACTGGAATTCCGGACATGACCTCTCTGGAAGGATTCTTGTTTCCGGAAACTTATTTTTTTTCACGGGTAGATACAGAGCGACAAATTTTATCAGCAATGATTACACAATACCGCCGGGTTTTTAATGCTGATTTTCATAAGCGTGCCAAAGAAATAGGAATGAGCGAGTATAAAGTTCTCACCCTGGCTTCTATTGTGGAAAAGGAAACTGGAGTTGATTCAGACCGACCAAAGATTGCTTCCGTTTTTCATAATCGACTCAAACGCAGAATGCGGCTCGACAGTGATCCAACAGTAATTTACGGACTGAGTAATTTTAACGGAAATTTGACCCGAAAGCATTTACGAAAACCAACTCCGTATAACACTTACACCAAATACGGATTGCCGCCTACTCCAATTTCGAATCCCGGTCTAGCATCACTGCAAAGTGTGCTTTATCCGGCAGACAAAAAGTTCCTTTATTTTGTCGGACGCGGAGATGGAAGCAGCAAATTTTCAAAAACACTGCGGGAACACAATAAGGCAGTTTTGTATTTTCAGAAAAACCGCAAGAACCGTCAGGCAATGCGTCGCAAAGCTAAAAAAGCTTCCTCAAAGAAATTATAGTCCCATGTCCTCAGCCCAGTCAATTCAACTTGGTGATTCCTCATTCATTCCGTTATTGAAAATGCCGCCTAAAACCAGCAGCAAATTTGCCCTGCTTGGTTACTATATCCGGCAGCATTTGTTTTCTTATTCTCTGGGAGTGGTTGCTATTTTAGGTACCAACTGGATTGCTGTCAGTATACCGGAATATGTGCGTTTAAGTATTGATTTGTTAAATAATGATCTCAAGTCAAGGCAGGATTTATTGTGGGAATATATGTTTATCATGCTTGGATTAGCACTTGTAATGGTGGTGGTGCGGACACTTTCCAGGATTCTTTTTTTTAATCCCGGACGTGCCATAGAGTGTCAGATAAAAAATGACATGTTCAGAAAACTGATGGCTCTGCAAAAAAATTATTATGATAAAAATCCTTCAGGAAACATAATTTCCCGCATCAATAATGACATCACTGGAGTCCGTATGATTTGCGGATTCGGCCTCATGCAGGCCTTCAATATCATAACAGCGCTTTCAATGACGCCTTTTAAAATGTGGCAACTCTCACCAAATCTCACACTTTACTGCATCATTCCGATTATCATTGTTTTTACAGTAGTGCGCCTGGGTATGAATGTGCTGGTGCGTAATATGAGGGCCCGTATGGAAAGCTTACAGCGTCTCTCCGGTTTTACAGTTTCATCTCTCTCGGCAATAGACCTGATTAAAAACCAGACAATGCGTGAATGGAGCACGGGGCGTTTTGAGAAAGAAAATCAGGACATGCTTCGACGTTCAATGAAAATTGCCTGGACCCGCTCTTTTGTGATGCCGATGTTAAGTAATTTAGAGCATTTTTTAAAACTCCTGGTATTGCTTGTTGGTGGAATCATGGTAATCGAAGAAGGCTTCACCATTGGTCAGTTAACTGCTTTTATTGCATATTCTGCATTATTGACATTTCCTTTGATGGGGTTGGGCTGGGTAACAACCATGTTCCAGCAGGGTCTGGTGGGACTGACCAGTATCCAGACTGTTTTGCAGCAGGACCTGCCTCGTGCAAACCTTATTTCACTTCCGGAGAAAAAACTTAAATCTCTTTTTGCAGAAGGAGGACTGAAAGTAAATAATTTAAGTTACCACTACCCGGAGAGCAAGAAAGATGTACTAAGGCACATAAATTTTTCCATCCATCCAGGCCAGGTAATTGGAGTACTGGGAAGAATTGGTTCTGGAAAATCGACCCTTGTCAACGGCTTGAATCGTTATTTGGACATGGGCAAGGGTTCCATCTATTTAGGAGACCAGGACCTCGCAACTCTCAGCGACAAAGATGTCCGTACCTGTATCAGAACTGTCACTCAGTTACCATTTTTATTTTCAGATACTGCAGAAAATAATATCAACTTTGCTCTGGAAAATGGGGATTCCGATGACCGGGAATTGTTTCAGAAAATTTTGTACTCAGCAGCTCTTGACAAGGAAGTTGCACGTTTCCCAAAACAGGAAAAAACTGTGGTCGGCGAAAAAGGAATCATGCTTTCCGGTGGACAGAAACAAAGAATCAGCCTGGCACGGGCAATGATGGAACCTTGTGACCTGCTGATTTTAGACAATGTCCTTTCTGCAGTTGACTATGAAACAGAACGTCATCTGCTGAGAGAAATCCACAAACTCCTCAAACCGATTAATAATCAACAAGCCCTGGCAGGAAGCCTGCTTATCGTTTCCCATCGTGTTACATCGATGGAACATGCAGATTTGATTCTGGTTCTTGATGAAGGACAAATAGTGGATCAGGGACAGCATGCTGACCTGATTCAACGTCCAGGTTATTATCAACAAATGTGGGCACTGCAAAACGACCACAATTCCTGAACAGTGTTGAGAATCCATCTCATTTCGAAACCCAACATCCAACTCTCAAAACTCGGTACTTTCCTTTGCTCTCTCTCAAAAACGTTTCCAATCGACTCTGGGATAAGCAGATTCTCAAAGACATTTCCTGGTCCACAGAATTCGGACAAAGCTGGGCGATTCTAGGTCCAAACGGCGCTGGTAAATCAACTCTGATAAAAGTTGTACTGGGGCAAATTCCATATTGCGGTACCATCAAACGTCACCAGGAAATTGAGGATTTTGGCAAAATCGCACATGTTTCACTTGAGCAGCAAAAAATCTTGGTTGCCCGTGAAGAAAAAAAAGACCGCTACGAAGAATACAGCGGAAATGAAGAACATTTTTTAACCGGACAAGAAGTCATGGATCCGGAAGGGAAGCATCCGGAATCACTTCTCAAGATTGCAGAACAACTTGGACTTTCGTCCCTACTGGGAAACCCTTTGCGCTACTTTTCAAATGGTGAAACTCGTAAAACTTTGATTGGAAAAGCCCTGCTTTCTGAACCAAAATTGTTGATTCTTGATGAGCCTTTTGAAGGTTTGGACACAGAATCTGTTCTGTGGCTTAAAGGAGCACTTTCAGATCTTATTAAAAACGGATTAGCAGTCTGGTTAGTCAGTCACCGTTTTGAGGAATTAGTTCCGGAAATCACACATGTTCTTTGTTTGAAATCGGGAGAAATTTTTGCTCAAGGTTTGCGCTCGCAAGTTTTGATTACGGAAGTGATGGAGGGCCTTTATGAGAAAGCTGATCACAAAGAAACTAACTTAAAAACAAACGAAAACTCTACAGAAATAAATGAAAACCTAATTCAAACTGACTTCTTTGAATCAGTACCTGAAAAAGATAGAAAGCACAGTCTTATCCGGATGAGGAACGTTAATGTTCACTATGGTGAAACAGTGGTGCTGAAAAATTTTTACTGGTCGGTAGAACAGGGGGAAAACTGGAAAATTGTGGGTCCAAATGGATCCGGTAAATCGACCTTGCTCAGTTTAATTTGCGGAGACAATCTACAGGCTTATGCAAATGAAATTTATCTTTTTGGGCGTCGTCGTGGTACGGGTGAAAGCATTTGGGACATCAAGCAGAAAATAGGATTTGTCTCCTCTGAGTTTCAGGTACGTTATCGGCAACCTGTTACTGCGTTGAAAGTGGTACTTTCAGGATTTTTTGATTCAATCGGTTATTATCAGCCAGCATCTGTAACACAAAAAGAAAGGGCACTCAGTTTGATGGAACTGCTGGAAATTACAAATCTTGCTGATCTTGACTTCACGCGTCTTTCGTATGGACAGCAACGACTTATCTTAATTGCAAGAGCAATGATAAAATCTCCACCTTTACTCATCCTTGATGAGCCCTGCCAGGGATTGGATCGTACAAACCGGAACCGCGTTTTAGAACTAGTTGACCTGGTTGGACAAAACACAACAACACAAATACTTTACGTAACGCACGCCGCAGCTGATCATTTAAACTGCCTGCAAAGAGAATTGTGCTTTGAGGCAACTCCCGAAGGCATTTTTCGCCCAATTGTTACATGAGTGTCTGCACATGGAATATCTCTGCTTCCCGATCAAAGGAGAGACGCAATGGCAAATCCTCCCACAAATGTGCCGATTGCACTGCCTAAATTTGCGAACATGACTACGAGTAAAATTCTGGTGATATTATTTTGCCAAAAACCTCTCAAATGTGTGATATCATCTGCAAGGCTTTCAAAATCCCGTACCTGAGGTTTACGTAGAAATGCTTCAACTAATCCTGCCACCCAACCTGCAGCAACAGCAGGATTGAGAGAAGTAAAGGGAGCTGCCACGAATGCAGTTGCAATTGTTATTGGATGGCCAAATGCAATCGCAGTTCCGAGCGCTGAAAGTGTGCCGTTGATCAAAAACCAGCGCTGAATCATTTCAATGCTAACGTCCGTTTCAACAGTAAAAAATCCGTAAGCAACCAACCCTACAATCAGGGTTGGAATACCCCATTTGAGCCAGGTGCCAATTTTCCCGGGAGGAGGCACTGTCTCTAATTCAGCCAAATTATGTTCCCGCTCCAGTTCTGCCGTCAGTCCTTTTACATGTCCGGCTCCAACTACTGCCACAATCCTTTTGCCTTGAGCCAGTTTTATTTTTTCTGCCATAAACTGATCTCTTTCATCAATCAGAATACGTTTCATTTCAGGAGACTGTTCTGCCAGCATCTGCATTGCTTCAGAAAGTGCATCGCTTTCCTTGAGTTTTTCTATTTCTTCCTTGCTGATTTCTTCACGGACAAACAAACTGGCAAGAAGTTGACTCAAGACTTTCATTCTGCCCCAAAATGTCATCCCCCGCCAGGTACGCTGCAGGGTTATTTTAACATCCCTGTCTGCCAAAATCAGTTCCGCTCCAACCCGTTCTGCAGCATTTGCTGCTTCAAGCATTTCTGCACCAGGTTTTACTCCCAGCTGAGAACCCAGGCGTTTTTGGAAGGCAGTCATGATCAAATTTGCAAAAAGCAAAAAGGATTTACCTTCACGAACGACCTTATAAATGTCCATGTTTTTCCATTGATCTTTATCCAGCATCGCCTGATGTCGGGAAGAACAGAGTTCAATACAAACTGTGTCCGGCTTTTCCTGATCAATGACAGAGTTCACCTCATCCACACTTGATTGTGAAATGTGTGCAGTTCCGATAAGTAAGATTTGCTTTTCATCAAAGCTAATCTCATGTACATTGCCGGAGTAAGACATTTACTAAAATAAGTTTTAGGTTTTAGAATCAACAAAAGTCAATAAATAGACATTTAATTTTAAGCGAAACTAAACAAAGGCGCAAAATGTTTTTGCCATTTTTACCTCTGATTCTTGCTTCAGCAGGTTTAACCTTATTTTCCGGAGAGCTGGAACGAACAGAACCATGGTTGAATTTACCACTTGCCGTGAATCTGTCTCTCATTATTCTTTTCAGTTTTCTTCTGGCGCAAATGCCTCAATGGCTCCGGCAATTTAGCAAATTGAAGCGATTTCCAGAAGTCAGAAAAGGAAGCTATTCCTCAACAAAATTCTCCCGACCAAGAACCCTGATTTTGATTGGCTGGCTGGCTCTTGTTTATGGCGAACATTTAGATTTACGCATAGGTCATTTATTTAATAACATTACTGAAGCTGAATCGGTAAGTTTTGGTGTATTACTGCTGCTTTACTGGCTTGCTGACGCTGTTGCCGCAATTCCAGTTTATCAATGGAATGCTCATGGGCTTGAAGAAAAGATCAAAAAGTCTGTTCTGCACCTGCGCCTGCAGTTACCGGTGCTGGCTCTAATTATCATCCAGACAGTCTGGTTTTGGATTACCAGCAAGTTTCTTCTTTCCTTCACTTCAAACTGGAGTCTTATATTTGAATTGTTGTGCAGTTTAATCCTGATGGTGCTTGTTGCTCCAGTTGTTTTTGTGAAAAGCTGGGGGGCAAAAGCTATCGAAAACGGGAATGATTTTGAAGAAATCCGTAAAGAACTGGAAAATTCCCGGACACCGGTAACAGCAATTTTATCGTGGCCGGATTCGATAATGCCATACTCCACTGCAGGAGTAATTGGCTTCGTGCGTGGATTCCGCTATTTACTGATCAGCCCGCAACTGCTCAAATCACTTTCAGCAACGGAACTGCGAGCTGTAACTGCTCATGAAGCCGGACACTTACGGAAGCAGCATCTGCTTTTTTATCTGCTTGCATTTATATGTTTACTGGAGTTGTTTGCATTTGCAGGCAGTGCAAACTTATTGCTGACCTGGACAGGAGTTTTGGAGGTTTCAGGAATGCTGATGGGTGTTGCGTCTATTTTAAGCATTATATTGTTTATTCGTTTTGGTATCGGCTTTCTAAGCCAAAATTTTGAACGGCAGGCAGACTGCCACGCTTTTGAACGTCACGGAATTTCACCCATCTCAACTGCCCTCATGAAAGTTTCCCTGCTCAACGGAATCAATCCGGAACAGGACAACTGGCACCATTACGGAATTCAGCAGAGAATTGATTTTTTATCGATTTGTCTAAAAAAGCCGGAAATGCTACAAAAACATCACCGACGCGTGTTCCGGATTAAGTTAGGGTGCGCAGTCCTTCTTTTCGGATTGCTGGGCGCAAATTATATGCTCAGTTCAGACACTTTAAAAATAAAGGTCCTTGCCTGGAAATTGGAACAGTCAGCAGATATTTGGCAACTGAAAGATGCTCCAATGCTGACAAAAATGGGTGACCTGCTTTATTTTCAAGATCAGAAAACTGAAGCAGAATTATGGTACCGCCGTGCACTGGAGATGAATCCGGAGGAATCACACACACTGAATAACCTCGCCTGGCTTTTAACTGAAAAGCATAACAATGATAAGAAACGTCTCAGGGAAAGTATAGAGCTTGCTCAAAAAGCATCAACACTAAAACAGGCAGCATTTATCTGGGACACCTTGGCAGAAGCATATTTAATTAACGGAAAATATGAAGCTGCCACTGATGCTGCACGCCAAGCCCTGAAGCTCGCAAAAGCAAAGGTGGGGCTGACAAGAGACACAAATCTGGATTACTACCGGGAAAAACTTGAAAGAATTACGGGTCAATAGCAAAACTCATCTTACGGAACTCTGGAAGCTCGGATTTGAGGGCAAACATGATCCACTCCAGGTAGATGGGGGTCTTTTTTTGCGCTGGGGTATTTAAAAAAACCTTCTGAAAATCCAGGTATCTCTTGGTGAGTTAAAAGGAAATGGAGGATATTTAGGGATCGGCTGGGAGTTTCCTTTTGAAATTCTGGGGCTGGCTTTTGAGATTGCTCAAAGGCAAATCAGCCTGGAAAATAATTTATTCATTAAGACCTCCAGTCCGTCAATAAGCGTGCACTTTTACAAGCACCTTTAAGCGAAGTAAAAATAATCAGATGATTCTCTAAACAGCAGTGCGGGAATTAATCCCGCACTTAATACCAGAATATTCCCAATTATAAGATCATGAAACATAGCCCCATGATAATTGTGGGGACCAGAGCAGCAATCAACAATTTTAAAGGATTTACACCATGCTCAAAAAAGCGTCCAAGAATAGACTGACCCGCGGGATTCGGTGCATTTGCAATCACTGTTAGTCCACCTCCGGTCACAGCACCAGCCACCACTGCATATTTTGAGGCTTCGGCTAAGTTCGGTACCAATGTAGCCAAATAAGTTATCGCTGCATTATCATTGAATGCAGTCAAGATCGTCGCAGTAAGCATAAGGGGAACTTCAGCCAGAGAGCCCAGAACGGGTGCAATCCACCAGGCCTGCAGTCCTCCGTGAATAATCAGACCGCCCAGGAAAAAACCAACCATGATCGGCCCCTTGAGTTCCACCTTGTTCTGATGCGTTGCAGTGAGCGACATAAACCCCAGAAAAAAGAGCAACCCAGGAATAAACAATGCTGGATAATGTGCAGTATAAACTGTCCAGGCTAAAAAACAAAGGTGAACCAGCGTAACCCACCATGGAATTGTAGTTTCTCTTTCAGCCCACATGGCTTCAAATTCGTCATGGCTCATTTGACCCGGTTTAAGTTTTTGCACTTCAGGTGTGTGGAATTCCGTGCTTGCTTCCTTTACTTCATCATTACCCATTTTGGCAAACTGTCCCCGAAAGACCATGAAGTAAAGCACATTAGATATTAAAATACCCAACGCCGCCTTCCAACCGAAGTTAGCCGCCATGAAACCCATGCTCCAATCCCATGGTGTTGCAACCATCAGAACTGGTGGTGCGGCAAAGTGAGTGAGCGTTCCACCAACTGAAATGTTGACGAACAACAAACCAATCGTGGCATAGGCAAATCCTGAGGAAGGCCTGTGCTTGTAAAATTGGTTAGCCAGCAAAAGGGCGGCAATTGTTATTGCAGCAGGTTCAGTGATGAATGAACCAAGCAATGGAGCAATCAGCAAAATCGAAAACCACCAGGCAGCTTTACTGTGTCCTCCTAAACCCGCAGCGAGACCCAGTAACTGTTCTGAAACCTTGACAACCGGTCTCGTTGAGGCAATTGCCATGATTACAACCACAAACATTGGCTCAATGAAAACTCGGTCGTAGACCATGTAATTCTTAAATGTAGTCCAATCGAAAAAACCGATTGTGACAAACAACAAGGCAATGACCCACATTCCAAACACAACTTCAACTTCTCCCAGAAAGTGAAAAAGCTCTGCTTTGAAAGGAATGTCATGCTTGATTTCTTCTTCAGAAGCACCAGCCGCTTTCATCCGCTCATCATGCTCTTCATGAATCTGGTGTGCTTTGGCCGTCAACTTGTTGGCCATGAATGTGTGCAGAATGGCAATCAGAAAAATCAATGATACAACTAAATTGAACGGATTTGCACTAATGCGGTGGGATAGTATCTCAGCCATACTTGCTCCTTCCGGATCCCGGAAGCCTTCAGATCCGTGAACCTGATCACACCTCTCCGCTAAAAAATTCGGGGAACCATAATCTTCAGAGTAGCAGCTCAGAGGCACAGGAAAGGGGGTTGAATTACTTCCTTTCGATGCATATAAAGCTGAACTGATTAAGCCCAATATTAAAACTGTTACGAATATTTTTGTAAATCGATGCATAGTCTTCTCCGTTAAAGGGTTTGCACATTTTAATTTAGTACTTGAAAAAGCTGAATCACTTTCCCATTTTGACTACTTAAGAGAAATCCCAACAAATCATTTTTGCTGTAAAGATCAACCATTTTCAACATCTCAAAGTGGAAAAATATTTTAACTGGGTGTTTTTATACAGAAGTTATAGAAAAAATACAACATTTAATTAACTTCAGATAAATCAAATCCCGCGCTTAAAACTCCTTAAGAATGTGTTTCAAACTTTAAAATATTTTACCTGAGTGAAAGAGTCAGTCAGAGATTTCAACTTTGCTTTGTTCCACCGACTGAGGATCGTGAACATCCTGCGGAATAGCCATAAAAGCCAACCCCATAATGACCGTGGGAATGATTGCTCCCAATGCAAGCTTTGCAGGATTCACTCCACCGGGGAAAAACTTGGACAAAATGGATTGGCCTGCAGGATTAGGAGCGTTTGCAATCACCGTTAATCCCCCTCCAGTCACAGCTCCGGCAACTACCGCATATTTTGCTGAAATAGCAAAGTCCGGGACCAAAGTGCTCAAGTATGTAATTGCCGCATTATCATTGAATGCTGTCAGCACAGTAGCCATCAGCATCAGCGGCAAGTCACCCAGGGAACCCAAAACAGGAGCAATCCACCAAGCCTGAACTCCACCGTGTGTTACCAAGCCCGCCAGGAAAAAACCTACCAGTAAAGGTGGTTTCAAATTGATATGGCTTTGATGTGCTTTGGTTGCCATTGCAAAACCGAGGAAGAACAAAAATCCCCCTATGAAAAGCGGTGGATAGTGTGCATTCAACACGGTCCAGCCCATGAAAAGAAGGTGTACTGCAGTGATCCATATTGGGATAGAATCTTCATGACGCCCTAAATCCTTTTCCATTTCTGCTTCTGCTTCAGATGCGGATGCAAACTTGGAAAACTCTTTTTTAAACGCAAAATAATAAATTAAGTTTGAAATGAGAATTCCCAATAATGCTTTCCAGCCAAAGTTAAGTGCCATGAATGAAGAGGTCCAGTCCCAGGGTGTTTTCACCATCAGTACAGGCGGGGCGGCAAAATTGGTAAAAGTACCACCGACCGAAATGTTTACAAAGAGCAGCCCGATTGTAGCGTAGGCAAGTTTACTGGAAGGTTTAAGTCGGTAAAACTGTTCAGCCAAAAGCATAGCAGCTATTGTCATAGCCGCCGGCTCTGTAATGAATGAGCCCAATATTGGAGCTAAAGTTAAAATAGACAACCACCACGCACCTGGAGAATTCTTGCCGATAGCGGCAAATTTACCCAAGATATGTTTAGCCAAATGCATTACCGGACGTGTTGCAGCCAAGGCCATAATGACAACTACAAACATTGGTTCAGTGTAATTTACTGTTTGTGCAATATAAATTTTGAAAGTGGACCAATCATAAAACGAAATCGTTACTGCTGCCAAAACGATAACCCAAATTCCGAAAATTGCTTCCACCTCTCCAAGAAAATGCAGCATTGAAGTCATAACAGGAGGATCTTGTTCTATTTCTTCCTCGGATTTACCTGCCTTTCTCATTTGTTCGGCATGAGTAAGTTCCATTTTTTTTGCAATGCCGGTGATTTTTACTGCAGCAAATGTATGCAGAATAGCAAACAAAAAAATGAGTGATGCAAACAGATTGAACGGTGTATGTGTAATACGGTTCCCCAGAACAGCGAAAATATCTCCACTTTTAATCAAGTCTGCATCTCCATAAGAATCGAGTGGAATGGGGAATAGAGGTGAACTTCCACCGTCACCACCTGCAACGGCAATTACCGCTAATCCACCAATCATTATTAGTCCCAGCCAATATTTTCGAACCTGATTCATTAAACTAACCTGCAATTAGAAAGAATTTTGTACTTCACTGTTGAAAGTAAATGTATTGTTTTTTGATCCTGTCAAATTAAACAAGGAACGAGCAAATAACAAGCCACTAATTTGACGTGATTTTATTTGATAATTCTGCGATAATGTGTGATTGATTTCACAACTAGAATACTTGTCTATTTAAATATGGCTAAAAAAAGAAAACAAAAAAAAACAGGGATGCTAAAGCGTCAAAAGGAAAAGCGTCAAAAGAAAATGATCCGGCGCCGCAAAGCAATGCCCAAGAAAAACTCTCAACAAGCAGGCTCTCCACAACAACTTGAACAACTCCTGAATACTTTACCCACGCTGGCATTTGAACCGGAACTGACGGATTTAAATATGGGTGAGGAGAAACTCCGTACATTGCTGGAAAGTGAACAAACAGAAATAGAAATAATATTGGAACTGCTGACTGAAGAGTTTATTGCAGATCTTGACCAGAGACTTGAACAGTTGGAATCAGCACATTCTGAAAAATCAATAAAATCTGTTTTGGCAAAAGCAACACGTCATCAAATTGCGAACAGTGACAAAATACCACACCTTTCTAACCCAGTACTAATTGCACTTTTCCTGAAAACACGTTCAGCAGTAGAAGGAGAAAAACTGGATCTAAACAGTTTGCCTGCAGCAATGGAAGAGTTTGATAAACGCAATCATGATTTTATTCAGGAGCTTACCAAACAAATGGAAGGTTCAGAAAAAGACGATTCTATTTTAGAAGCAGATGGAGAACTGCTGGATGAAGAAAAACCGGAAGAACGGACACCAGCAATCGAAACAGATGTTTATAATAAATTTATGGAACTAGTACCTGCTGAGAAACAAGAGCAGGTGGAAGAGGATTTGGAGGTTTTCCTGGTTGATTTTGAGCCACCACCCATTTCAGAATGGGACTCGGAGTTGATCAAAAATTTCCTGGAAAAATGGTTCCTGGAAAACGCTAACCCTCTGGAAGAAGATTTAGTGAGTATGCGGGAATCATTGTTGAGCCTGTTTAATTTCCTAGCAAAAGAGGATTTACTACCGGATGGTTTTCTGAATACCGTCTCCAAGAGTATACAAAATTCCTGAAGGACTTTTTCCGCCGGCAGGACAAATTGTTATCCGTGCTTGGATTCAAAAAAGAAAAAAATAAACTATGTCCAAACAGGAGATAATTGAACAAAGCAAAGAATCATCTCAAATATTGGTCTTGGATGATGAGCACAGTATCCGCTGGGTTCTGGAACGCACTTTATCACAAGCCGGCTATATTCCTCATCTGGCTGCGGACGTTCTGGAAGCAAGACCACTCCTCCAGAAACATCCGATCCGTCTCGCTTTTGTTGACATTAACCTGCCCGGAAAAGACGGTCTTTCATTCACCCGGGAAATTTTAAAAGAATTTCCGTCTCTGTTGACTATCGTCATGACCGGCCAGAGTACGATGTATAACACTGTTGAAGCAATGAAAGCCGGTGCTTTTGATTATGTGGCCAAGCCTTTTAACATTGATGAAATTGAAGAACTGGTAAAACGTGCGCTTCGAGTTCCGCTGAGTACTCCGGAAACTAAAAGAATAAAATCCGGAAAAAAAGCAGACGATTTACTGGCCGGTCAAAGCAAAGTGATGCGCGACCTGTATAAGGCAATCGGTCGAGTCGCAGCTACAGATTTGACAGTACTCATTCAAGGCGAAAGCGGAACAGGGAAGGAACTGATTGCACGTTCCATTCACCAGCATTCTTTACGCTCCAGTCAACCATTTGTTGCAATTAACTGTGCTGCGATTCCTTCAGAGTTGATGGAATCAGAATTATTCGGTCACGAAAAAGGTGCTTTTACTGGTGCAACCGAACGCAAGCGTGGTAAACTGGAACTTGCCAGTCAGGGAACGTTGTTTCTGGACGAGATTGGAGACATGCCGATGAGGCTCCAGAGTAAACTCTTGAGGGTCTTGCAGGAAAAACAATTTGAACGAGTTGGGGGGCACGAGCTAATCACGACAAATATGAGAGTGATTGCTGCCACGCACCAGAACCTGGAAGATTTGATAAAAAATTCAAACTTCCGGACTGACCTGTATTATCGGCTGAATGTTTTTCCGCTTAACATTGCTCCGTTGCGTGAACGACGGGAAGATATTCCGGTTTTAACTGAACATTTTCTGCAGAAGGGAAGCAAAGAAATGGCTGTCGGACGCAAAGCAGTAGAACCCGAAGTGATGCGTGTGTTTGCTCTTTATAACTGGCCGGGAAATATCCGTGAATTGGAAAATACTGTCAAGAGCTTGATGATAACCAATGTCACTGGCACAATAATGTTGGACTCTTTGCCAAAAAATTTGTTCAGGCCTCAGCCTGTAACAGATTCTGGAGAAAGCCTTGAAGAGGTTGCATCTTTAAAACTGGAAGGACTGGTTCGGGATGCAGTTGAATTCGACAGAGATTCACTGTTGGCGGAAGTACTGCCTCAGGTAGAACGGCCCCTGCTGAAATTACTCCTTGAACAAACTAACTGGAACCAGCAAAAATCAGCCAGAATTTTGGGAATTAACAGAAACACTTTACGTAAAAAAATCGAAACGCTGGGTCTGAGGAATCAAAGAGATATTGAAAAATGAAAACAGGAACCTCCGCAACAATGTTTCAAAGGGTTTATGATGTTATCCTGGAACGAAAAAATTACTCTCCGGATAATTCATATGTAGCCTCCTTGATGGACAAAGGTATAGATTCCATTTTGAAAAAAATCGGTGAGGAATCTGCCGAAGTAATTCTGGCTACAAAAAACGAGAACAGGAAAGAACAAATACACGAAATTACCGATCTCTGGTTTCACTTGCTCATCCTGATGGGATATCAGGGGATTACAATAGAAGATATTTCACAAGAACTGAAAAAACGGTTCGGTCAATCTGGCTTAGAAGAAAAAGTACAGCGTTAATCATTTAACAATCAACACATAGAAACAGCAATGCCTTCCGTATCAAAATCTAGTTCAATTTCAACAAAAATTGCTCAGTCAAAAATCGGGGCCGTGTTTCAGCCCTTCAAAGTTCAAGGAATTCAGTTCCGGAATCGTATCCTTGCACCGCCAACAGTGGACGATCACGCGGATGTACATGGCAAAGTAACACTGGCAATAATCAAACACTACCGTTCTTTAGCACGGCAGGGTGCAGGTACGATAATTGTGGAGTCTGCCTATGTGACAAAGCAGGGGCGAAGTCACGTCAACCAGCTGGGAATTTCAGATGAAGAGCATCTTGAGGGTTTGGAAAAATTAGCCCAGGGTGTAAAAAAAGAGGGTGCCACTATCGGAATCCGTCTCAGTCACGCAGGTGCACAGACTTCTGAAAGTGCTTGTGGTGAACAGCCTGTGGGGCCTTCTGTGCTGAATTTTGGTCGGGATTTTGACATCAGCCGTGAATTCGATCAAGGTGATGTTGAAGAGATTGTACTCAATTTTGTGCATGCTGCTGAACGTGCAGAAGAAGTCGGTATGGATTTTATTGAAATAAATGGAACTGAACAACAATTGCTGGATCAATGTTGTTGTATAAAACTTAACAATCGTGATGACGAATATGGTACAGCAAAGATTGAGAATCGTATGCAACTGGCACTGGATGTAGTCAACTCTATCAAGAAACGTGAGTCGGTCAAAATTCCACTTAGTTATTACTTTTCCATCTTTGATAAAATTGATGATGGATTCAAGCCCAAAGATCTTAAAAAAATGTTGACATTACTGGAAAATGCAGGTGTAGATATTTTCCATCCACTCGCTATCCATGCAATGAATAAATGTTTTGAAAACAAAGAATCTTTGTGCCACTGGTCAGCAAAGTATACTGACAAGCCAATGATAATTAATGGCAACATTAAATCACCGCAATTGCTCGAAGAAGCGGCAACACTCGGCTGCGCAGATTGGTTTGCGATGGATCAAAGTATCTTTGACCGCTTGCAGTGGTATCAATTTCTAAAAAGAAAAATTGATAAATAATATTCTGAGTAAACCAGAAAATGTCACGTTCAATTATCAAAACATCAAAGGCGCCTGCACCCGTAGGCCCTTATTCTCAAGCCGTAAGCTGCGGTAACATCCTGTATGTTTCCGGACAAATCCCACTTGATCCTGAGAGTGGAGAACTGGTTGGGAATTCGTTTGCAGAACAATGTCACCGGGTACTTTTAAATCTTAAAATAATTCTGGAAGCAGGAGGTTCGGGATTGGAACGTGTACTGAAAGTCACAATTTACATGAAAAATCTAGCTCAATTTGGTGAGTTAAATGAAATATACTCAGAATATTTTGATGTTTCTAAACCTGCACGGGCATGTGTAGAAGTAAGTAATTTACCAAAAGGAGCAGATGTTGAAATGGATGCAATTGCAGAAATTTCTTCTGTTAACTAATAATTTCAACAATAAAAAAATCAAACTGATGTCAGCATTAAATATAGCAATTGCCGGGTTCGGTACAATTGGCAGTGGTGTCGCACACGTTTTAGAACAACATAGCAAAGAACCTGATGCAACCATTAATCTCGTGGGAATTCTGGAAAGTGATACTAAGGGGAAATTTGCCAGGCCATGGTTCGAAAAAAGACCGGAATTGTTTTATGATAATCCGGATAAACTTCTTGCTGATTCACAGGTTAATGTAATTGTTGAGACCATAGGAGGAAGCGGATTTTCCCGTGAACTGATCACAAAGGCCTTAAAGAACGGGAAACATGTCGTTACTGCAAATAAGGATTTGATTGCGGTTCACGGTGCTGAACTGATGGCAGTCGCGCGAGAAAACGGACGTCATTTGCTTTTTGAAGCGGCTGTGGCTGGAGCAATTCCGGTTTTGCGGTTACTTAAAGATTATCTGCAAGTACAGGATATTCAGGGTATCCGGGCAATTCTGAACGGTACAACAAACTACATTCTAAGTGAAATGGAATGCAATGACCTTTCTTTTGAGACTGCACTTTCACAGGCTCAGGAATTGGGATTTGCAGAACAGGATCCGACAAACGATATCAAGGGAATTGATGCCCGTTACAAACTCGTAATTCTGACTTATTTAATTACTGGTCAGTGGTTTGCGCCTGAGCAAATCAATTTGGAGGGAATCGATCACTTGGAACTGGCTGATTTTGAATATGCTGAACGAATGGGCCGGAGCATTAAATTGATCGCAAATCTTCGCCTCAGTGATCAGGGAATACAGGTTTATGTTTTGCCGCTCATGATTGAAAAAGACGATATGCTGGCAAAAATAACCGGATCAACAAATGCTGTGACGCTTTCAGGGAAGTATGCAGATGACATCACCCTGATCGGCAAAGGTGCCGGCAGTCTACCGACTGCCTCGGCGATTGTTTCTGACCTGAACAAAATTCAAAGACACCCTGAACCATTCCCTCCTCCTCCTTCTAACAAGAAGTTAGAGATTGAATCGATGGACAACATACAATTTCGCCACACATTACGCTTTGAAGTTCGGGACCAGCCGGGAATATTCGGTCACTACGGCAGTATCTTTGAGCGGCATTCAATTAACATATATGCTTTGGAGCAGTTGCCGCAGTACCACCGTATTGGTAAAGAAGGCGAGGAAACAGTGATTTTCACACTGACACTCCAGAACTGTAAAGAAGGATTGGTCCACAAAGCTCTCAAAGAAATTAACCAGGCAGACTACATGCTGAAACCCGTAGTACTCCTAAGGGAAATTGTCTGAAGTTTTAAGAATTCTGTTCCACAGTAATCAACTGACAAAAAGCACTCGTTAATAAAAATATGTTCAAGTTTATCGGTACTTACCGTCTTTATATTTCCATCGTTGCTACTTTCATTGTTCTGTTTTTCCTAATGTATCAAACATATAACGAGCAAGGTACATCCAGGTTTCAAATGGCAGTACAAACCATAACATACCCCGTGCAGACCTCAGTGCAGGCTGTCGTATCAACTATAAAAAATACCTGGAATTCTTACATAAATCTTATTGAGGTTAATGAAGAGAATAAGCTGCTCAAACAGCAGTTGCTGAATATGGAAGAGAAGCTGAATCAGCATATTGAGAATTCTGTACAGTTTTTCAGATTGAGGTCTCAACTGCTCTTTGCACAAAAAAAAGCCCGCAATGAAATATTTTCAGAAATTATTGGAGAGTCTGCAGACAACACTCATCAGATTCGCTTGATAAACCGCGGCAGCAACCAATTGCTTCAGCGAAACTACATTGTTATCCGCAAAGAGGGGTTGGTCGGCCGTATTCAGTCTGTTTCACCTTATCAGTCTTCAGTACAACTGATTATTGACCACCGCAGCCGTGTTCCTGCTTTGATTCAACGTAATCGCGTTAGAGGTTTGATTTATGGCACTCACGATGGCATGGAAATGAGGCAAATTAATCAGCATGCGAAAATTAAAATTGGAGATCGCGTTATTTCCAGTGGTCTTGGGAATCTGTATCCTAAAGGGATCCTAATTGGCTGGGTCAGTGGAATCAACCACGAACCCCATGAACTTTTCAAAACTGCAAGATTAGACAGTGCTGTTGACTTTAATCAAATTGAAGAGGTATTTGCTATTTTGCCTTCCAAATCTGATTCTAATTTGTCTGTTGAATGATGCGATTATTCATGCTTTCTTTAGGGTTTTTGTTAATCGGTGTCTTGATGAACATCGTTTTCAACTACTATTTTCAACCAGTCGGTTTAAAAATAAACTGGATGCTTATTTTCATGCTTGTGCTGACATTCCGTCATTCTTCAATTTCACTGTCATTTCTCGGTGTATTTGCGGGAATGATTTTAGACTCACTTTCGCATGGTTACATAGGGCTTTATGGAATTTCTTTTTTTGTAACCCTGTTACTTGCCCGTCAGTTAATTAAATTATTTTACGCAAATACTTTTTTTGCAGTCAGCCTTGCTGTCTCAGTTATGACAATCCTGGAGGGTTGGATATCTCTATCCATTCTGGGCATGCTGGAAACTGAGCTGAACCAATCTTCTCTAATGCTGACCTCAACTCTTCCACTTGCCGTTTTGCATGGGCTGCTAACCCCATTTATTCTTCAAAGTGTAATTTGGGGAGAAAATCTTTTCATAGGGGATACAGCATGAAACTGAATCTTCTTGATTTTGAAGAGTTGGACCGGATTCGGATTCGCCTCATTATTTTGGGTGGAGTCGTAATTTTGATTTTCTCCCTGCTGGCTTCACGTCTTTGGTATCTGCAAATTTCCCAGGGCGAAAAATATCTCGAATTTTCTCAGGGCAACCGCATTCGTCTGGTTCCGGAACCTGCTTTGCGTGGAAATATTTATGACAGGAATGGAGTTTTACTGGCCGAAAACCGCCCTGCTTACCAACTGCTCCTGATAAGAGAGGACACGCCAAATCTGGAAACAACTTTGCACAAAGTTTCAGAATCTCTCAAAATCTCCTATTCTGCACTACAGGAAAAAATTGATGCCAATCAGGATTTGGCTCAGTTTAGGCCAATTATACTTGAAGAAGACTTGGAATATGAAAAAGCCATGCATCTGGAAACATTTCAGGATGATTTCCCAGGTGTTTCTGTTGTGGTCCGTCCAAGCAGATTTTATCCACAAAAAAACTTTGCATCTCATCTTATCGGCTATGTCGGAATTGTCCAGGAAGATTGGTCAGAATTGCCGGCAGAGAAACGGAGTTCCAGCCAGATTGTCGGTCACTCCGGAGTTGAACTTCTTGAGAACGATCACATGATTGGACTCGATGGCGGCCGACAGGCTGAAGTTGATCATATGGGGAGGGAACTGCAGGTTTTAGGAGAACCTGTCCCCTCTGTGCCTGGAAAAAATATCACTTTGAGCCTGGATGTCCGTCTCCAGAAAGTTGCAACTGATGCCATGAAGGGTGAAAGCGGTGCGGTAATTGTCATGAATCCAAAAACCGGCGGAATTCTTGCCCTGGCAAGTTTTCCTGATTTTGATCCAAATTTGTTTTCCGGAGGAATAGATCCGGAAAATTGGAAACGTCTCTTGGAAAATCCGCAACATCCTATGGAAAACAAAGCTATTCAAGGTCTCTATGCTCCCGGATCAATTTTTAAAGTAGTCACAGCTTATGCCGGACTTGAAAAGGGTGCTATTACACCTGAAACAGAATATGTCTGTAATGGGTTTTTTCATGTTAAAGGACGCAGTGAACCATTTAAATGCTGGAAGGAAACGGGCCATGGAAGAGTTAAACTGCATGACGCAATTAAAGGTTCATGCAACGTCTTCTTCTATAATACTGGAATGGGAGCAGGAGTTGATGAGTTGCATAAATACGCAAGCCTGTTCCGCCTGGGAAAATTAACCGGAGTTGGGCTCTTGAATGAAAAAGCCGGATTAATTCCCAGCAGCAGTTGGAAAAAAAGAGTTTTTAACGAACCATGGTATGGTGGTGAAACCCCTTCCATGTCAATCGGGCAGGGTTATATTATTGTTACGCCGCTTCAGGTAATTAATATGATTAATATTCTTGCAAATGACGGAATGTGGATGCCACCCAGGCTTTTTTTGGAAGATGAAGGAACGGCACCTCAACAAATACCTTTAAACAAAGAATATTTGAGCTTAATCCGCAAGGGAATGGTTGCAGTGGTAAATGAAGCTGGTGGAACTGCCCGTAAAGTTCAGTTTGAAGAATTTACTGTTGCTGGAAAAACTGCGACCTCACAGGTTATCAGTCACAAAACCATGGAGACACTTGACGAAGAAGCAAAGCTAAAAAAAGAATTTCAGAACCATGCCTGGTTTGTAGCTTTTGGGCCAGCGGAAGATCCGGAAATTTCAGTGATAGCACTGGTTGAACACGGTGGTGGCGGTTCAAGAGCTGCTGCTCCAGTTGTTCGAAAAATACTTAGCTACTACATCGACAATATTTACAAACCAAAATCTAAAAAAACAGTGCAAACTAACTTCGAGTCAAAAGATTTCAAATTCCGTACACGTCTTCAAATGGCCTTCAACTGAAATCCTGATTCCAGACAGGAATGTATGCAATTACCTGCATCGTCTGCAACTTTATAAACAATCTGCTTTAAACTCTCATAAAATGTCCCAGTTTATACAGCATCGCCCTTTGTGCCTGGCCTCATCTTCACCTCGTCGCAAGATGTTTTTGAAAAAATATGGCCTCCAATTTGACTGTCACACTCCAATAATTAATGAAACACCGGAGAAAAGCGAGTCTGCAAAAAGTTTTGTCAAACGAATGGCCCATGAAAAAGCCCTGCAGGTACAAAGGACATACTCAAAACTGGCAGAAGATGTCATAATCCTCGCAGGAGATACTATTGTTTATTTTGACGGAAAAATACTGGGGAAACCGCAATCAATTCAGGATGCCAGGACAATGCTGACTCAATTGAGTGGAAGGACACATCAGGTTTTTTCCGGATATTCAATCTTAGATTCCTCTTCCGGAAATCAAATAACAGATCTTGTTTGTACGGAAGTCCGTTTTTTAAAATTAAATGCCGACCTGCTTGAGTGGTATCTTAACTCCAAAGAATCTTTTGATAAAGCTGGTGCATATTCAATTCAAGGTTTAGGTGCAATTTTAGTTGAATCAATCTCCGGGTCATACAGCAATGTTGTAGGATTTCCCATTGAATGCATAATTCCAAACTTGACCGCAAATGGCTGGATTTCCTTTGCAGAAAATACTCAACATGAGGTGTACGCATGAAGTATTATTTATTCATTCTCTTTGCAGTATTCCTGATTCCAACGTCAACACACGCCATTCAGTTAGAAAACCGCCTGCCGGAATCAGTCTGGGAAGTCGAAATGCGTTTGAAGCATACACCGGTTTACGATCAGGCTTTTAATGGTTATGGAGAAGAAGCACCTTTGCAGCAACTCATGCTCTGGGACAGAGAATGGCGAGATTCGGTCGTTGGTAAGTTGCAGCGTGAAGAGCAGAGACTTGAAATCCGCATGACATACGGTCTGACTGAAAAGTGGATGCTGGAGGCAACTATACCTTTACTGCAAAAAAAACAAACCTCTACTCTCAAAATTGAATCCGCTACAGCTATTCAGCAGAAAGTTCTCGAAAATTTGGCTTCAGAAAATCTAAGTGGACTTGGTGACATCAAACTTAAATTTGCCAAAGACACGCTCACAACTACAACCTGGCATAATCGCGGCGGTTTCACTTTGCGACTGCCTACAGGTACAACTGGGACTCCCCGCGGTATTTCTACAAATTCAACCGGAGAGGGCCATGGCTCAGTCGGTGCCTATTTTCATTTTAATTGGTATCCTCTGACACACGGGATTCGGAATGCATTCAGGATAGAAGGCACAAATGAACTGGTTGGCAAACGTGAAACACTTGATGGAGAAAAAGGATATTACTCTGCAGGGCATCGCGCAGACCTTTTCTACAACTGGAGTATTGAGAGGCAAAATATTTTTGCCGGCACAGAACTGCATTATTACCAACAGGCAGAAAGCAGTTTGCCAACAGGAAAATCTAATGCTGCTTTTCTTAAAGAGATAAATTTTGAATTCGGTTACGGTAACCTGAGTGACCTTGAGCAAAAACCACTGTCTACCCCCTGGCAAGTCCGCCTGGGTTACACTCGCCCACTTGCCGGACAAAACACCCCTATTGCAAACCGTTGGGAACTAAGTTCCACCTTCTTTTTCTGATTTATTTTTCTTGTAAGAGAGAAATATGATTTGTTAAATATTTTAATATAAAGTAAACCACAGTCCCTTAAATATTTTTTTGCTGTTGAGGGGCATAAACCAAATATAAGGAGAAAATAATATGCCGTACCCAAAAGGATTTCTTGAAAGTCGAGCCGTTATAAAGCCCGGAATCTTTACAATCATCCCTCCAGAAGGGAGGGTTATCAATTCCATCCCCGGTTTTGAGGGATGCAAACTTACGATTATCGCTTCACCAAAACATGGCGCAAGCTTTGTCCAGTATGTCGGAAGCGTTGAAGCAGGAGGAAAAACAATTGTCCCATTCGTTGAGGCTCCAGGAGTTGAGACCTTCCTGTTTGTGATGGATGGCGACGGTGAACTTCAGGTTCGTGTCGGAGACAAAACCGAAAATTTAAAGACCGGAGGTTATGCGTTTGCACCACCGGATACGGGCATTGAATTTGAAAACACATCTTCTGAATCAGTTCGCGTCCTGCTTTACAAACAACGCTATGTTCCTTTAGGTGACCTTAAACCATGGACCGTTTTTGGCGACATCAACAATATCGAAGAGAACATCTACGATGATATGGACAATGTCTTACTGCGAGACCTGTTGCCCAATGACCTGGAGTTCGACATGAATATGCACACACTTAAATTTATGCCAGACGGATGTCACCCTTTCGTGGAAACTCATGTTCAAGAGCATGGAGCTTATCTGCTTGGCGGACAAGGTCTTTACTTGCTTGGTGAGGAATGGTTGTCGGTGCAGAAAGAAGATTTCATCTGGTTTGGCCCGTTCACGCAGCAAGCTGCTTATACCACCGGACGTGAACCGCTATGGTACATCTACAGCAAAGATATGAACCGCGATGCGGATATCTAACCCATAGACTTTATTTCTAATTTTTTTTAAGTTTGAAAACTATGACACTTACAGTAGATTTTAGCCCCAATGACATCGTTAAGCAAATTGAGAAAACCGGTATCAAAGGGGAGCATTTAATATTCATTGACGATTATTCGTCTACAGAACTAGAAAACATCTTCAAGACTGCAGAAATGCTTGAACCATTTAGTCGCAACAGTATCCCGTTGCTTGAGGGGAAGATACTCTGCACACAGTTTTTTCAACCAAGTACCCGTACACGTTTCAGTCACGAAACGGCAATGTTCCGGCTGGGTGGTAATGTCATTACAGAATCCAATCCTTTGGTCAGTTCTGCTGCCGCAAAGGGGGAATCCCTTTATGATTCCCTTAGAGTGACCTCTCAGTACGCAGATGTCATCGTCTTGCGCCATCCGGATGAAGGCGTTATTGACACCATCGAGCAATTGGGAAGCGATGCTTCGCCAATCATCAGTGGAGGTTACGGAAACGTAACCCACCCGACTCAGGGTCTACTGGACATGTACACGGCGTATCGGGCACTGGGTGCGGATTTCAAAGAAATGACCGTTATGATCGCTACTCCGGACTTGTCAAGGGCGCGATCCGGACAGTCTTTCGGACTTGGTCTGGCACGTATGGGATCCAAACTGATTTATTCAGGGACTACAGGTCTGGGAGTACCTCCGCTCATCCGTGCAAAGTTAAAAGCAATGAACGCCAACTTCACAGAAGTCAACGATTTGACTATTGGGCAGCACGAAGAAATGCTCGCCGATGAAGGAGTTGATCTCCTGTATCTTCCCGGTTGTTCTGTGAAAAAGGGAGATCCCGGACGAGATGATTTCTTGAAAAAAATGGCTGAATTCTACTTCACCCTTGAAGGACTTCAGAAAATAAAACAAAAAAGCGGCAAGACGGTTGGCCTGATGCACTCCCTTCCACGGAACGAAGGTGAGTTTGATTTTGCGATTGATGCCAGCGAGCACGAACTTTATTTCAAGCAGATAGGATTTTCTGTGCCGCTACGGATGTCCTTATTGGCAAATATCTGCGGTGTTTGAAGCACGGTAAACGACAGTTGAAAAGAGGTCACTATCAAACCGAAAATTCATGTTATCGGCACCGGCGGAACGATTTCCGGAACTGGTTCTACGGCAACAGATGCGGCTTATGAGTCCGGGCGCGTAGATGCTTCCGACCTCGTCAGTGCAATTGAGGGTTTGGAAAGACTGGCTGATGTTCATTCAGAAACCATGTTTGCCACGGGTTCTGAAAATCTTGGACCGCACCAATGGCGAATACTGGCACGTAGAATTGAGGAGTTAACAGCAGACTCAGAAGTTGACGGCGTTGTTGTTACCCACGGAACCGACACACTTGAGGAAGCGGCTTTTTTTCTTGAATTGGTGTGCAAATCCGGGAAACCGGTAGTTTTGACCGCGGCTATGCGTCCAAGCACCGCACTTAGTGCAGACGGCCCTGCGAATCTATTTCAAGCGGTTCTTGCAGCCACCTCTCCGCAACTTCAAAGTCATGGATTGCTTGTAGTAATGAACGGTTTGGTGATTCCCGGATGGCAAATCATCAAAACTGATTCTGTGGCACTGGATTCTTTTCATGCTTATCCCGGTGGGCCGATAGGAAAGATTGTCGGTGAAAGCCTTTTGGTTTTCGGATCACCAAATCTTTCTCCGCTAGTGGGACGATTCCACGACCATTTGCGGAATGATGACGAGTTGCCGTTTGTAGATATTGTTTTACTTCGTGCTGGTTGCGGTGATCAGCCACTTGCCGATTTTGAGGGAAATGCTTGTAAAGGATTGGTGGTGGCAGGGTTTGGAGGCGGTACAATGCCTGATAACCTGAATGGACTAGTCGCTGAAACGGCAAATTCCAGATGCATTGTCGTCGTTTCCTCTCGGGTGTCACAGGTTACGGTTCTAGCGGAAACCATGACTTCGGTTAAAAGTAAAAATGTTTTTCCGTCAGGTTTGCTTAATCCGCAAAAATCAGCATTGCTTTTGTCTTTGGCTCTGGATGCAAACCTTGATGCACTGGAATTAGCCGAATTGTTCAATGTTTTTGTTACTCAATAAAATCAATACCATTTAGGCGTTATTACATGAATTCAAACAAAGAATTTCCCAAACGAATTATTGTTGCTCTTGGCGGCAATGCGATTCACCCGGCCGGAATAAAAGGTACATCTGAAGAACAGGTTGCCATTGCTGAAGAAACGGCAGATGTTTTGTTGCCGCTGTTAGAACTTGAAAACGAGTTGATAATTACCCATGGTAACGGCCCCGGAATTGGCAAGGTTCTGATGCGTCAAGCCCTGGCCCATAAACAGGTTGCACCAATGTCTTTGGACATTTGCGTAGCCAACACGCAGGGTGTGACGGCTTATCTTCTGGTGCAGGCTTTCGAAAATGCCTTGAGGAAAGCCGGAAACCAGCGTCATGTCGTTGGTCTGGTGACACAGGTTGAAGTTGACGCAAATGATCCTGGTTTTAAGAATCCAACCAAGCCCGTGGGTTATTTTTACAACGAGAAAGAAGCCGAAGATCTTACAGAAAAAATGGGATGGACGATGAAAGAAGATTCCGGACGTGGTTGGCGCATGGTAGTTGCCTCTCCGAAACCCAAACACATTTGCGATATTTCTCTTGTTGAATCCTTATCAAGTAATGGTACTATAGTTATTGCAGGCGGAGGTGGCGGTGTTCCGGTTGTCCGCAACAGTCAAGGTTTGCGAAGTGGAGTTGAAGCAGTTATCGACAAAGACCTGACAACAGCCCACATGGCAAATGTGCTTGGATTCAAGGATATCATGATCCTGACCGCTGTTTCTCAAGTTGCGATAAACTTCGGAAAACCGGAACAACAGGAACTGGGGCATATCACCGTTTCAGAAGCCAAAAGATATTTTGAAGAAGGACAGTTTCCTGCGGGGAGTATGGGGCCTAAAATTGAAGCCGCAATTCGTTTTATTGAAGGTGGAGGAAAACATGCTACCATAGGGCAACTTGAAGAAGCAATGCCTGCACTACTTGGCAAAGCAGGCACCCATATCTTTCCAGATCAGTAAAGCTAAAACAGCCACAATGAATTTCCAATATCTTAGCATTAGAACAGGTTGATGAAACATTCAAAACTCAAAACACTGGAACCTGAACAACGCCTCTTGATGGGTCCGGGACCGGTTAATGTATACCCTGCAGTTTTGAGAGCAATGTCATTGCCGATGCTGGGTCAGTTCGACCCACAGTTCACTGGTTATATGGACGAGGTCATGACGCTCTATCGGCAGGTATACCGAACTCGCAACCAATGGACATTCCTCGTCAATGGCACAGCCCGTGCGGGCATTGAGGCGTGTCTAAGTTCAATGATCTCACCCGGCGACCGGGTGTTGGTGCCGATTTTTGGCCGTTTTGGCCACCTCCTGACCGAAATTGCAAGACGTTGCCAAGCGGAAGTGATCAACATTGAGACTGAATGGGGAACGGTGTTTGAACCTGAGCAGATCGCCGATGCAATCCGTGCCCACCAGCCACGTTATGTTGCTTTGGTCCATGGCGACACGTCAACAACTATGGCACAGCCGCTGGATGAGATTGGGCCTTTATGCCGCGAGGCAGGCACAGTGGTTTACGTGGATGCAACTGCAACATTGGGAGGTATGCCGATCGAGGTTGACAAGTGGTGTCTTGATGCAGTCACAGCAGGGTTACAGAAATGCCTCTCTGGTCCGCCAGGATGCTCACCGCTCACGATCAACGACCGCGTTGCTGAAATCGTGAACGCACGCAAGCATGTCGAGGCTGGGATACGATCCGAGGATTTCTCCGATGCTGATGGATTGATTGTGCAGTCGAATTACTTTGATCTTGCAATGCTGATGGATTACTGGAGTTCGAAGCGTCTCAACCATCACACCGAGGCGACTTCTATGCTCTACGCTGCCCATACCTGTGCTCAGGAAGTTCTCCGGGAAGGACTAGAAGCGGGGTTTGCCCGTCATCGCATCGCCAGCCAAGCTCTCCGCTCAGGTCTCACAGCCATGAATCTAAAACTCTTTGGCAACGAACGTTACCGGATGGACAACGTGACTGGAGTCTTTATCCCCAATGCGCTTGGCGACGGAGAGCAAGTACGGACACAGTTACTGGATGACTTCGGCCTCGAAATCGGGACCTCTTTCGGTCCTTTACGCGGAAAAATCTGGCGAATTGGCACGATGGGCTATGTGTGTCACAAGGCCAACATCCTGCGCTGTCTCAGTGCGCTTGAGATTGTGATGCGGCGTAACGGTTTCGTCGCGCCTCCAGGTGCCGGGGTGGATGCTGCCTACAAGGTGTACAAGCAATGAACAAAGCATCCGACCAACCGAAGGGTGGTGCCCAGATTAAGGAAAAGACGGTACCGCAGCCTCTCCTGAACGGTCCACCTCAAGTTATAAATCTTGGACTCGCATCCTTTGCTGATGAACTTACGAAACAGGGAACAGTAGTGGTGCATGTGGACTGGTCACCTCCTGCACGTGGAGATGTAGAACTGGCGAACCTCCTTTCGAAGCTGAGTGAATGATGACTACATCGGAGAAAGTGGGTTCGAACATACGTGAGGCCAATGCGGAGGCCATCCGTCGGATCTTGGAAGCCGAACCGGTACTGATTGACGTGGTCCCGGCAAGCGAGGCGATCCCAGCACTTCAGGAGGGCATGATTCTTCATGCCGGTCCTCCGATCGACTGGGGAAACATGTGCGGGCCAATGCGCGGAGCGGTCGCTGGCATTGCAGTCTTTGAGGGTTGGGCCACAGACCTTGCCGAGGCAGAACGATTGGCTGAGTCTGGGGCGTTTCGTCTTAATCCAAACCATGATTTTGGTGCGGTCGGCCCTATGACAGGTATGACCACACTCAGCCAGCCGGTGCTGGTGGTGGAGAACCGCGCTAGCGGCAACCATGCTTTCTGCACCATCAACGAGGGACTTGGAAAGGTGATGCGTTTCGGTGGCAACGATGCGTCAGTGCTAAAGCGTTTGGGCTGGCTGAGGGATACACTGGGTCCGGCACTCGGATCCGCACTTCGTGCTGGTAAGGGGATTGAGCTCAAACCACTGGTCGCCCGTGGGCTCACCATGGGTGATGAGATGCACCAGCGCAACCTTGGTTGTTCAAGCCTGCTGTTACGGACGTTAGCCCCGGACCTTGCACGAACCGTGGATGATCGCACCGCACTGGCCGAAATGCTATCCTTCATCGGCTCAAACGACCAGTTCTTTCTCAACTTGGCCATGGTCTTGGGTAAGGCGATCATGGATCCAGTGTGTAACATCGAAAGCTCCAGCGTTGTCACCGCGATGAGCCGTAATGGCACCGACTTCGGTATTCGCGTAAGTGGTCTTGGCGATGAATGGTTCACCGCGCCAGTGGAAATGCCAGTAGGACTTTATTTTCCTGGATTTAGTGCCGACGATGCCAATCCTGACATGGGGGACTCCACCATTGTCGAGACAATCGGGCTTGGAGGGTTTGCCATGGCAGCGGCACCAGCCGTTGCTGGTTTCGTCGGTGTGGGAACACCGTCCAGTGCAGCCGATTTTACCCGCACCATGGGTGAGATTACGCTCACACAAAACCCCGAATGGACAATTCCAGCTCTTGATTATCAGGGGGTGCCGACCGGAATCGACATCCGTCTGGTGGTGGAAACGGGTATTACTCCAACAATTAACACCGGCATTGCTCACCGCAAACCGGGAATCGGTCAGGTCGGTGCAGGTGTCGTCAGAGCACCTCTGGCTTGTTTTGAACTGGCGCTGAAGGCACTGGCGACCCGGCTGGGGGTAAGATGAGCAAAATTGTGAACCGCGTCTGTGCTGGACTGTTTCTTGACTCAGTGATACTAATGCAGATCTCCCGCTCCATCACTCGTCTTGACGGGGTTGAGGATGCCGCCCTCATGATCGGCACCCCGTCCAACCTAGACCTCCTCGATAACGCCAAACTGCTGGCAAGAGCCAGCCGTAAAGCCACTGGGGGAGATCTGATACTCGCGGTCAGAGCACGGGATGAAGTCACTGCGGCAAGTGCACTGGCCAAGGCCGAGATCCTGCTGGAACGGCCTGCGGTTGGCCATACGGGGACTACCACTTTGCGTCCCAGAACATTGCGCTCGGCACAGGACAATCTGCCCGCTGCAAACCTTGCCCTGATTTCAGTTCCGGGGGACTTTGCTGCAGCCGAGGCGCGCAAGGCTCTCCGTGCTGGACTGAACGTCATGCTGTTCAGTGATAACGTTTCGCTCTCCGAAGAGGTCTCGCTCAAGCGCGAAGCTGTTGCGGCTGGGTTGTTGGTCATGGGACCGGACTGTGGGACCGCCATCATCGGTGGCGTGCCGCTCGCCTTTGCCAACCAGATCCCACAAGGAGCTATTGGAATCATTGGTGCGTCCGGCACCGGCATACAGGAAGTATCAAGTCTGATCGCGCAGGCTGGATACGGAGTTTCGCATGCCCTAGGTGTTGGAGGCCGTGACCTCAGTGACCCGGTTGGTGGTATCAGCACACTGGCGGCACTCGCCATGCTGGAGGCAGATTCGGCGACCCGCCACATAGTGCTGATTTCTAAACCACCTTCACCGTCAGTTGCTAAGCGTGTCATTGATACGCTGGCCCACAGTGAAAAACCCTGTACCGTCTGTTTTCTAGGTGCAGACGCACCGTCCCTGCCGGGCAACGTCAGCTTTGCAAGGACGTTGAAGGCCGCTGCGGAACTGGCAACGGGCAGATCAAGCAAGAATAAAAAACCTGAGTTCAAGCCCATCATTCCTCATGTTCCTCCCGGACGCCAACGCATTCATGGGCTTTTCTGCGGAGGTACACTTTCCTCAGAAGCACAGGTTGTGTTTCTGGACCAAGGGGTGTCAGTGGCATCAAATGCACCTATCCCAGGGGCTGAGGCTATCGGCTCGGGGACTAGTCATGTGCTCATCGATTTGGGTAGCGATGAATACACGAGGGGGCGCCCGCATCCGATGATCGATCCAACCGTGCGTGACGAAGAACTGACCAAAGCACTGGCAGATCCAACGCTTGCTGTGATCCTGCTTGACGTTGTGATCGGTTTCGGTGCCCATCCCGATCCGGCGGGAACAATCGTCCGGGTTGTAGCGGCCGCAGGGACTGAACGGCCGATTGTGGTTGCCTCAGTGACCGGTACGGACGATGATCCGCAGGATCGACGAACACAGATGGCTAAGTTGGTTGATGGTGGAATCGTGGTGGCCCCCACCAACGCTGATGCAGCAACACTGGCCCTTAGCTGTCTCGTCCGGGATGATTGAGAATTCGTGGTCAAAGCTACCGAACCCTGCATTCGCAGGTGAATCACTGGCAGGCATTCCTATGGAACAGGCGATTGTGATTGGATCCATCGCCCGACGAGTCCTTGACGGTGTCCGGTTTGGTCGTGTGGCAGAGATTTTCGAGCGCAGTCTTTACCTTGATGTGAACGGTGATTGGATTTGTCTTGCCGATATGGCCCTCGGCTCTGGGCCGTTGATAGTCAGTGTCGAAGGCAAATACGGCCGAGGATGGATGCATCGATTTTCCGTTGGCAGATTGGTGGAACTCACTCCCGCCAGCATCACCATCGACGATTGCCCAATCATCTCAACTCAAGGCGTAAGCTCTTGGCTACCACCACCGCCACCCATCTGGTCAAAAACTTCCTTGGAGCGCGGGCTTGATGCACTTGCAAACCTCACAGAGGCAAGGTTGCCGACAGAAGGACTCGGTCGATTTCTGCTGGCTTGTCACAATACTTTTCCTGCAACAGCGGAAAGCCGTGCGGCAGCACCTTCAATTGAGGTTTTGGAGAATTGGCTCCATGAAAGTTTTGCAGCGCTAATACCAAGATCACCCGATAACGAATCTGTTGCAGCACTGCTGGGACTGGGGCCAGGTCTCACTCCGTCTGGTGATGATTTTCTGGGGGGGATGCTAATAGCGTTGCATGTCTGTGGGAAAATTATAGTCCAGAAGCAACTCTATATCCCGATCGCTGCCCTGCTTGAGACCACGGGTCCGGTGAGCCGTGCCCACCTGCAAGCAGCCGCCATTGGCGAGGGGAGTGAGGCGCTTCACCGAGTGTTTTACGCATTACTTAAGGCCGATGTGGTCAAACTCGCATCAGAGGTGGACGCAATTGATCGCATTGGCCACACCTCCGGATGGGATACCTTGGCAGGTATAGCCACCGTGTTGCGTGCAATCACTTCAGAAGTTTAAGACACAGTCCCTTCATCCATCATAGGGTCTAAATTGAAACCACAATTTGTTTTATTTAAGGCTGAAGAAAACGTTCGACCATATGGCATCTTGAAAAAGCCCTCTCCTCACTTCGTAGCGAAACGGTAACCCATATTATTACAGATGGGCACACTTGAAGAGAGAGATAATATAAACTCACTTAGGTTGTCTACAATCACTATTCAGAATGGAAGAAAACACCAAGTTGCGAAATACTACTGTTACAGATTCAATAAAAAGACGAATTAATCAATAATATTTTAGTAAAATTCCAAATATATAAAACCATGAAAAACATTTTAACTTCAGACCGTACTTCGGGAATCTTGAGTCAACTTTCCGGTGCAAACCAATCTTTTGAAAGCGATTATCCGGGTAAATCCCTTTTGCGACAACCCGTTCATACGATTTATGGCGGAGCGCATTTGTTCAAAACCGACACGGCACAAAAAATGGGCAAGTTGGCAATAAAAAATCTAAACGATTTTGCACCCAATTTTGTTACTTTTGCACATGCTCTGGAATTGAAAGGAGCGGAAAGTTTGCCAAAAAAGGTTTCAGAAATTAATGATTTGGTTGCGGATGCAGAAAAAAATGGTGTCGATCCGGCAAACTCTGCAACATGGCTCGCCTGGCGGGTTTATGGGCAAGTTTGTAAAAAAATGAAACGTGAAGCTGTAGAAGATTTTCGGCTCGATTATGAGGACGGCTTTGGGATTCGTCCGGATGAAGAGGAAGACGCAGTGGCGGTTCAGGGAGCTAAAGCAGTTGCTGCAGGAATGAAACAAGGGACTTTGCCGCCGTTCATCGGCATCCGCATCAAACCCTTCAATTCAGAGTTTGTGGAACGCGGTGTCCGGACTTTGAATATTTTTATCAGCACTTTATTGGCGGAAACTGGCGGGGTGCTTCCGGATAATTTTGTGGTGACTTTACCAAAAGTTGAAATTCCGGAACAAGCGGCGGCATTGGTGCAGTTGTTTGAGGTTTTGGAAGCAGACTCTGAGTTGTCATCCGGTGACCTCAAAATGGAAATTATGATCGAAACCACTCAATCTGTTTTCAATGCAAACGGCGAAGTGACCGCCAGAAAAATTGCACAATCCGCTAAGAACCGTTGTATCGGAGCACATTTCGGAACTTATGATTACACGGCTTCTTGTGATTTGATTGCGGCCTATCAAACGATGGACAGCGCAGTTTGTGATTTTGCAAGGGATGTTATGAAAGTGGCCTTTGGCGGTTCCGGAATTTTTCTTTCCGATGGCGCAACCAATATCATGCCCGTTGCTCCGCATCGAGGAGAAAATCTTTCAGCGTTGCAAGTTCGTGAAAATTTGAAAACCGTTCACCGTGCATGGAAACTGGCTTACGGCCATATCCGGCATTCGTTGGCACATGGATTTTATCAAGGCTGGGATTTGCATCCGGGACAAATTCCGGTACGTTATGCGGCCAACTCCGCTTTTTTTCTGGAGCAAATTCAGGAATCCACTGTGCGTCTGCGCAATTTTGTGGAGCAAGCGTCAAAAGCCACTTTGAGTGGAGATATTTTTGATGATGCGGCTACAGGTCAAGGTTTGCTGAATTTCTTTTTCCGTGCACTAAACAGCGGAGCGATTGATCAGGAAGATGTGGAAAATGCAGGAGTGACGGTGGAGGAAGTACAGGCTGGTTCTTTCCGGAAAATTGTGGAAGCACGCAGGTAGGGGCAAATTTTGTGTTTGCCCCCATTCAGTTTTCAGCGAATCAAATTATGATTCATTTTGCGGCAGCACCATATTCAAAATCAATGCTGCAAGACCACCTGAAGTGATGGCTGATCCAAAAATTTGCTGAATCGCTTTTGGAGTTTGGCTGAGAACCTCCGGTACAAAAGCAAGCCCAAGTCCGATTCCCAGGGAAACGGCAATAATCAGGATTTCCCTGCGCCCCAAACGGCCCATAGAAGCAATTATGTTCACACCCGCTGCAGCCACTGCTCCAAACATAACAATTGTTGCTCCGCCTAAAACCGGATTCGGAAGGGACCGGAAGAACCCGCCGATGACTGGAAACAAGCCCAGTATAACGAGAAATCCCGCGAGATACATCCCCACATAACGACTGGCAACTCCGGTCATTTGGATGACACCGTTGTTTTGACTGAAAGTAGTATTTGGAAAAGTATTGAAAATCGCGGCGATTGCAGAGTTAATACCGTCTCCCAAAACACCGCCCTTGATACGCTCCATGTAAGTGTCTCCTTCAACCGGTTCTCCGGAGAGCATCGATGTCGCAGTCAAATCTCCAGTGGACTCAATTGTTGTGATAACATAAATGAAGGCCACCCCGATGAAAGCAGTCCAATTGAAATCGAAACCATAATTAAATGGAATGGGAATGCTGATCATTTCAACCCCGGACATATGTCCAAAATTTACTTTGCCCATGGCAAGCGCAACCAGGTAGCCGACCAGAATTCCTCCAACAATCGATCCCATCCGAATCATTGGAATTTTACTTCGGTTGAGAATCAAAACTACGAGTAATACAAGTACGCCCAATCCCAGATTTTCAACTGTACCAAAAAATTGAGGTTTGTTATCCAACAGCCATTTACCTCCAGCCATATCCGTTATTCCGACTTTGACCAGGCTCAGTCCTATCAACATCACAACTGTTCCCGTAACAACCGGTGTGATGATTTTTTTTAGTAAATGGATGAAGCGGCTGAGGATAATCTCGATGAATGCACCCACGAAACAAATCCCGAAAATGGTTGCCAGTATTTCATCCGGTCCGCCACCCTGTCCTTTTACTATAAAGCCGGCGGTTAAAATTGCACCCAAAAAAGCAAAGCTGGTGCCTTGAACGCTTAACAGACCAGAACCCACCGGTCCAATTCGTTTGGCTTGAATAAAGGTCGCCACACCTGAAACGATCAACGACATGCTGATCAAATACGGGATTCGCTCACCCAATCCCAGAACTCCACCGATAATGAGCGTGGGCGTGATGATGCCCACAATTATTGCGAGCAAATGCTGGAGAGCGGCATATGCCGATTCCATTGGCGATGGCTTGTCTTCAAGACCGTACACCAATTCCAGCTTATCATTTCCTTGTTCCATATCATCCTCCATGATTGATTAATAACAAAGACGCGTCAAACCAATTTTAACGAGCCGGGACAAAAATTTTATTTTAACAATATTTAGAGTTTTTGTACAATAAAAAAATAAAGGTGATAAAATTTTGAAATACCTGACAAACACGCGTGTCAACAGTTCTTTGTTACAACTACCACATCTGTGGTGTTTTAAATAATTCTGTATGTCAAAAAATGAATCACGTGAGTCTTCAATTCTCGTAAGATAGTTACTGTTATTATTTACTACGGTAAGTCATCCCGACCGAAGGGAGAGGCCTGATAAAGTGCCAAAAACGTATAAGACCCCCCTCTCATTCGGTCAGGATGACACGATAAAACTCGTAACTGTCACGAAAGAATCTATGACTGTAAAGAATTAACCGAAGCGGCTTACATTGTTCATGAATTTAGTTGAGACCACATTTCCCAGCGTTCCAGAAATTCAAGCAAATGCTCTTTGCCCGGAAGGGTCCCTTCTGTACTGAGCAAATTCCGGACACGCTCCTGTTCTTCAATATATTGCTGGTTATTAAAAAAACCTCCAAAATAAGCCATCCGCAACCAAATCAAATATGTACTTAAAGCATCACATTCATTATAGGCTACAATTTCCGCCAGACGCCCCTCCAGCCACATTGGCGCTACCTCTTCACCACTTACCCCCAGTTTTCCCGGAATTCCGCAAACGGTCGCGATTTCATTCAGTGAAGGATTAGACTTTCCGTAACCTCCCAGGATTTCGATCAAATCAATATGAGCTTCACTGTTACGTGCATCAAAATAATCATAACCTTCCCATGGTTTATTGGGGCGTTTTGCAAATTTTGCTGCTTGAATACCTCTTGCTACAGCTCGCTGCAGAAGGATTTTAAGGTCTGCTTTTGATGAATTAAACCCCACCAGTTGAGGTTTTTTTTCGCCTACCGCATTAAGGAAACGTGACAAAATTTCTGCCTCTGATGTGTGTTCCGGATCGGCTGCATCATGAGGCAAAGCCGTCAAAGACAAGGCCACCTCTCCATTTCCTTTTTCAGAACGAACGACCGCGGCAATGGAAATTACGCGGCAAATTGTGGTTTTGAGGTAAGGCATCGGATTTTCTTCATCCGCACCGCCTTCTTCCCACATTTTTTGGATTACTTCTGCATCAGGAGTATCATCCGGAAGTTGATATAATCTTCTTCCCGCATCCGGATCCGGCACCCATTCCGCGTCAAAAGCCCATACATCTTTGTTGACTGATTTGAACATAAGACCTCCCTTGTACTTCTGTAGATTGATTCCCGGAGTTTAGCGTTTTGAAAACGTATTGACAAACTAATCTATGACAGAACAATGTTTTGTGCAAGAAATGCAAGAAGAAAAACCGCTGCCTGATTAATCACTCGATTCCAATTTTACAGAAAAAATAATCGTCAGAGAACAATCAGAAACGTCTGCAACATTGACAAGATCTTAAACTTGTCATAGATTGGTCAACAGATAATTTTCAAATCAAGCTTTCAATATTTTTTCTTGCAGCAAGCAAACTGAAGCAAAAACCAAACTCCATGAATCTCAGCGTTACCATCATCGGCCATAATGAAGTTGATCATTTACGGGAATTATTGCCCCAACTCAAATGGGCAACTGAAATCGTCTATGTTGACTGTGAAAGTCAGGACGACTCACTGGAATTTGCACGTGATCTAGGCTGCCGTGTTTTTTCACGTCCCAACAATACCAACCTTAATGTCAACAAAAGTTACGCGATGGAGCAGGCGAGTGGGGATTGGGTTTTTTACGTGGATCCGGATGAGCGCATTCCAGAAAATTTGGTTGAGGAAATAGAAAAAGTAATTCAAGCTACGACAAACTCAGCTTTCAAACTCAAGCGCCGTAATCATTACTTTGGACACTGGCTGCGTCACGGAAGTCAATATCCGGACACACAGTTACGTTTATTCCAGAGAGGTTCTGCCAGCTTCCCTAACCAACATGTACATGAAAAACTGATAGTGAAGGGAAGTATCGGCAGTCTGCAAAGTGATATGCTCCACTTTCCTTACCTGAACATCAGCCAGTTTTTGAGCAAGTTTGAATTTTATTCCGGAGTTGAGGCAGGTTATCTCCGGGATGCCGGCGTACAGGTGACTGCAGGAAATTCTATTCGCTTTCTGCTACTCAAACCATTTTCCCGTTTCTTAAGACGCTATCTGTTTAAAGGAGGATTCCTCGACGGATTTCCGGGATTGTTCTGTGCAATTTTTGATGCCCTGAATTTTGTTGTCCGTTATTTCAAGCTATGGGAACTAACTCATAATACTCCAGCAAAAAGGGAACAGCAAGGCCGGGATTCGAGGCCGTAAAAGGTTATTTGTGAGGATCACCTTTCCTGAGAAAATTCAGCATCCAGTGTGCTATTTGCTGAGGCTGGATGGTTTGCTCCAGCGATTTCATTCCTGCTTCAAATACTTTTGGACCCAATATTTCTTTCCTGAGATTCAGTAATGCTTTGGAGTATGCTTTCTGAAATTCCGGATGTCCCTGAAATGTCAAAATATGATCATCAATTCTGAAAGCAGCATAAGGGCAAAAATCACTTTCCGCAATCAATTCGGCACCTTCCGGAAGTTTTGTAACCTGATCCTTGTGACTTGCCAAAAGTGAAAATTGTTCCAAAGCGGGTTCAATCCAGGCTTGTATGGATACCGTTTGGTAGTTTTGCACTCCTACACCCCAACCTCGTTCTGATGCTTCAGTTTTTCCGCCTAAAGCTTTGGCAACCATTTGGTGTCCAAAGCAAATGCCCAGCAGAGGATGTTTCTGCCTGTGCAGTTCAACTACATACTTTTCCAATTTTCGAATCCACGGTTCATCATCATAAACGCTTAAACGGCTGCCCGTAATCAAATACGCGTCACATTCTTCCGGAGTTTGGGGATACTGCTCCAGTTGTACATCATAATTTTTAAAATCTAAATCCGGATCAACAGATTTAAAAAGTGACATAAACATTTCCGGATAGTTGCCGTGTTCGTCCCGGAAATTTTCATTGGTGGAATCACACTGAAGAATACCAATTTTCATATAGTCCCTCCTGAAAAAAGAAATAGCCTAAACAGGCTAGCAGAATTGACAATAGTTGCAATCAGATTGATAAATGAGAATCCCCCTTTTTCATTTTCAGATAAACAATTATCAGTAACCATCATGATTATTTTATCTTGAATCCGTTGCAGACAGTCCAATCATTAAATCCGGCTCTTCTCTTACGATGATGATTGACAGCTACAGCCGTTTCCGTTAGTTTCAGAAGTAACAAATAAAATCATAAAACATTTTATATTCCCAAATTATATGGAAAAAAATAAGACAGCACAGTGGGTGGACATTTCCAAGGAAGTTCAAGATGCACTGAAAACAGATAAAGCGGTTGTTGCACTGGAATCGACAATTATTTCACATGGAATGCCTTATCCTCAAAACTTGGAAACAGCACTCGCAGTTGAAAATATTATTCGAAATGAGGGGGCTTTCCCCGCCACAATTGCTGTTTCAGGAGGCAGGATCAAGATCGGTTTGAGCAGGCAGGAGCTTCAGCAGTTTGCTCAAAACAGTGATCCGGTAAAAGTCAGCCGCCGGGATTTACCGGTAGTCCTTTCACAAAAACTGAGCGGTGGCACCACTGTGGCTGGAACTATGATTTGCGCACAGATTGCTGGAATTCCGGTCTTTGTGACAGGCGGCATTGGCGGAGTGCACCGCGAAAATGAAAAAACCATGGACGTTTCCGCAGACTTGATGGAGTTGGCTCATACAAATGTTGCTGTAGTCTGTGCCGGAATAAAATCCATTCTTGATATTCCCCGAACTCTTGAATATTTGGAAACACACGGTGTGCCTGTAATTGGTTACCAGACGGCAGAGTTTCCTTCATTTTATACGCCGTCCAGCGGTTCAATGGTTCAAACCCGAATTGACACACCTGAAGACATTGCACGTTGCATGAAAATTAAATGGGACTTGGGGTTGGCCGGAGGTCTTGTGATTGGGAATCCCGTGCCTCCGAAAGATGCAATGGATGAGTCATTAATTGAAGGAGCAATTACAGAAGCGCTGAAAGAAGCAACTGAAAAGGAAATCGAAGGAAAAGAGGTGACTCCATATTTGCTGGAGCGAATCAATCAGCTTACTCATGGAGAAAGCCTGAAGAGTAACATTGCACTGGTACGTAATAATGCCAGCTTAGGAGCTAAAATCGCCCTGGCTTACAAGGCTCTGCTTTGATCCATTCGTATTACTTGTGTTTTTAATTCTGAAACTGCCAATTCGACAAGAGATGCTGCAATAGATTTTTCCAAAGCATTCTGAACTGAATTTGTGACAATCTCCTTCAACTCATTTTCTGTAAAACTGAAACTGTCCGCTTTTTCAAATTTTTCTTCTTCATCATCAAAACTTTCGAAAGCACTTGCCTCTGTTTCTGTCTGATCCGGAGCTTCTTCAGTAATTTCTTTTTCTCGATCAAATCCCATAAAGGCATCCTCAGCATCATCCCAACTGTCAAACACATCTTCTTCAAGTCCAAGTGACATTTCAGTATACACTTTTTTGTCAAACTCTGCATCAACATCTTGCAAGTCTTTGGATTCTGCTGCGAGGCTTTCTTCCAGTTCCTCAACAAGCGGATCTCCATAATCAGCTTCTCCGTCCACTGATTCTTCCTCATCCGTTTCCAGAAGATCTCCCAGTTCATCCAGCATGAATTCTACCAGTTCGTCTTCTGAATCATCTTCTGACACTGCTAATTCGTCTTCAGATAATTCTTCAACTTCCAGTTTTTCTTTTTCCAGATCCTCCTCAAACTGCTCTTCTTCTATTTCAAACTCTGTTTCTGCAGAATCAAGAGCTTCCATTTGTTCACTGAGGTCTTCCAGTTCAATCATAGCACTTTCTGCTGATTCTTCCTGCTCGCCAATACTTTCATGAACCATTGACATAATATCCGCATCTCCCTGACTCTCATCAAAATCTTCTTCAAATTCGTCTGCAGATGTATCTTCTACGAATTGTTCAACATCCTCGATTTCAACAGTCTCCTCAAGATCCTGCTCCACAGAGTCCGTTAACAATTTATTGTCAAGTGAACTTTGCGATTCCTCTCCTGTTTCTTCGAAATCAGGTTCAAGTTCATAATTATCCAATTCCTGAACTGATTCTGACGTGATCCTCCTGTCGGAATCAGTGTCTTGAATCGAAGGTTCGGCTGGCTCTTCAAATGTGGAGAGATTTTCTGGAAATTCGGGTTGAAAATCTTCTTCTTCCAAACTTATATCCGTCAGGCCCTCTCTAGGTGTCTGATCCAATTCCGGAGAGCGTGACCAGATATCATCCAGATCCTCAAAATCATTTACTTCAAGATCAATATCCGCTGGTGCCTTCAGATCCTGTTCTGTTTTTTCTCCCTCGACTTTGAAGCGGCTTTCAGCATATTTATCTTCCAAACCAGAGTCCTTAAGTTGCACCAATCCTGTTGAGGCAGGATCTGTCCCAGTTTTTACAGTGTCTGTAACAACTTCTTCAGAGTCAATTTCGATTCCATCTTCATCAAGCTTAAGATCAAATTCAAAACCGTTGTCCATTGTCATTTCTTCATCATTGATGACTTCAAGACCGTTAGATGTTATTTCATTTTCATCCAGCTCAACTTCTGCCTTTTTCACTGTATCCTTAGAAATGTCCATATCTGCAGAAATGTCATCCAGAATCATTGAATCCATTTCACTACCTGCTGAAGAGGATAATTTTGGTTCCAGGGCATTCTGCTCTAATTCTTCTGTTACTTGAGATCCTTCCTCAACTGGTGAGTTTACTTCTTGTTCCCCCTCTTTAATATCATTCAATTGATTGTCAATTGAGCTCATGTCTATCTTGAAATCTTCACCCTCATTATCCGGTTCAATGCCAAAATTGTCATCCAGAGTAACAAATTGACTTAGCTGTTCCTGAAGCATCGATGCTTCAAAGGGTTTGCGAAGCAACCCATCAATTCCAAGCTCTGAAATAATTTTTTCGTCAAGCTCGTCTTTTGGGTTTACAAGTAAAATGATTGGGATATTTTTCAGCTGCGGATCTTTGCGTATTTCTCTGCAATTCTTGTAGTTTTGATCGCCGCCTGAATTACTGAGTAAAATTAAATCCGGCTCCAGATTAAGTGCCTGCTGCACAAATAAATCTGGATTAGATTCTTGAGTAACTGAAATTGCACTAGCCTTCAACGAGGCGGCAATTAAACTTTGAATTTCTGGATTTTCTTCGAGTACAAGAATTAATTGGGACATGAATATTGCTTTTTAGACTCCTAAATTGTCAGAACAAAGTCATTAAAAAAAATTCTCTTAGAACTAATCCAGTGCTTTAATGCAAGATAATGCCCTAACTATTGAACAAATATTAACTAGATTTGTTATTTACTTTGAACCTTTTTATAAGAAACTTTATCCTGTTCTGAATACTATATTGTTTATTCACCAATGAGAGCTTGGAACTATGCCGTTCAAAATAATCTCAAAATATATTGCATCAGAGTTCAACCGTTATTTTATGTTGTTTCTCAGTGCATTTATATTGATGAGTCTGGTAGGGAATTTTTTTGGTAACCTGGCAGATGTTTTTACTGACTGGCAGAGTTTTTTGAAGTTCCTTCAAGAAACGGCTCTTTTGCTGCCTCTATTGCTGGAACTAATAATACCAATTACGGTTTTACTGGCAACTATTGCCACATACAGTTCACTGAACAAGAATGCTGAATTGCTGGCAATGCGCAGTTCGGGAATCGGCGGTTGGAGACTGGCTTTTCCTGTGTTAGCTGTTTCTGCTTTGATTGCGTCTTTTGCGTATTTCAGCCAGAATTACATGTACACATGGATGCATCAAACTTGGGTCAAACAGGAAAATTCTGCACGCTTGCCCCCACTCTGGAAAGTGGGTGAAGAACAAAGCATTTACTATTTTGGGAATCGCCAACATAATGGCCGCATAAGTTCTATCACCTCATTTAACTGGAAGCAAATTCCTTTCCAACTTCTGGGAAGAACTGCAATTGAACGGGGAGAACAACAAAACAATTCATGGATCTTTCACGACATTCAAAAGCACATTTTCCAGGATGAAAATTTGCGGCTTGAACACGTTGAACAATGGAGAATCGAAACAGAAAAGTTGCCCACTGTACCCTTTGATATTCCCATTTCTCCGCATCATCAACCCCTCCTTGACTTGTATGAAAATACTCTTAAACTTCAAAGTGAAGGACAAGATGTAACACGTCATTGGGTTGCGATTTTCCAGAAAACCGCCTATCCGTTTCAAATTTTTATCATGGTTCTGATTGGTTTGGGGCTGTCTGCATCATACAACAGACGGGGGATGGCGGCAGAATCTCTGGCAATCAGTTGCTTACTCGGGATTTTGTTCTGGATACTCAATCAGATAACCATGGCAGTCGGCGGTGCAGGCCTGATATTCCCTTTCTTTGCAGCATGGAGCGGAAATATAATTTTTCTCGCTCTAGCCCTCTGGCTGCTGTCTTATAACCGGGTATAATCTATTTTGCGGTGTTGAATTTCCGATTTACATCCAAAATCAAAAAGTTAAGCAAAAATTGACTCAGTGAATTGCTGGGCATCAAAGGGTCGTAAATCTTCAACCTGTTCACCTACACCGATGTAACGCACAGGAATATCAAACTCGTTGACGATGCCGATAACAACTCCTCCCTTGGAAGTGCCATCCAGTTTAGTAATTATAAGTCCTGTTAAATCTGTAGCTTCCATGAATTCCCGAGTCTGGAATATTGCATTTTGACCTGTGGTAGCATCAAGTACCAGCAGGATTTCGTGGGGTGCATCAGGAATCAACTTGCGAATCACCCGCACCATTTTTTTTAATTCTTCCATCAAATTCTTTTTGGTGTGCAAACGTCCTGCTGTATCACAGATCACTACATCGTAATCCTCATCTATTCCTTTTTGCACCGTTTCATACATCACCGCAGACGGATCACTTCCGGGTTCCTTTTGGATGATGTCGCAATCAGCCCGCCTGCTCCACTCCACCAACTGTTCAATAGCTGCTGCCCGAAAAGTATCACCTGCACCCATCAAAACTTTTTTACCCTGCTGACGATACTGTGCAGCAATTTTTCCGATAGTAGTTGTTTTTCCAACACCGTTTACACCAACAAAAAGCAAAATCAACGGCTTCCGTTCCGCAGTCCCGGGGACGGCATATGTTTTACTCATAATTTTTTGAATTTCCAGCTGAATTTCTGACTGCAAAACTTGTGGACTGCTTAATTCTTCACGCTCCACCTTCTCTGTGATTGCATCAAGAATACGCTGGGTAGTTTCCGGACCTATGTCTGAACCGATGAGCACTTCTTCCAAATCATCCAGTAAGTCTTCATTTATTTCTTTTCTACCTAAAACTGCTTCGGCTAAATTATCTAGTAACTGTGTTCTTGTTTTAACGACGCCTTTACGTAGACGCTCAAGGAAAGAATCTACCTCATCAGGAGTTTCCACGGTTTCAGCAGTTTTTTCAATTTCACGCTGAAGAACCTGCTGATTCAGACGTTCCTCTTCAATTGAAGCAATTTTTTCTTGAAGTTCTTTTTCCCGTTGTTCCGCTTTTGCAAGTTTTGCGGACTCTTTTTCTTCCCGCAGTTTTTCTTCTTCCTTGATCTGCAACTCAAGTGTTTTGGCATGTTCTTTTTCCAACTGCACCAGGCGCTTCTCTTTTTTCCTCCCGGAAAGTTCTTCGGGAGCTTTACTTTTCAGTGATCTGCTATGCTGCCGATACCATACAAAAAGACACAAAAGAATGATAAAAATTGCAAACCCTATCAAAATCAAGGTCGTCATATCCTCTGCTATCGGCACTCCTTTGTTAAAGATTCTACTCAAAAACAGGTTTACTGCTTCACGGAAAGTCGAAACGATTTGTTTTATTTCTTCAAAAAACATGGAAATTATTTTGCTAGTTGTTTTTGTTTTAGACTAAAATTTGGCATTATAGTTAGAAAATATCAACGGAAAGACATCTAAAATCACCAGTCCAGTATATGTCCACCTGGTCAATAGCATCTTTAAATCCGGTACAGCGGAAAATCGTCGAACACAAAACAGGCCCCGCTTTAGTCATTGCCGGAGCGGGCAGTGGAAAAACCAGGGTGATTACTCACCGTGTAGCACAGCTGATTCATTCCGGAATTCCTGCGTCTTCCATTCTTTTGCTGACATTCACCAACAAAGCCGCCAACGAAATGGCACAAAGAGTAGGCCGGGCTTTAAAGAATTCTACAGAACAGCAAAAGATTATTCATGGAACCTTCCACAGTGTGGGAAGCCGATTCCTCAGACGAAATGCTAAATTACTAAACTATAACAATAATTTCAGCATTCTGGATTCCTCAGATTCCAGGGACCTGATAAAAGCCTCACTTGCAGAAACAGTAGGGAAACCAGGCAAATATTTTCCAAAAGCTGCTGTTCTGCAAAACATGTTTTCATTGGCCTTCAATCGTTTTTGTACTCAAAAAATGATTTTGGACCAGCCTTACCATGAACGCAGTTTCCACTTAGAGCAGCTGATTTCTGCAGATTTCCCCAATTTTGAAGAAAACACTGAAACAATACTAAACATTCTAGCTGCCTACCGTCACAAGAAAAAACGCGGACAAGTGATGGACTTTGATGATCTGCTGGAAAACTGGCTGGAACTACTCTTGCGGCATGGTGAAGGACTCCCGCTTTGCCGGCAAATTCAATACATCCTGGTAGACGAATATCAGGATACCAATCAGGTTCAAGCCAATATCTTATACCGGCTCTCAAGGCCGCACAAAAATTTAATGGTTGTCGGCGACGATGCTCAATCAATATACAGCTGGCGCGGCGCTGATTTTGGCAACATGCTTGAGTTTCCGGAACGCTACCAGGCAGTCACCTACAACATGGAGGAAAATTATCGCAGTTCTCCAGAAATTTTAGATGCTGCCAACCGAAGTATTAATTATAACACACGTCAGTTTGAAAAGAACCTTTTTAGTTCTTTAGCTGAAGGAGAAAAACCCCTCGTACATCATGTTTGGGCTTCTCAGGATGAAGCTGAACTGGTACTGGAGAAAATACTCAGTTTCCGGGATGAAGATATTTCTTTGAACGAAATGAGTGTGCTTTACCGAAATCATGTACAGTCTGCAGCACTTCAGGTAGTGCTGACACATGCAGGTATTCCGTTTGTTGTTCATTCAGGAGTTAAATTTTTTGAACAAGCTCATATCAAAGATGTTACGGCTTTTCTCAAAGTACTTTTTAATCCTCTTGATGAAATCGCGTGGATGCGTCTGCTTAGGCTCCTTCCCGGGATTGGCAACACTACTGCACACCGGATTTTCAGGGTATTCCAGAGTCAACAGGCAGTCCGTCTTACTAAAGACAATGTTGAACTGCAAAAACTGATTCCTAAAAAGGCCCTTGAGAGCTGGAATGTTCTGCTGGAAATTTTTCAGCAAATGCTGGAGGAAAGTGTAACTCCTTCTCACATGATAGGATTACTGTACAAGAGCTATTACCGCGAGGTGCTTTTCAGCAGTTTTGAAAATGCCCCTCAGCGCGAAACAGATATTCGTTATCTTGAAGAATTTGCTGGTAATTATAATAAATTGGAAGCATTTTTAAATGAGTTATCTTTGGTTGGTTCGAGCATTATCACTGATCATGAAGCCGAACAACAGGATAATCAGGACACTCTCACTCTGACCACCATCCACCAGGCTAAAGGTCTGGAATGGAAGGTGGTATTCATAATTGGACTTACAGAAGGATTGTTTCCTCACCAACGAAGTTTGGGGACAGAAGAGCAAATTGAAGAAGAGCGACGCCTGTTTTATGTTGCAATGACACGTGCAAAACGACACCTGCTCATAACAGCACCGGTGGTTTCGTCAGGTTATTCCGGAGGAATCAGTAAGCGCTCCCGTTTTATCAACGAACTCGCAGAAGAGACAATCAACACCGAAATTCATACCCGTGACGAGTATTCTTATGGAAGCCGGGGGGGTCAAACTCAATTTTATTTTTAATAAAACTATTCCAAGTTTAACTTCGCGAGTTTAGGACGAATTACGTAGGTGCAATAACCGGCATTTGAGTTATTACTGTAATAATCTTGGTGGTAATCTTCTGCAGGATAGAATTCCGGCAATGTTGCAATTTCAGTAACAATTGGAGCATCAAACATTCCAGATTTTTCAGCATCTTTTTTTGATTCGTTTGCCGTAGTTTTTTGTGCCTCATTTTCATAGAAAATAACGGAGCGGTACTGTGTCCCAATGTCTCCTCCCTGACGGTTAAGAGTTGTAGGATCGTGACAACGCCAAAACCAGTCCAGCAAAGTTATGTAGCTCGTTTTCTGTGGATCAAAATCAATTTGAATCACCTCTGCATGTCCTGTGTTTCCGGTACATACCTGTTCATAAGTTGGATTTAGTTTTGTTCCTCCTGCATAGCCCGGAGCAACAGATTTGACTCCTTCCAGTTTGGAGTAGACTGCTTCCAAACACCAAAAACAGCCACCTCCCAGCGTTGCTAATTCTAATTTTTCCATAAATTCTCCTTCAAAAGTGCGTGTGACTTGAGGTTTCGGCCAAAAAAATGCCTGAAGTATACAAAGAGCGCATGATCCAGTTCCTCTAAATTATTTTGGGTTGGGCGAAAAACAGAATCACTTTGTTTTGCATTTTGCCGTACATGCAAAAAGGCTAAGCTTCCTGGATGCAAGGCAGCCGAGTAAGAGCTAGGAATACAGCATCTTGGACAGCGAACACCTCCCGAGCTTGCGTCCAACTGGTACGGAACTGAAAATTTTGGAGCAGGATTTCGTCCGGATCTTTCCTGCCAAAGTTCGCCGCCGCACTGAAAACAAATTTCCAAATTTGGTGTGATTCCAAGTAATTTCAGAAGCCGTATTTCAAAATTTAATTTTATTTCAGTGTCAGTTTGAGACTCTGAGAGCAGAGACATTGCATTCTTCAGTAAATCAAAATATTCATGAGAATCTAATTCAGGAATTTCACATTGAAGCAGCAATTCCGAAAAGTAACTGGCGTGTAGAAACTTTGAATAATTTTTACGGACAAGAGGAAAGCTTTCCTGCAATTCGCATTTCCGGATTCTAACCAAATCCATGTTCGGTTTTTCAGAAAACTCAAAATGGTTAAGAACAAACAATTCTGCTTTTGCAGCATTTCCCGACCTCAAACTTTTTCCGCCGTGAAGAATTCCTGCTTTCTTACCCGCCTTGGTCGTCAGGAAAGTCAGAATACAATCCTTTTCCTTAAAATCCATTGTTTTGAGAACAATTCCATCTGTCTCAATTACTTTCATACTTAAATTATTCCAGTATTTTAGCTTCCCTCAGCAAAGGCTTTGCCTCCTGCAGTGCATCTTCAGAACGTTCCTGGCGGACTGCAATTAAATAGCGGAGTGCATGGTAAAGATCACTCCAAACTTCAGTCATCTGCTGTCCTTTGTCTTCTGATCCAAGAATTGCCATAGGGAACTTTGTTGAACCTGCAGGAAGTTTCACTTTGTCTAAAACTTTCGATACTTCATCCAGCCGATCACATTGGTATAGCAGCTTCGCAAAAAGAAGTGAAGATGGAACTGAACGCTGACGGGAATTGTGCAGTTTGCCGACCATTTCCAAAATTTGTTCATCAGTTCCACTTTCCCGATAAACCTCCTCTAATAACTCCAGCAATTCTGGAAAAGCGGTCCGCTCAAAAGCTTCTTTAAGGACTCGTGCAGCTTCCAAAAACATACCTGATTTTTGGAGTTGTGCTGCTTCACCGATAGCTTCCAAAGGCTTATCATTTTTTTTATCCCTCTTTTGAGGAAGGTAGCGGAAAGACCAGTTACTCAAACACTTTGGGTCTTGACGGAGTGCTTTTTGTAAATGATCTTCGTGTGTCATTGAAATATTTTTTGTTATCAGGCTGCCGCTGAATTTTTTCAGCAATTCCCTCTCCTGACCAATACAGCCAACCCAGTCCTGTCTTGTAATATAAAATTGCCTTAGTCCTTCCAATGCATCCGGATGATCAGGAGTTATCCGGAGGATTTCATGACTTAACCTCTCTGCCAGATCCCATTCACTGACCTCACAGGCAAGTTTCAAATATGGCAGTAGTACCTGTAAATTACCCTGAAATTTGGTACGCAGTTCAGCATATTTTTTTAGCATTTCTTCTGCGCTTTTTTCATAACGCAGTTGTTCAATGTACTGCACTCTAATCAACAACGGAGTTTCTTGATTGAGTAATTTATTATAGCTTTTACTCACCTGTTTTGGATCCCGCAGCAAAGAGGCATCCTCAAAATTTTGTGTTATCTGTTGCTTTTTGTTGTCTTTATACCGGGAAAATTTACCAAGGAAACTCTGTACAAAACGCTGAGGATGTGAAATAAACTGCCAAATCTCAGTCAGCACCCATCCTGCGACAAAGGAACCGGCAATCACCATCCACACTGATAATTGGATTGAAAAGTTTCCGAAAAAGTTCAGGGAAACATTGTGGCTGTTTTGTGTTGCAAAATAACCCATACTGCCCAAAAGCAATAATACGACTGCAATTAAAATTAAGCGTTTCATAGTTTCGTTTTAAAATGTGAAAAACATAAATTAAGTTTTATTATGCTTTGACATGACAAGAACAACTAATACTATGAAATAACAGGATATATTCGGCTTAAATTACTCTTGTTTTTTGTTACTATACCGTTATTTGATACTATTTTGTTACTCATTATTCTAATATGACAAACAAGAATAGATTATACGTAAGCAAGAGAAATCACAAGGGGCTGAATGAGTGTAAAACTAAGAATGAAAATCTAGCAGGTGGGAAAAAAGGTTTGTATTTGGACATCTACCACAGCGGTCAAAGGCACTATGATTTTTTGAAACTGTATCTTGAGAAAGGAACTTCCAGCAGGATTGTAGCTGCCAACCGTGAAACGTTGGAACTTGCCACGCAAACTAATCTTACGGCTGCAGAAACAGGAAAGGTTGAACTTTCCTGTATCTTTTCTGAGAGGAAAATCGAAAGGGAATGCGACAGCCTGTTTCCCGTCACCGAACGGATACCAAATGATGGACTTTTTAACTCGTTGAATGGCGATCCAGAAAGATTAACCAATGCAGGAATAAAAACACTCAAATGCATTGGGGGCTCCTTTGCTCCAACAACCATTGCTGCTGCAGTTTATTCCGGTCACCTTGCAGCAAGAGAACTCCAAGCTGAACCCCAAGAGGAAGTTCCATTTCTACGGGAGCGTATTCAGATTTGACGTGTTCAGAAAAAGTTAAATAATAAATAATTAAATATATTTAATCCAAAAATGTTACATAAAATTAATTATTTTTAAAAAAATATTTGCATAGCTTTGCGATTTAACATATAATTTATCAGACAATATCCAATGCAGTAATGGTTTTAGACTGCAATCATTAAATAAGCAAATATATTGCACATGGAAAGGAAAAGAACAAATGCAAAAAAGAGTATTGAGTTACTTTATAATAATAATAGTATTAATTATCACTGGATGCACTTCAAGTTCCGGCAATAGAGGAAATGTTGGTCAATTTGGATCTTGGGCAAAAAATTCCCCATCTTTCAGTAAACCATCAATTTGGCAATGTGCGTGGGGGGAAGAGAATCGGTACCAAAACAAGCAATGTGATTAAAGTACTGGGCCACAAGGGACGATAGGGTTGGTTTTATGACTCTGAAAAATTAGTGGTAGTTACTCACAGGAGATGATGGAGTTGGTTTTAGTGGAATTTATTTTACTTTCAATTTACCATTCACCAATTTTCCAAAGAAGTTCCCATCTATTTCATATGTCGTTCCGTTCCAAAAGTTGCCATCCTTGAATTCCCCAACATACTTTTTTCCATTAAAAGATGTGAATATCCCCTGACCATTAAATTCCCCTTCCTTGTATTCCCCTTCATACTTGTCTCCATCAAAAGATGTGACTGACCTTGCGAGGAGAATAAGTGTTTGAAGTGGTGATTGAAGGATACCATCTGAATTGTACTTCAGAATGAAGAGAGAGGTTCAGTCGAGTATTCGAGTCACGCCTATGCCGAAGCTGAACCGTGAGCTGCCTCCCCGCTGACGCAGTCCAGATTCGCAAGTGGCAACAGCCTCTTCGGTACTGTACTTGGCACAGTCCGGATGGGTCATGACTCCCGCCTTGCTCATGACAGGCTCCACCGATGTGCAGCCCGTCTGTAGCAGGCCCATTGTCAAAATAAGGAATAGGATACGCATATCGACCTCCCAAAGAAGGTTGAGTGTCAATTGATTCAAAGTTCTGCAACAAGTAGATGTTCACTTAATTGTGCCACTTTTCTTCCAAATAATTGTTAACGAAAAATTAATTTATAACACGAATAGGTTTGTTTTACAAGAATTGGTAATTTTACTTGGAAGGTGTCTGACTGTGAAACTTAAAAATTGATTTCGGCCATTCCACTTTTCTCTCTGTCAATAATTACAAGTACTATCAAATTTAGTCACTGGGCGAAGATAGCATTTCTGTTCCCAATATATATAAAATTATCCTTATAGTTTCATGGAAATAAATTCAAAGTATTTAGGTATTATTTGCATTACTTTAGCTCAAGTATTCTTTACTACTCAGGACATGGCAATCAAGTTTATAAGTGGAAATTATGCTTTACATCAGATCATATTGATTAGAGCAAGTGTAGCAATCTTATTCACACTTCTTGTTTTTGTACCAATAGATGGCGGGTACAAATATCTCCTTAGCAAGCAACTAGGACTTCATCTTTTAAGGGGATTTGGAATAGTAGTCGCTAATCTTTGCTTTTTTACATCATTAGTTACTTTGCCACTGGCTGAAGCTGTGGCTATTTTCTTTATTGGACCATTGCTGATTACCTCACTGTCTGTATTACTAATCGGAGAAAAGGTTGGAATGCAAAGTTGGGTAGCTGTTTTTGTGGGACTTATAGGTGTGTTGATAATGCTCAGGCCAGGTTTTGGAGTTTTCAATCCTGCAAGCATGCTTCCTCTAGGTGCAGCACTAGCATATTCTCTGGTTCAGATCATGACCCGTAAAATGGGTGAAGCCGAAAAGGCTTCAACAATGGTCTTTTATATTCAACTGAATCTTGTTTTTTTTAGCAGTCTTATGGGCCTTATCTTTGGAGATGGAAATTTAGCCGATCCATCACAACCAATTATTTTTTATCTATTTCGGGCCTGGATAGTACCAACCTGGCAGGACTTGATGATCATGTTTGGGATAGGGATGTTTAGTGGATTGGGGGCCTATTTCATCAGCCAGGCGTACCGTATTTCAAAAGCGGGAATAATAGCACCTTTTGAATATGTAGCCCTCCCGTTATCTATTTTTTGGAGTATCACTATTTTTGGAGATTGGCCAGATATAGTTTCGTGGATAGGAATTGTTCTAATAGCTGGATCCGGACTATACGTAGTTTACAGTGAAACTGTTCAAGGCAGAAAAAAAGATCTTTACCGTCCTATACCTCGAAACCGTTAAGCCTACTAAAACTATTTAACCTTGGAGAACCTCCAGTGAGAAACACCATTAATTATTCACATTCATTTTACCAAAACTACCACCCACACCTAACATGGGATCCCAGTAGCTGTTTACTGTCACATTGGTTTATTCTAAACTTCCAATCTCCAAGAGCCCTTTAATCGTTTCATCACGTAATTCTTTATTAATCATGATGATATGGTTCTCCACGCATTATCGTAAACGCACGATAAAGTTGCTCCAGTAAAATTAATCTCACCATTTGATGTGTAAAAGTCATATCGGAGAGGCGCAACAATTTTACTCCCGAAGGCAGCATTGTTTTGTCAAAACCATATGCACCGCCAATGAAAAAGTTGACCCTCCGCCATCCGAGTGGTATTTGTTTTTCAAACCATCGAGCCAAACTATTTGAGGTTTCACGCTTCCCGCTTTCATCCAAAAATATGTTCAATTCAGTAGAGTCCAGGCGTTTCAGTAATTTTTCCGTTTCCTGCCTGCGCCACTGATCTGTCGTACCTGAATTATACTTGACCGGCTTAATTTCTTCAAAATCAACCTTGATGTAATGCGAGAGTTTCTTCAAATAAACTTTAATTCCATCCTGAACAAAAGGCTCCTGCGATTTCCCAATCCAAATTAAGCGGATGCTTCTCATAGGGGCGGCTGTTTCAAGAATCTGGTTTTCAGGAATTAATTCTCATCAGTCGAATGGTATTGCAGACATCAACAAAAGACAACGCAAAAACAATTTCAAAATTGGATTGTGATTGTCACAAAATCCTCTATCTTTTTATAAGGCCACTTGTACTGCAAAACCAATTGCGTAAACACATTTATTAATTTTTCTGTTGAATCTGAATGTCTGAAATCCAAACTAATAATCCTCCAAATGCAGGCACAGCACGTGTTCTTGATGAACAACTCCTCTTTCGTGGAAATTGGGCCGAGATTGTGGAGTTCAGCTATGAAGATGACAAAAAACAAGTACGGAAATGGGAAGGATTGCATCGTAAACACCGTGCAGAGGCAGTAATTATAGTTGCCCGAATGCAACCTTCTGGACGATTTATTATTATTCGCCAATTTCGTCCACCAACAAATTCTTATATCCTGGAATTTCCTGCAGGTTTAGTTGATCCTGGTGAATCTCAGGAAACAACTGCAATCCGTGAACTTTTTGAAGAAACAGGTTATGTTGGTACAGTCGAAAACATTAGCCCAAGATTGTTTTCTTCTCCCGGAATTCTTTCAGAAACCGTTTCATTTGTACAAGTTCAGGTTGATGAAAACATCGCAGAGAACCTACAGCCAAAACCAGAAAATGAGCCCGGAGAATTCATAACTGTATTCGTCAAATCTCCGGATGAAATTGCAGAATTTTTCAAGCAGGAAAAGAAGCAGGGTGTCCAATTTGATGTTAAACTTTACACCTATTTCATGGTGCAGGGACTTTTGTAATATTTAATTCAGCAACCTTTCAAATGGGTAATCTTTCCGGAACTGAAATTTCAGAAGATATTTTGTCGCCAACAATCACTATTGGCCATTCTGCCGATATAAACAGTTCCGTTGTACCGGAAGCATTTTTGACAAGCCCGGAAGCAACCAGTCTTTTTGAAAACTGGTACTCAAAGCAGAGCAACCCCGATGCTGCGGCAGCACTCTTAAAGAATCTCAAACAACTTTCTTTGAGCCCCGCCACTCTCCAGGCTGCGTTGTTGTTTTTGCAATATCAGGCAGCCGATGATTTGCCGAAAGAGTTTGAATACAAAACATCAATTGATTCAAAGGGCTCTTTTTCAGATGCATTGCCGCTTTATCACAGGATGCTCAAGGTGCAGCAGTTTCCTGTACGTCCGAAAAATTCTGAGCAGGCTGAACTTACCCTGCGTATGCTGCTGACAGTTCTGGGTGACGTCCAGTTGTTGACTGTGTTCCTGGTGCTGCAGCTTCAGCAATTGGAACAGCTGGATTCCCTGTCTCCGAAAGAGAGAGATGAAACAGCCTGGACTGCTCTGCATGTCCATGCTCCCTTAGCAGGACGCTTAGGAATTTTCTGGATCAAGGCAGAGATGGAGGACCGTGCATTTAGGCAACTGGAATATGAAAATTACCAAAACCTGAAGAAAAAAATTGCTCGAAAACGCAGTGATCGTTCAGAAAGTGTTGAAATAATTTCAGAAAAAATTCGTCATATTTTGACAGAGGCAGGAATCACTCATGAAGTCCAGGGCCGCTACAAACGTTTTTACTCGATTTTTCAAAAACTTGAGAAAGTCGAAAACAATTTTGACCGAATTCAAGATTTGATTGGATTTCGAGTCTTGGTAAATGGTATCGATGAATGCTATGCGGCACTGAGTTTTATTCACGAAAACTGGACACCGATAAAAAATCGTTTCAAAGATTATATCGCAAACCCTAAGTCCAACGGATACCAATCTCTCCACACGACAGTCACAGATTCCCAAAATGGTCCCTTGAGATATTTAAGGCCAATTGAAATTCAAATCAGGACACATAAGATGCACCGGATGGCAGAATATGGGGTTGCGGCACACTGGCTGTATAAGGAAAAACGACAACCGTCAAAAGAAAAAAAAGCTGAACAAATTGAAGTGTCACTGGCAGAACAAAGTAAAGCAGAGAGGCATAACGATACAATGCCTCTTATTGATTTGTTTAGTGACAATATCTATGTAATGACTCCTGCAAAAGAAATCCGAGAACTACCACAAACTGCCACACCCGTTGATTTTGCCTATGCAATTCACACGGAAGTTGGTAACCGTATGACCGGCGCAAAGACGAATGGTAACATCACGCGCCTCGACAGTTCCCTGCAAAGCGGTGATACAGTGGAAATCCTTACATCCCCGCGACAGGAACCCCGGAAAGAGTGGCTGGATTTTGTGAAAACACGTCACGCCCGCAATAAAATTAAACATGCTTTACACGAGCGGAGCAGAGAAGGAAGACGAAAAGAAGGTTTGGAAATGTTGGAACGGGAATTCAAGAATCACAGTCTTAATCTGAATCGACTGATTCGGGAAGGGCGGATGGAAAAGGAATCACGTTTACATAAAAATCAAGAATTTGAGCACATACTTTTTTCCATTGGCGACGGTTCTATTCGCAGTGAAGAAGTCCGTAGATGGTTTGCCGATGACCCCAGTTCTGTTACTGCCTCAACTCCGGAATCACCGGCACAACCTGAAACTAAAGCCAAGACCAGAAAAAAGAGAATTGCGGAATCTCCATCAACAAACAAGATTCTTGTGGATGGAATGGATAATGTCATGACACGTATAGCGAAGTGCTGTTCTCCAGATAAAAGCCATTCCATTCAGGGTTATCTTACTCTGGAGAGAGTGATCACAATTCATAAGTATGGTTGTGCCTATTTACAGAAATTAACTCCGGAAAGGATGGTCAAGGTACGCTGGGGGAACAGAAAGTAGGGCTGTTTTCAATACTTTGAGATACCTGAGGAAATTAAATGCTGAAATTGCTGAAATTGCAACCATTCTGTTTAAATCCTGTTCAGCAAGCTGTGTGGAAAAATAATTGCGGACTACAGCGGCAGTAAATTATTTTTTCCAGAAAGATGGAAAAAGCAGTACAAGGACAGAGAACATTTCCAACCTGCCAACAAGCATCAGCCAGGCAAGAAACCATTTTCCTGCTGCTGAAATATGAGCATAGTTTTCTGAAGGCCCAACGTCACCAAATCCCGGACCAACGTTCATCACTGCTGCAATGACTGAACTCATTCCTGTCTGAAAATCCATAGAATCTAAAAGCACCATAACACAACTTCCACCCAAGACGAGAAATATGTTGGCAATGAAATAACAGATGGAGAGATTGACGGCAAACGGATCTATGGCACGCTGATTAAGTAGAATCGGCAGGATTGTCCGGGGCTGAAAAAACATTTTCTTGATCGTTGTTACCATGTATTTCCAGATGATAACAAAATGTACGATTTTAATACCGCTGGTGGTAGAACCTGCACATGCACCAATAAAGCAGACAACATAAAGCAGCATCTGTGCTGACTGAGGCCAAAGTTCATAGTCTGCAGTTGTGAAACCGGTAGTGGTCAGCAAAGAAATTATTTGAAAAGAAGCATGGCGCAGTGCATCAAAAAATCGATCATAGGTCCCATTCATCCACAAAATTAGTGTTGATATTCCACAGAAAAAACCAACAATAATGGCATACCAGCGTAATTCAGTGTTGATTCGAACTAAATTCCATTCTCCTTTCAGCATGTGGTAAAAAAGCATAAAAGTCATTCCGCCAAGAAACATAAAAATCGTAACAACCCAATCAAAATAAGCATTTCCGTAATAGCCAAGACTGGTATTTTTGGGAGAGAATCCTGCCGTGGCAACAGTTCCAAAGGCATGACACAGTGAGTCAAACAGTGACATTCCACCGCCCCAAAGCATCAGTGTTTGCAACATGTTCAGTCCGAGATAAATAGACCAGAGCCAAATCATGGCGTCACGGTTTCGTGGAAGAAATTTTTCTTTGGTTATAACTTGTCCGGGGCTGGACTCTGCACGAAAGATTCGTACTCCAGCCATGCCGTGAGGTAAAAAGATCAAGGTCAGAGTCAGAAATCCCATACCCCCAAGCAGATGAGTTTCGCTGCGCCAGAATAACAATCCATGAGGCAGGGATTCAATATCCGTCAGGATAGTTGCTCCTGTTGTGGTGTAACCTGACATCATTTCGAAAAATGCGTCTGTGAATGACGGAATTGAGCCGTGAATCACAAACGGCAGTGCTGATACAACGGAAATGATTACCCAACCAAAAACTGCGATGAGGACTGCGTCTCGGAAGCTTAATTCATAATCTTTCGGTGAAAACCACCATAAAGGCAGGCCCATCCCAAAAGCCGCCACTGCAGAAATAAGCAGAGCGCTAAAATCGTTCTCCTGATAAATCAAGGATGTGATGATGGGAAACAGCAGGGCAATGCTGGTAACCAGCAGCAGTGTCCCCACGACGTATGCTATGGAACGAAAATGCATTTATTTTTTCCAGTTCATTTGGAAGAAAGCACTCCGGGCAGGTGAAACACAAGTCAGCGAATCTTCTGCTTTTGCTTGAAAAAAAACGGACAAGGTTAACAAATCAGATAGACATTGTGCTTAGATTCAGGAAGAACTTTGTTTTGGGTTAGACTTTCATTATTGCATTCATCTTCAGAAGATGGTACATGGACTTCCGGATTATGTAATACATCATAAATTACCTGCATTATTTTGGAGGTTCTGCTGAATTGTTTAGCAGATGACGTTCATGATAGTATAATATTGTAAAGTGGCTTTCATATTCATTCAACAAAATAATTTTTTCTCTATGAAAGAAGCAAAATCTTCTTTGAAAAGACGTTTTCAGCGATGGCTGATCACCAAAACGCTCATGCTGCTGATTCGAATTACTGGAAATACTACACGTATTAAAAGCAATAATCAGCAAATACTGAAAACTGCGCTGCAGGAATACGGCAGCGTAATTGTTGCCACATGGCACCAAAACATATATTTCAGTGTCTGGCTTCTGAGAAATCAAGAGCTAACTGCTTTGATCAGCAGCAGCGACGATGGTGAAGTTATTTACGATGTATTTACTCATTTTGGCTACCAGGCAGTACGCGGTTCAACCACTAGAGGCGGAATTCCCGCTCTGAAACAACTGATAAAACTGCTTAAGGACAAAACATCAGTTGCTATCACTCCGGATGGTCCGCTGGGTCCTCCGGAAAAAATTCAATCTGGAGTCGTACTGCTTGCAAAATACTCAGGAGTTCCTATCATTCCCTGGCACTATGAAGCAAAACATCTTTGGAAGCTTAAAAGCTGGGACAGACACAAAATTCCCAAACCCTTTACTACAATCGTTGAATCATTTGGAGAACCGTTCCACGTACCTAAAGAACTGTTGCCAGAAGAAGTCCCAGTGATTTGCGGTAAACTGGAGGCAATTTTACAAGAGCTTGCACTCAAAACAGGAGAAGAAATTTCAACGCAGAAAAACAAACCATAAAATTACTGCAACTTCAATTAAATAGTAAATTGAAGATCAAAGGCATCAAAAAATCGATCAACCTCTTCCGGAGCCAAATTGTTGATTCCTGCTGCTGCGGCTCGACCCCCTCCGGAAAATTTAATGCATAATTTTTCTGCACCTTGCGGTTTTGAAATTGGGGCGCGGACACCAACCAGAAAAGTTCCGTCTTTTCTTTCAACCAATAGTGCATGAGCCAGATCCGGGGCTTCCCGCGCAACCTGATTGCTGTATACTCCGGATACACGACGGCACCATGCTTGATTTTGAAACTGATAAATTCTACCTGCAGAAGTTTGTCTTACAGGAAGTTCAGATTCTGCTTTGCGCATGTCATTCCGAAAACCTTCCCGCAACTGATTCAACTCACCGGATGCATGATAAAATTCAAACGGATCAGAAAAAGGCTGCAAAGCTTTAAACAAAACTTCAGGTGAAAAATGCAAATCGTCTATGGTTTCACCATATGCATTGTAATTGATCAGCTCTCCCAGTTCTCGTAATTCTTCAGTTTTTTTTGGATCCAGCTTCAAACTGCCGGCCAACTCATGTGCGGATACATGAAGGTTGTCTCCAAAAGATGCAACTATGGCCCAAAGGCGATATTTCCCTGACAAAAAACGATCTACCAGTATGCTGCTACAAACATCAGGACTCGTATCAATATGTGGATGAAAAAGTGGGGATTCAGGCATTTCTCCTGCAAAGTGGTGATCAAAATAGTGAACAGTATTACCCTGTTTCAATAACTGCAGGAGAGAATCCCGGTTGGCATGAGATGAAATATCGAGAACTGTGAGTGTACTGTCACGCGTGGCAATAATACGTTTCAACAGTAGATTATCACGTTTTACTCCTGTGACAAGGGAACTTTTCTGGGGATTGTGAAGACGCAATTGATGGAGGGCGCATATACCATCGGCATCCCCGTTGAAGACGTCAATGTAAGGCATCGAAGCTAAACTTGCTCTTCAGTTAATGAAAATTATTTGAGCAATCACGAAGGCAATAAAAAGGAGTATCCCAAACACAGCAATAGAACCCGATGAAAGAAATCGAGCTTCCGAGTTTGCCATCAGTGAATTAAGTCGTTTTTCACTTGCAGGACGAATTGTCCTTGATGAAACTTTCATTGGGTTAATTTTGGGAGGCATATTTTGTACTGGTTCAAAGCTGAAAATATTCGTTTTTGGTTCTAATTATGAATTTGCAAATTTAGAACCAACTTCCCAAAAACATATAATAAATTAATTCCTTCCCAAATTCCTTAAAGACGGCTTTGACGGTTGCGTAAATAGTGATCAGTTAAAACCAAATTAATCATGGCTTCTACCATTGGAACGGCTCTTGGTAAAACACATGGATCATGACGCCCTTTGGCTTTCAGTTTAACAGCTTCACCTTCACGAGTAACTGTATCCTGTTCGAAGTTAATCGTGGCGGTTGGTTTAAAAGAAACCCGTAAATCAATCTCTTCACCATTTGAAATTCCACCCTGAATTCCACCGGAACGGTTTGTGTTGGTCCGGATAGTTTCATCGCGCATCACAAACGCATCGTTATGTTCTGAACCTTTCAGCTTCACTGAATCGAAACCCAAGCCAAACTCAACCCCCCGTGTAGCCGGAAGTGACATTAATGCCTTGGCCAAATCTGCAGTCAGTTTGTCAAATACCGGTTCACCCAAACCTGCCGGAACATTCCGGACAACTGCCCGAATAATTCCACCTACGCTATCTCCGGATTTACGGACTTCATGAATACGGGCAATCATTGTTTCTGACGCTTCAGGATCCGGACAGCGCACAATACTGGCTTCAATCTTTTGTTCGCTGATGGATTCTTTATCCACTGAAGATTTTATCTCATGGATTTGCTCTACCCAGGCAATTGTCTGGATATTATTCCATTGCTGGAGCAGTTTTTTAGCGATTGCTCCGGCTGCAACTCTTCCGACGGTTTCACGTGCACTCGAGCGTCCGCCGCCCATCCAGTCCCTGAAACCATATTTTTTGTCGAAAGTGAAATCCGCGTGGCTGGGGCGATACAAATCTTTGAGATGCTCATAAGCATGTGACTTAGCATCTTCATTTAAGACCATCACAGAAATTGCTGTACCGGTGGTTCGCCCCTCAAAAACTCCTGAAAGAATCCTGGCAGTATCACTTTCCTTTCGTTGTGTAGTTATTTTGCTTTGCCCGGGCCGCCTTCTGTCCAACTCATATTGGAGATCATCTTCACTCAACTGCAGTCCCGATGGGCATCCGTCGATGACAACTCCAACTCCTCCGCCATGAGATTCTCCCCAGGTAGTGATACGAAATAAATGTCCGAAACTGTCACCCATTTTTTAACTCAATTAAAATTGCTTAGCTGATTCTGCCAGTGTTTAAGTCATGTCAGCATATCAATTTCACCTATAAGGTGCAAGAGACTTGGTTGCAAAATCTTGCAATTTCAGGCAGTGTACACTACACTTATCTAATGTTTTTTGCTTATCCGATCTAAAAAAATTTTCCGTAAAACACATTTTCTGTGAAGTGAAACAACTACACAAATCTAGCCCAAAATGGATCATGTACAGTTCTATGGGTTTGGAACTGGGATTGTCTGTTGTTGTGGGTTTTCTGATCGGCAGTTGGCTGGATGAGTGGCTGGATACAAAACCCTGGTTTTTGCTGGTGTTTGGTGTTTCCGGGATCATAGCAGGTTACAGGAGTATTTTTCGTTTGGTCAAAAGAGTTCAAGCTGATTCTGAGCAGGAACACGATTCACCGTCTTCATCCTGAAATTAAATTGCTGACAGCAACTGAAGACAATTCAAATATCAATTCTAAATAACGGGATTCCAAAAGATAACAGAGATAGTACCGAAAGCATGAAAACCGATACCAAACCAGATACAGCTGCTTCTGAAGTTCCGGAGAACTTAAATTCAGGAAAAAAATCCAGCCATATCAAACAGGCTGACTTTTTTCGGAATCTACTTTTGGGCATCAGCATAATTTTAGTTGCAGGAACAGCAATTTTTCAACTTGACCTTATGCCTTCTGTCATGTTAGGATGTGCGGTTATTGGTTTTAATTATTACTGGACTGTAAAGTTTGTCCAAAAGTTGTTGCTGGAGCGAAAATTGTTCGCACTGGATTTGCTGTTTATACTTACAAAATTCGCGATTTCAGTAATAGTTTTGTTTGGAGCTTTGACTTACTTGAAACTACCACCAATGGGGTTACTGATCGGACTTTCCAATGTTGCACTTGCTGCAATCGTTTACTCTTTTGTTAGAGTGATGAACCCTCATAAATTTGCATAGATCAAAAAATTTAAAGAATGAACAAACGCCTTGCTCTAGTTAGTATTTTATTAGTAACAGCCACCACTGTTTTTGCTGCCGAAGGTGCATTCACGTGGTCTCATTTTTTGTTAGGCTGGTTAGAACAACCGCTGGTTGAACTTGGAATTGACCCGGTTCCTATGTTGGACTTGCTGATAGTAGCAATCTTGTTGATAGCTTTTGCTTTTTTTGCAGGAAAACCATTCAGAAAAACAGATATGCTTGAGCCTTCCGGACGTGCAGATTTTTCAAATTTTGCAGAAGTTATTGTCAGTGGAATACTGAATTTTTTGAGCGGAACCATCCGCCACGGTGTTGGTGCACGTCCCATTATTCCATTACTGGGAACTTACGGTTTATTTATTTTGCTTCTCAATCTTGCTGGTCTGGTTCCTGGCTTCAATCCGCCTACAGATCAGTTTAACGTCACAATTGCCTTTGCAGTCATTATTTTTCTTATGACTCACTTTTTAGGCATTCGTCAGCATGGAGCCAGTTACATAAAACAGTTTCTGGGGCCCATGCCGGTACTTGCGCCACTGATGTTTCCTGTCGAGGTCGTCAGTCATTGTGTGCGCCCGCTTTCCCTTTCAATCCGTCTATTTGGGAACATGACCGGAGATCATAAAGTTGTCATGATTTTCACGTCAATTCTTGCAGTCGGACTGCCTATTCCGTTTATGGGTCTGGGAATTTTGGTGTCAGTGTTACAAGCATTTGTCTTTGTATTGCTGTCTGCCATTTATTTTGAACTCGCAATGAGTGAAGCTCACTGATTGCGCTGATTTATTTAACATCAAAAAGGATGTCATGAAAAAATTATTATTGTTGACGTTACTACTGTCAGCGAGTTTCCCTCTGTATGCAGCAGAAATGGGAGAAATGGCCACATTTGGAATTGCTCTTGGTGCCGGTTTAGCAATTGGACTTGCAGCTCTTGGTGGAGGAATCGGACAAGGTATCGCAATGAGCGGTGCATTGGAAGGAATTGCCAGGAATCCGAACGCATACGACAAAATTTTTACACCAATGATTATTGGTCTGGCACTGATCGAGTCACTCGTAATTTATGCACTTGTGATCGCGTTCATGTTACAGGGTAGAATCTGAAGCTCTCATTTTCTGCGGCTCTCAACGGGCCGCAACCCTCCCACCTTTGATTTGATTCCTTTATAATTTGATGTGAAAAGCCAGGCAGAAATAATAGATCATTTTGCTTAACTCTTTCAGTTATCTAAAATCAATACGCCATCGGACTGCAAAAATTCATTTCCTGAAGCATTGTCTGACTTTCTTACCAAACGTCAATAGTAGTTCTTTATCCATTAATATTATCTCCAAGATAAATGTAACTATTGTGTGCAAAATAATCTACATACTATAGTTAGCATTTGATCTCCATTTTTGGTTGCAAAGAAAATAAATATCTTCTGAAAACTATCACACAATAATGATCAGCAGTCATGGTACATTTGCTTTCGACAAACTTCTATTAGCTATGGATGTTAAATAGAGGAAGAAATGAATAACTCAGAAAGAATACTGCTTGAGTTGTCCTTAAGGATGATTTAGATGAAATTCTACTAAGATATATTTTTTTGAGGACAAATCACAAAAATTTTGCTATGGTGTGATCTAGGGAGACAAACAACAAAAATAACTTATTTTTGGAGATAGATATGAGCGAGCAAATTTTCGAAATTCCGGCATCTACTAAGGCAAAAGCGTGGATCGACAACGCCACTTATTTGAAAATGTATCAGGAGTCTGTGGATGACCCAAAAGCTTTTTGGGACAAACAAGCTGAGCGTCTGGACTGGTTTAAAAAGTGGGATAACACACTTGATTGGGACTTCAATGACGCACATATCCGCTGGTACGAAGGAGGTAAACTTAATGTTTCTTATAATTGTCTGGATCGGCACCTGGAAACACGGGCAGATCAAGCAGCCCTGATTTGGGAATCTGACGATCCAAATGTTGACAGAACCTTTACTTACAAAGAATTGCATGCAGAGGTGAGCAAATTTGCCAATGTGATGAAGAACCGCGGAATCAAAAAAGGTGACCGTGTAATGATTTATATGCCCATGATTCCGGAACTGGCAATAGCGTGTCTGGCCTGTACTAGAATTGGTGCTGTACATTCAGTAGTTTTCGGTGGATTCAGCGCAGAAGCCCTCAAAAACCGGATTCTTGATTGCGAAGGTAAAATGCTGATTACAGCAAATGCGGGAATCCGTGGAGGGAAAAGTGTTCCGCTTAAACAAAATGCTGATGAGGCCATGGAAGGCACCGGAACCGAAAGCTGCATAGTGGTGAAACACACGGATGACGACTGTAAAATGCAATCTGAAAGAGATTATTATTGGCATGAAGAAATGGCCGGCGTCTCTGCAGATTGTCCCGCAGAAGAAATGGATGCGGAAGATCCTCTTTTCATTCTTTACACTTCCGGTTCAACCGGTAAACCCAAGGGTGTTTTGCACACCACAGCGGGTTATCTGGTTTACACATCCCTCACTCATCAATATGTCTTTGATTATCATGACGGTGATATTTACTGGTGTACTGCAGACATCGGCTGGGTTACCGGACACAGTTACATTCTGTACGGACCACTTGCCAATGGAGCAACGACATTGATGTTTGAGGGTGTTCCAAATTACCCTGATTTTGGACGCTTTTGGGACATCTGCGACAAACACAAAGTCAACATTTTCTACACCGCACCTACCGCAATCCGGGCAATTGCCAAAGAAGGTGATGAGTTGGTCAACAAACGGGATTTAAGTTCCCTGCGTTTGCTGGGCACAGTCGGAGAGCCGATCAATCCTGAAGCATGGCTCTGGTATCATCGTGTAGTTGGTCACGAAAAATGTCCGATCGTGGATACCTGGTGGCAAACCGAAACGGGGGGGATAATGATTACTCCTCTTCCGGGTGCAACCCGTACTAAGCCCGGATCTGCAACCCGCCCGTTTTTTGGAATCCAACCTCTGTTGGTGGATGCAGAAGGCAACGAACTGGAAGGTGCCGCAGAGGGTAATTTGTGTATAAAACACTCCTGGCCCGGGCAGATGCGCACCGTGTATGGTGATCATGATCGATTTATTCAAACATATTTCAGCAATTACAAAGGACTCTACTTCACCGGTGACGGCTGTCGACGTGACGAGGACGGCTATTACTGGATTACCGGACGAGTCGATGACGTACTGAATGTTTCCGGACACCGCATGGGAACCGCAGAACTTGAGTCTGCAGTAGTACTCCACAAAAATGTTGCTGAAGCTGCAATTGTAGGTTTTCCGCATGAAATTAAGGGACAGGGAATTTACGCCTATGTAACTTTAAATACCGGGGTTGAGCCAACCGATGATTTAAAAAAAGAATTGGTGCAGCAGGTTCGCAAAGAAATTGGCCCAATTGCCACATTTGACGTTATTCAATGGGCTCCCGGTCTTCCTAAAACACGTTCCGGAAAAATAATGCGCCGCATTTTGCGCAAAATTGCTGAAAATGATATGGGCAGTATTGGTGATACATCCACACTTGCTGATCCTTCTGTGGTTGAAGATTTAATCGCCAACAGGCCTGCTTGATGAAATTATCCGCAAGTTTCCACTGTTTAGCCTGGAAACTTCTTAACCTGTTGTCTAAAACGAGAATGTGATGAATTTTCATGATGAGTATCAGCAGTCTATAGAACAGCCGGAAGTTTTCTGGAGAAAACAAGCTGAACAGATAAAGTGGTATGAATTTCCGGAAACAATCCTGTCTCAGGACGAACATGGATTTTACCGCTGGTTTGCCGGCGGAAAGCTTAACACAGCCTACCTTGCACTCGATGTTCACATCGAGGAGGGACGCGGTGACCAGTTGGCACTGGTTTATGATTCTCCGGCAGCAAATATGCAGCAAAAATTTACTTATGCAGAGTTGCGAGATACGGTTGCAAAATTCGCCGGATGCTTGCGGAATTTGGGTGTGGAAAAGGGAGACCGTGTCATTATTTATATGCCCATGGTTGCCGAAGCGGTGATTGCAATGCTTGCTTGTGCCAGACTGGGTGCGGTCCACTCAGTGGTTTTTGGCGGTTTTGCTCCCAACGAGCTTGCGGTACGGATTGATGATGCCAGGCCAAAAGTACTGGTGACAGCGAGTTGTGGAATTGAATTCGCCAAAATCATTGAATACAAACCCCTGGTAGACAAAGCACTGGAAGTTTCCAAATTCCCTCCTGAAAATATTGTGGTTTTGCAGCGTCCACAGGCTAAAGCAACTATTCAGTCCGGGCGGGATCACGATTGGAATGAACTGATGAGTCAAGCCTCTCCTGCTGATCCGGTTTCTCTGGATGCAACGGATCCGTTATATATTCTCTACACTTCCGGAACTACCGGTCTTCCCAAGGGGGTTGTACGTGACAATGGAGGACACGCGGTAGCCTTGAAATACAGTATGAAGGCTGTCTACAATACCGATCCCGGAGATGTTTACTGGGCAGGTTCAGATGTGGGCTGGGTAGTTGGACATTCATATATTGTTTATGCCCCGCTGCTTCATGGCTGCACTACCATCGTTTATGAGGGAAAGCCAGTACGTACTCCAGACGCCGGTGCATTCTGGCGAATGATTGCTGAACATAAAATAAATACATTTTTCACTGCTCCTACCGCTTTTCGTGCCGTAAAAAAAGAAGACCCTGAAGCTAAACTATTAAAGCAGTATGACATCAGTTCTCTGCGTACACTTTTCCTTGCAGGTGAAAGGTTGGATCCGCCTACTTATGAATGGCTGACTGAAATTTTGAAGGAAGCTCCACAACCTGGTATTCCAGTGGTTGACCATTGGTGGCAAACCGAAACCGGTTGGGCGATTTGTTCAAATCCAATGGGTATAGAACCACAGCCTGTGAAAAACGGCTCGCCGACTTTTCCGATGCCCGGCTACAATGTGCAGGTGCTGGACGAAGTAGGTGAGATTTGCAAACCCGGAGAAACAGGAAATATTGTAATTCACCTGCCATTGCCGCCAAGTTGTCTGCCAACATTGTGGAATGATGATGAACGCTTTAAACAATCTTACTTGTCTCAGTATCCCGGATATTATCTGACCGGTGACGAAGGAATCAAGGACGAGGACGGCTACATTTTTGTAATGGGACGCACAGATGATGTAATCAATGTTGCCGGACACCGCCTTTCAACCGGAGAAATGGAGGAGTTGATTGCGGGACATCCGGCCGTTGCTGAATGTGCTGTCACTGGAATTGATGATGAATTACGCGGGCAAGTTCCAGTTGGGTTTGTTGTACTCAAAGATGGAATAGAAATATCTCAGGATCAAATGCAGGAAGAACTGATAGCAATCATTCGTAGAGAAATTGGTGCTGTTGCCTACTTTCGACAATCCGGTATCGTCAAGCGCTTGCCTAAAACCCGTTCCGGAAAAATCCTGCGCAAAACTATCCGGCGACTGGCAATTGAAACTGAGGTTTTAGTTCCTCCGACAATAGATGATCCTAAAATTCTTGATGAAATTAGTGAAGTAATGCAGGAACGTGGAATTGGCCGGTACGCCACATCTTGACCTCAATTTAGCGCCGGTTTAATGCAATCGAAGTTTTTTTCCTTCCTTCACTTGAGTGCAGATGATCCAGCAAAAAGCGCTATATATTTTCCTTGCAAAACGGACTGTATGGTTTTGGTTTGCAGGAAAACGGAGCTGCTTCAAACCTGTATCAAAGCCTCTTAATTCAGAAAATATCTTGGAGCATTGCCGTAAATGGAGTGCTTCGAGGATTATTTTATTTCTTGAATTCCCATGGGTACTCACTCATTTTGATATCACAATTACGCTTTCATCGGAGGAGCTTGCATCCTTCGCCAAAATGCGTTTGAGCTTAGCAAATAAGACGGACACAGGAGAAAGAGGTGTCCAGGTAAAACAATCTCGCAACTCAGTCAATGCAGTTGATCTATTTATAAAATTATCCAAAATGTCTGAAACTGCACACATATAATTAAAATCTCAACAGAAAAGTAGGATCAAAGGACATGAAGTAATACGCTTCACACTCGCTATTGAATTAGCACCACCTACAATCAAGCAAACTCTTAATCTCAACAACCAAAAATAATATGCAGCCTGGACCTAAAAACAGCATCACGGACGTATCTGGAATCAAAGTTGGACACGCACAAGACATGAAATTAATGAGCGGAACTACGGTTGTTATTCCGGATGAACCTGCTGTGGCCGCAGTAGATTGCCGGGGAGGTGCTCCCGGAACTCGCGAAACAGATGCCCTGCATCCTGCAAACCTGGTTGAAGAGGTACATGCGGTTGTGCTCAGTGGAGGCTCCGCCATGGGATTGGATGCTGCAAGCGGAGTTGCGGCCTGGTTAAAATCAGCCGGCCGCGGATTTCCTGTTGCGACTGGTGTCAAAGTTCCAATAGTTCCGTCAGCAATTCTCTTTGATTTACTCAACGGTGGTGACAAATACGAAATGGATGAGCACACTTATTTTGAGTTCGGGAAATCGGCAGTGGCCAGCGCGGACCTTGAATGCCCACTGGGCAATATCGGTGCGGGAACCGGAGCAAGTGCAGGAACACTTAAGGGTGGAATCGGCACTGCATCCTTGCAGCAAAAATCCGGAAACCTCACTGGAGGTCCCGGAAGCGGAAACATCGGATTCACCGTGGGTGCACTCGCTGCAGCAAACCCGTTTGGCTCTGTGACACTTCCGGGACGAGCTGATTTTTGGGCCTGGCCCTTTGAATGTAACGGTGAATTTGGAGGGCGGGGTGCACCAAAATTCGAACCGGAAAGTGAGCAGAAAAAAATAGACGAACTCTCACTTGATTTCGATTTCGAAAGTCCTTTTCAGCAAACAGAAAAGTCTTCAGAAAAATCTGCTGCTGGAAGTGTTTCCATGAACACCACACTCTGTGTAGTAGCTACAGATGCAGCACTGACAAAAGCCCAGTCTCAACGGGTTGCCATCATGGCGCAAGACGGTTTCGCCCGGGCAATTCGTCCCGTACACACTCCTTTTGACGGAGATACAATTTTTGTTTTGGCAACAGGGGAAATTCCCCTTTCTGACATGCCGCCTGTTGATATTGCGCGTATTGGTATGATGGCCGCAGACTGTGTGGCCCGCGCAATTTCACGTGGAGTTTATGCTGCAGAATCATTGGGTATCTGGACCTCGTATCGGGATTCAATTAGAATTTAATTTAATTTGCTATTTTTTAGCTTTTTTGTGATGATACCCATTCTTCTTTTTTCAACACCTCCATGAGGAGGTTTATTAATTCACATCTTTGGAGAATATAATGAAATCAATTATTAAAGGGTACGCAAAATTATTACTGATCAGTGGATCTGCACTGATCTTTTCCGGATCTGCATTTGCCGCAAAAACACATTTAACAATGGGGATGTCTTTGGAACCGCCACATCTTGACCCCACAGCGGGAGCTGCAGCCGCAATTGACGAAGTGGTTTATGCCAATGTTTTTGAAGGTCTGACACGCATCAATCAAAATGCAGAAGTACTGCCGGCACTGGCCGACTCTTGGATTATTTCCTCAGACGGACTTACCTATACATTTAGTCTTCGCCGGGGAGTAAAATTCCATGACGGTGCTGCATTTGATTCCAGTGATGTCGTTTTTTCATTGGAGCGTGCAACTGCCGAAAACAGTACCAATGCCCAAAAAGCACTTTTTTCAGCGATTACTTCAGTTGAGGCGCAAGGCAAAAATATTGTGGTTGTTAAACTGAAAACTCCAACTGGCAACTTTCTTTTTAACATGGGTTGGGGGGATGCAGTAATTGTCGATTCAGCTAGTGCAGGTTCTAACAAAAGCAAACCGGTAGGTACTGGTCCTTTTACTTTCAAACGCTGGGTTAAAGGTGACCGGATTGAATTGGGGCAAAACCCAAATTACTGGGGCAAAAAACCGGCACTTAAAACTGCAACCTTCAAAATCATTCCTGATCCTGCAGCCGCTGTTGCAGCATTGATGGCGGGCGATGTCGATGCATTCGCTAACTTTCCTGCACCGGAAATGGCTGCACAATTTCAAAGCGATCCGAGTTTCACTGTAAAAGTCGGCAGTACTGAAGGTGAAACGATCCTCTCTACCAACAACCAGCAAAAACCATTCAATGATCTCCTGGTACGCCAGGCCATTGCCCACGCACTTAACAAACAGGAAATCATTGACGGAGCCATGTTTGGTTTTGGAACTCCAATAGGAACTCACTTTGCTCCGCACCATGCTGCATATGTCGATCTGACTGGAACGTACCCACATGATCCGGTAAAGGCCAAACAATTGCTGGCAGAAGCCGGTTATCCAAATGGTTTTAAAGCAACACTAAAATTACCGCCTCCCAGTTATGCTCGTCGCGGTGGTGAAATCATTGCAGCTCAGCTTCGTAAAGTCGGAATTGAATTGGAAATAATTCCTGTTCAGTGGGCACAATGGCTGGATCAAGTTTTCAAAAACAAAGACTTTGATCTGACTATCGTTTCACATACTGAACCGATGGACATTGGTATATACACCCGCCCAAAATATTACTTTCAATACCGCAATGCAGGCTTCAATGCAGTCATTGAGAGCCTCAACGTAACTTCTGATCCAAAACGCCGCTATGCCCTGATGGGTGCAGCCCAGGCGATTCTGGCTAAAGATGCCGTCAACGGCTTCCTTTTTCAGTTGGCAAAACTGGGAATTTGGAACAAAAACGTGAATGGACTTTGGGAAAACAGCCCCGTCCAGGCCAATGACTTGACTGGTGTCAGCTGGAACAATTAATTTCCTCAAAGGCGCTTCAGATAATTCCCTGGAGCGCCGGGTTTAACAAATAAAATGACGACCTTCCTGGCAAAACGATTATTTGCTTTGCTGGTCACCCTGCTGGTGGCATCATTGATAATTTTTTTGCTGCTGGAAATCCTGCCGGGCGATCCGGCATCAATAATTCTTGGAGTTGGTGCACAGGAAGACACCTTAGCTGCGCTCCGGACAGAAATGGGACTGGATCTTTCTGCTCCGGAGCGCTACTTTCGATGGATTTTTGGAATCCTCCAGGGTGATTTTGGCCGCAGTTACACTTACGACACTCCGGTTTCAGAGTTAATTTTAGAGCGTCTTTCCCTCAGTTTGCCTTTGGCCCTTCTGGCAATTTCACTTTCCACTTTACTGGCCATTCCTTTTGGAGTTTTTGCAGCAGCAAATCATAAGCGTTTCGCAGATACCGGAATAATGGGCTTTGCGCAACTGGGCGTCGCCGTTCCAAATTTCTGGTTTGCAATCCTGTTGATCTTATTTTTTTCAGTCAAACTGGGCTGGTTTTCTGCAGGAGGATTTGCAGGCTGGGAAATGGGTTTGGGAGCGGCGCTAAAATCCCTGGTTTTGCCTGCAGTAGCCCTGGCACTGCCGCAAGCCGCAATTTTAGCACGTGTTACCCGTTCAGCAGTTTTGGAAACCGTGAGAGAGGATTTTGTACGCACCGCACGTGCAAAAGGTCTCAGCAGAAATGCGGCGCTGTGGCGGCATGCAGTCAGAAATGCTTTGATTCCGGTTGTTACGATCCTTGGGTTACAACTTTCATTTTTGCTGGCAGGAACCATCATCATAGAAAACGTTTTTTATTTACCCGGACTGGGTCGCCTCCTTTTTCAGGCAATTGCGCAAAGGGATTTGGTGGTTGTTAAGAACATTGTAATTCTACTGGCCGCAACGGTAGTGACTGTCAATTTCCTGGTTGACATGTTTTATGTGGCACTTGACCCAAGATTACGTGGAGGAAGCGTATGAATGAATCAAGATTGGCTGAATTCTGGCAGAACAGTTTGCGTCACCGCAGTTTTGTGATAGGACTGATTTTGAGTATGATTATGCTTTTGACCGGAGTAGTTTCTTTGTTCTGGACACCTTATTCAGTGGAATTACTGGACATTCCACACAAGCTGCAGGGAGCATCAACTGCACATTGGCTGGGAACGGATCATTTTGGCCGGGATGTTTTTTCCATGTTGATGGTTGGAGCCTGGAATTCCATGTTGGTTTCTGTGTTTGCAATTGGTTTCGGAGCAGGAATCGGAGTTCCGCTGGGCGCTTTGGCTGCAGGTAAACGTGGCTGGGTGGAAGAAACTGTGATGCGGTTCAACGACTTTGCCTTCGCCTTTCCCGCCTTGTTGACGGCCGTCATGCTGTCTGCAGTTTATGGTCCGGGAACCATTAATTCTGTACTCGCAATCGGAATTTTCAATATTCCAGTTTTTGCCAGAATTACCCGTGGAAGTGCTTTGAGCATCTACAAACGTGAATTCATTCTTGCCGCAAGAACTTCAGGAAAAGGAGAAGTCCGGATTGCAATGGATCATATTTTACCCAACATCGCGAGTGTCCTCATAGTACAGGGTACAATTCAATTTGCCTTGGGGATTCTTGCAGAAGCAGGTCTGAGTTACCTGGGACTCGGAACACAACCACCTATGCCAAGTTGGGGTAAAATGCTTAGTGAATCACAAACAATGATGTTCTTTGCACCACAACTTGCAATACTGCCTGGACTGGCAATTGTCCTCACTGTTCTTGGCTTGAATCTGCTGGGAGACGGGTTACGGGATATTCTCGACCCCCGTTTGAGACGCCTGCGCTGAATCAGATTTGTTTTTAACATGATTGCAGGATTTAGGTAAAAAAAATATCAACATTTTAAGCTTTAAATATTATTAATTATTTTTGAGGAGATCTAAGTGCATAAAATCATTGATGTACATGTAGCTGATATACGATTCCCTACATCCCGTCATTCAGATGGTTCCGATGCTATGAATCCGGATCCGGATTATTCAGCTACATATGTAACTTTAATTACAAATTCTGCATTTAATGGGAATGGGCTAACTTTTACAATCGGCAGAGGTAATGAACTGTGTGTAGCTGCAGTTCATGCCTTAAAGTTTATGCTTATAAACAAGGACCTTGTTGAAATTACACGCAACATGGGAGCATTCTGGCGTTCGCTTGTCGGTGATTCTCAGCTTCGATGGGTAGGTCCTGAAAAAGGCGTGGTTCACCTTGCTACTGCAGCAATTGTTAATGCGCTGTGGGACTTATATGCAAAGATTGAAGGAAAGCCGCTCTGGAAATTACTAGTTGATATGTCGCCGGAAGAACTGGTGAGGGCCGTAGATTTTCGATATATTACGGATGTAATAACACCTGAAGAAGCCATCAAAATGCTTCAAGAAAATTTTTCTACACGACAGCAGCGGGAAGCTGAAATGCGTTTAAAGGGCTATCCCGCCTATACAACTTCTGCAGGCTGGTTGGGCTATTCAGATGATAAGATCAGGGCCCTGTGTAGAGATTCAATAGAGAAGGGCTGGACTCATTTTAAAATAAAAGTTGGGAGTGATATTCAGGATGACATAAGGCGGGCCTCAATAGTAAGGGAGGAAATTGGTTCTGATTGTAAGCTGATGTTTGATGCAAATCAAATTTGGGATGTTGAGGAAGCCATTGAAAATATGAAATTATTGGCTCAGTTTGATCCATGGTGGATAGAAGAGCCGACTAGTCCGGATGATGTTCTGGGACATCAAAAAATTTCAGCTCAGATTGCACCAATCGGTGTGGCTACAGGAGAACATTGTCAAAACCGTATAATTTTTAAGCAATTTTTTCAGTCAAAGGGACTGCAGTTCTGCCAGCTTGATTGTTGTCGTTTGGGTGGAGTAAACGAAGTTTTGTCAGTCTTGTTTATGGCGGCAAAATTTAATGTCCCAGTTTGTCCCCATGCGGGTGGAGTAGGGCTTTGTGAGTATGTTCAGCACATCTCTATTTTTGATTATATTTGTGTGTCTGGCAGTTTGGAAAATCGGATTATTGAGTATGTGGATCACCTTCATGAACACTTTGAGAATCCTGTGATAATAAAAAACGGACGGTATATGCCTCCTCTGGATCCGGGATTCAGTATTACAATGAAAGCAGGTAGTTTACAGGAGTATGAGTTTAACTGCGGAAATGTCTGGAAAGATAAATAATAAAATACTTTTCATTATCCTGGCGAATACTTTTGACAGCAAATACTTAGCATGGTGTTGGGGTTAATGAAATGTATGTCTCACACACTGATTAATCCAATGGCAGAAAGATCAAGCTACCGGCGCTTCAGGATGCAGCAAGCCTGTCTGTTTGAGTTCAACCCAGAACTCAAGAGGTATATGAATTTTGAGCATTTCAAGATTCTCATTAACTTGAGCAGCCCTCAATGCACCGGGTATGACTGACGAAACTTGAGGGTGAGCCAATGGAAACTGTAATGCGGCCGCTTTAAGTGGAACTCCATGATCTTCACAGATCACTTCTATAGACTGAACCTTTTTCCGCATCTCCTCACTGGCAGCGGCATATCCGTATTTGGATTCTTCTTTGGAGCCGCTAGCCAATATCCCTGACGCATAAGGTGAACCAATAATGATCCCAATACCACGCCTTTCACACTCTGTAAATATATCTTCAAGCGGCTCCTGATTCAGCAGGGTGTAAGGCATGGCAACCAGGAAAAAATCCAGTTCGAAATGTTCTAAAAAAAGCGGAATCATTTCAATATCATTGATGCCTGCTCCAAAGGCCTGAATAGCCGCTGAATTCTTCATCATTTTTAGCCATTCCATTCCGGTCTCCAGTTCCTGAAGTTTATTGGAAACTGATTTACCATGGTAACTTCTGTCCAAATCATGAATGACAAGAAGGTCAATCTGATTCAACCCGAGCCGCATTGTACTGTCAAGAAATGAACGTTCAAATCCTGCCGCGGAATAATCAAAATTCCATTCGAAAGGAAGACCTCCGACCCATGGTGATCCGTCAAAGAGAACCGGATCACCTTTGAAAGGTCTATACACTCTTCCTACTTTGGTGGAAAGGATAAACTCATGACGGTTTTTTTGGTGCAGCAAATTGCCCAATCTATGTTCACTCAAGCCATGCCCATACCAAGGTGCAGTATCGTAGTAACGAATTCCTGAAGCATAAGCTTCATCGAGTGTTTCAATTGCTTGCAGATGCTCAACCTTTTCAAACAATTCTCCCAAGGGAGCACCACCAAATCCCAGTGAAGGTATTTTAATTCCAGTATTACCCAGAAGCCTGGTTTCAAAAGGGTTCATTTCAGTCTGTCTCTGGAAGTTTTGGAAGGGGACTATTCATTACTTAAATGGAGTCCCTAAATTATGTAATAAATTTTTAGCTTTCCTGACACTAAGTATAGTAAAATTGTGTTGAAAGATAAAATCCACAAATTACATTTTGTCATAAATGGGTATGCAGGATGAGAGAGATACAGGTAGTATTTGGTATTGATATGGAAACTGATATCGGCAGTTGGACTCCTTTTTATGAAGGAGTCACTAAGGGGACTCCGCTGTTGCTGAATCTGTTTGCCAAAAAATCCATTCCCGTGACAGCTTTCTGGGTTGCAGACACAGCCCGGCGCTTTCCAGAAATTGTACGGGAAATGGAATCCGCGGGTCATGAAACAGGAACTCACTCACTCTATCATGAGACTGTGGGCGACAGTTTGTTTGAAATTCCGGGAACTTATCCTCTTTTACCGGAGGAAGTGCAGCCGAGAATTAAGCTTGCCACAGATATACTGGAAGATATTGTTGGTCACAAAGTTGTTTCCTGGCGCTGCCCGAGACTTTTTGGAGGAACTCATGTCACAAACGCCCTGGAGGCCCTGGGTTATGAATGTGATGCCACTTACCCCATGTATTTTTACAATGAGCAGCTTTTCCCTTATCATCCCAGTCAAGAAAACTGGACGGAACAGGGGAGTTTAAATTTGATTGAAATTATCCAATTTGCTGACATGGGGATGGAATCAAAGGACGATTACGGTCGCGATAAAGACCAATGGCCTCTCTACCGCACACAGTCTACAGAAGCTTTTATTCCGCACATTGAATCCTTTATGAGTTATCTGGAAAAGAATGATCAGAGTCAAAAGCCCATTGTCTTATGCTTTTATTTTCATCCATGGGAGTTTTGGGAAATGCCTGAGGGCGTGATTCATTTTGGAGAAGGTGGAGTGTTGCCGGATCCGTTCCTGACTAAAGGTTGCGGTAAGTATTGCCTGAATCAGGTTGAGCTGCTGATAGACTGGCTGAAGTCTAAAGAGGCCGCGTTCCTCACAGCAGGCCAATGCGCCCGCAAATGGCATGAAATACTTGCCCTACAGGAAATCTAAAGAACTGTAAGACAAACAAAAATACACCTTAATTCAAAAGAGAAATTATCCTTGAAGTGGAGGCCACTTAAAAGTCCTGCCAATTAGTCGTTTATATTTCTTGTAATTGTATCAATTAATTCGATTGATCTCTTTGGTATCGTGTGCTAGCTTGTAGACCCGAAGAACATTAAGTCTAATAATTTGAATTTTCACCCCTAAAATGCTCGACATAATTGACACACATCAGCATCTTTGGAATCTGGACAGGCTAAAATTACCCTGGGTGGATGGGGTCCCTGCATTGAACCGTAGTTTTGAAATTTCGGATTATCTCAAAGCATCAGCAAGTTCCGGAATCAGACGAACTGTTTACATGGAGGTGGATGCACATCCGGATGACAAGCAGAAAGAGATTGACGACCTGACTCTGCATTGTCAGGCAGATTCGGATGTAATGCTTGGAATGGTCGTTTCAGCTGATCCGTGTAAAGCAGGTTTTACTGAATTTCTGGATGCTAATTCCGGAAATCCCTTTATCAAAGGTGTGCGTCAGGTTCTTCACAATCCTGAAATATCACCGAAATACTGCCTCACTCCGGAATTTGTGAGGGGCATCCGTGAGTTGGGGAAGAGGAAACTGCTCTTCGACATCTGCATACGTCCTGCGGAACTACATGATGCGGTTGAGCTTTGCCGTCAGGTTCCGGAGACAACTATTGTACTGGACCATTGCGGGAATGCAGATCCGTATGTTGTAAACGGGCAACGGGAAATCGACTCATCCAGTTCGGATACGACTTTTCTACACTCCAAAGAAAGTTGGCAAAAAGGAATTTTCAAATTGGGAGAACTTGAAAACGTGTACTGCAAAATTTCCGGAATAGTGGCTCGTGCCGAAGCCGGATGGAATACAGACACTCTGGCTCCGACAGTCAATGCCTGCCTTGATGCCTTTGGAGTAGACCGAGTAGTGTTTGGTGGTGATTGGCCGGTTTGTACTCTTGGTTCGAGCTTGGCACAATGGATAGCGGCACTCAAGGGAATTGTCGCCAATCGTCCTGCAGAAATGCAGGAAAAACTGTTTAGCTTAAACGCTGAACGACTCTACCAGTTATAGAATATCGCCGTTAAGATAGCCAAGAATAACTTAATGTCACTTAGCATTTTTTGTAGCTAATACATTTATTCTTAAACCTGAAAACAAGGAAATGTTATGTTAAAAAATCTTGATCCTCTACTTAATCCAAACTTACTTTACATCCTCCGTGCAATGGGACATGGAGACGTGCTGACCATTGTTGACAGCAATTTCCCTGCAGACTCAGTGGCTTCCACAACTGTTCATGGTGAAGTGATCCGGCTGGATGGCGCCGGAATTCCGGAAGTTGCCAGTGCAATTTTTTCGGTTTTTCCACTGGACAGTTTCATTGAAGCTCCAATTCAGTATATGCAGGTGGTCGGTGAACCCGAAACCATGCTTGAAGTACACAAAGATCTACATAAAATCGCTTTGGAAAATGCAGATCGTGAATGGAAGATGGATTCCGTTGAACGCCATAGTTTTTATGAACAATCCCGAAAAACTTATGCTGTGATAGCTACCGCAGAACGTAGACCATACGGTTGTTTCATGATCACAAAAGGCGTAATTGCACCTGATGGGAAAGTAATGTAGAGAAAATATATTCACCCTGCAACAAAGAAAAATAACACATGGACTTGGGACTGAGAGACAAAATTGTACTTGTTACGGGGGGTGCAAAGGGAATCGGTGCAGCTACAGTTAAAGCTTTTTTGGCAGAAGACTCCAAAGTGGTCTTGGTTGATCGGGATGCAGATGAAGGCTCTGCATTATCTAAGTCTTCAGGTTCAAAAGTTAGTTTTATTGAAGCCGACCTTACAAATCTTAAATCATGTAAAGAAGCCGTGGAACAAACCGTTTCATTGTTCGGTGGACTGGACGTGCTGGTAAATAATGCTGGATTCAATGACGGTCTGGGACTTGAAACTTCTCCAGAAGATTTTATGACTTCTGTTCAAAACAATCTTCTACATGTCTATGCAATGACGCACTACGCATTGCCGCAAATCCGAAAAGGACCGGGATGTATCCTTAATCTCGGCTCTAAAGTTTCTGTTACGGGACAAGGCCAAACTTCAGCTTATGCCGCCGCAAAGGGTGCAATCAGTGCGCTTACACGCGAATGGGCGGTAGCTTTGGCTCCAGATAAAATTCGTGTCAATTGTGTAATTCCTGCAGAATGTCTTACAGATCAATACGAGCAGTTTTTCCAATCCCAAACTGATCCGGATGCTGCCAAAAAAGCCATCGCTGACCTCGTACCGTTTGCACAAAGGCTAACGACACCTGAAGAAATCGCGCAAACAATTGTCTTTCTGGCTTCCGAGTGTTCTTCTCATACAACAGGACAGCTCGTCTACGTCGATGGAGGATATACACATTTTGACAGGGCGGTAGGACATGATCACAACAAATGGTAAGAATTGAATGAGTAAAAAATATTTACTGGGAGTGGATGGGGGTACAGAAGGAATCCGTGCAGGAATATTTGATATTTCCGGAACTCCACTTGCCTTCGCCTCAACGTCATATCCAACTCAGTTTCCTGCTCCGAGCTGGGCCGAGCAGGACCCCAACGACTGGTGGGATGCTCTCGGCAAGTCAGTCAGGAAAGCGATTAGTGATTCAGGAATAAGTGTTGATCAGATCGCGGCAATGACTGTGGACACGACTTGTTGCAGTGTGGTGCCCCTTGACGATTCTGGGAATCCAGTGCGTCCTGCACTGATTTGGATGGATGTCCGCAGTGCAGAGCAAGCAGAACAAATGGTCGCCACAGAGGATGATGCCTTGCGAATCAACAGTAACGGCAGTGGTCCAGTCTCGGCAGAGTGGATGATTCCCAAGGCTCTCTGGATTAAGCAGAATGAACCGGAAAATTTTGATCGTGCAGTCACAATTTGCGAATATCAGGATTACATCAATCTGCACCTCACGGGTCGTTTGGGTGCCAGTATAAACAATGTTTCCACTCGCTGGCATTGTGATTATTCCAGAGAAGGAGTGCCAAAATCGTTATTGGAAAAACTTGATTTAGGCGAACTTGCCGAAAAGTGGCCCCAGGATGTGTTTCGACTCGGAGAATTGGTTGGAGGTCTTACTCCAAGAGCAGCAGAACACCTTGGCTTAACTCCTGATTTGCCCGTTGTCCAAGGTGGTGCGGACGCGCAAATCGGCATGATCGGTCTTGGTGTCGTCAAACCAGGAAACCTTGCGCTCATTACCGGTTCTTCTCATCTTCATCTGGGATTGAGTGAAAAACCATTTCACGGAACAGGCATTTGGGGTACTTATGCAGATGCGCTTTTACCCGGACTGCACACTGTAGAAGGCGGTCAGACTTCAACCGGTTCTGTAATTAACTGGCTCAAAAATTTGTTTGGCGAGTCCGATTATGAAGCACTCAACCGTGATGCTTCGAAACTTCCTCCAGGGTCAGAAAACTTAATTGTTCAGGAGCATTTTCAAGGAAATCGAACGCCACATACAGATCCAAAGTCGCGTGGGGCTTTCCATGGTTTAACTCTCAAACATGGTAGAGAACATCTTTTTCGGGCAGCGATTGAAGGGGTAGCTTTTGGCAGCGAACTGATTTTGGAATCCATGCGCACTAACGGCTTTTTCCCCGAGAGCATTGTCGTTTCCGGAGGAGCAACACGCTCCGAATTGTGGCTTCAAATCCATTCCGATGTTTCAAACTTGCCATTGACCCTCACCAAAAATCCTGATGCACCTTTGCTGGGATGTGCTATCCTTGCCGCAGTTGGAGCAGGAATATACGAAGACATTCCTACAGCAGTTGAACAAATGGTACAAATTGATCGCGTGATTGAGCCAAACTCTCAGGTGCACGCTGAATACCAACCGTTTTATGAAGCATACAAAGCAAGTTATGTAGGCTTGAGAAACATCCGCAATAATTTGGAGAACTAAATGTCTGAAAAAATCATACAATTTGGCCGTAAAACTGTGGTGGCCATGGTGCATATTCCGGCCTTGCCTGGTTCTCCGGATTATGATGCAGCCTCCGGAATGACGAAAATTATCGCTTCCGTAATCGCCGATCTTGAAGCCTTGCAATCAGGTGGAGTAGATGCTGTAATGTTTGGCAACGAGTTCGATCGTCCGTATGTACTCAAGGCTCCACCTGAAGGATTGTCGGCACTTGCCTCAGTTATAGGGCAGGTTAAATCAATTATAAAGGTTCCATTCGGCGTGAATTACCTGTGGGATCCAGTAGCTACAGTGGCTTTAGCAGTTGCGACCGAAGCCAGTTTTGCACGTGAAATATTCACGGGTGTTTATGCCTCTGACATGGGACTTTGGGCACCGGACTGTGCCGGAGCTGCACGTTTGAGAGCCTCACAAGGACGTTCCGATTTGCAAATGCTTTTCAATATCAATGCGGAATTTGCCACCTCACTTGATACCAGGCCTTTAGCCGTCAAGGCCAAAAGTGCGGTGTTTTCCTCAAAGGCCGATGTGATTTGTGTTTCCGGGCCAATGACCGGAATGGGCGTAAATCAAACAGAGTTGAGAGAAGTCCGTGAGGCCCTTCCGGACACACCGTTATTAGCCAATACCGGAGTAACCATCGACACTGTTGCCGAAATTTTTTCGCTCACCGACGGGTGCGTCATCGGCTCGCACCTCAAACATAACGGCGATACTTGGAGTGCTGTTGATCCGGAGCGAGTCCGGAAATTTATGGATAAAGTTGAAACTTTACACTGATTTTTCAAAACCGTTTTTATGCTTGATTCTCGCTGGGAACAACTTGCTGATATTCTGGTAAATTACTCGACCTCGACCGGTCCAGGAGAGCGTGTTCTGATCACTATGATGGAAACAGACACCTGGCCTCTGGCACGGGCCGTACATTCAGCGGTGATAAAGGTTGGTGCCCATCCTCATATTGAATTTCAGTCCACCCTGCTCCAGCGGGATCTGATGCAAGGCGGTGACCCTGAACAATTCGATAGCGCACATGAGCTTCAGCAAAAAGGGATGCAGTGGGCAGATGTTTACATTGGATTACGTGGTGCAGCTAACCCTCATGAACTGAACGGAATAAAACCTGAAAGAATTACAGCTTTCCGGAAATCTTTAGGCAAAGTTTCTGCCTTACGAACCGAAAAAACCCGCTGGGTCCTGGTACGGGTTCCCAACGCTGCATTTGCCCAACAGGCAGAATTGAGTACAGACGAAATGATGGAGTTTTTCTTCGATGCAACACTGCTTGACTGGCAGGAAGAAAGCAAACGTTACGATGCAATCAGGGAGTTCATGCAAACTACGGAAGAGGTCCGAATTGTCGGCACGGGTACTGATCTCAGTTTCAAGACAACAGGACGAAAATACCTGATTGACGACGGACACATTAACATGCCCGGTGGTGAAATCTATACCGCTCCGACAGATGACAGTGCGGAAGGATACATTACATTTGAATTTCCCGCAGTTTTTGCCGGACAGTTTATCGAAGGTATCCGTTTGCGTTTTTCTAAGGGCGAAGTGGTGGAGGCTTCTGCCGACAAGAACGAGGCACTGCTCCTGAAACTCCTTGAAATGGACGATGGTGCCAAGAGAATTGGCGAGTTTGGAGTTGGTACAAATTACGGAATCAGTCGCTACTGTTATGATTTGCTTTTTGATGAAAAGATAGGCGGGACTGTTCATATAGCTCTGGGACGAGCTTATCCGGAATGTGGCGGAATTAATCAATCCGCTTTTCACTGGGATCTTATTAAAGATTTACGGGAAGAAGGTGTGCTGTATCTGGATGGGAAAAAAACCATTGAAAAAGGTCAGTTTTTGATATAGCGTGGTACACAATTAATTTTATACTTGGGAGAAAACTAAAACTTTAAGCCTTTAACAACCGGGTTGTCCGGTTGTTATCCAATCGCATTGCGATTGGTTTTACGCTTCTGCGCTTAGCGCAGAAGTGGTTTTAAGCAAACATTTGTGTCATATTTTGCCTTCTGCAAAATGTGCCATCCGTTACTGCAAATGATTGTTAGTTTCAATTTAATAGGAGCAATATGAAAAGCAAGAAAAAAATAAACCGTCGTCAGTTTGTTAAAGACGCATCGACGGTTGCAGCTGGAGCAAGCGTAATTGCAGCCGGTTCAGGTGCAGGACTCGGACTCTTTCCCAAGAGTGCCTCGGCTGCAAACGTCAGGAGAGACATCCTGAGAATACCCGGAGTAGGTAAAGGGTCACCGACAGATTCAGACTGGCAGAAAGTCGGTGCACTGTGCCTTAATCCGACAAAGGCACGAGTTTCAAAGGGTGAATTTGACGGTGTCGAATTAACCTTCATGGGACTGAACAATCAGAATTTGCACAACTTCCTGTTCAGAGGATTTCTGAAACCCTGGGAGAAGTATACGGGTGCAAAAATAAAATGGATTGATCTGGCACAGGCAGACTACAATGCACGTTTGCAACAATCCATTGCAACTAAAACGGTGGACTTTGATATTTTGGAAATGGGGGCGCCTTTCGAAGGCGATGTCTGCGGTAAAGGACTTGCCTCCGAAATGCCAAATTGGGTCAAAGAGCAAATAGAAATGGATGATTATGTCGGTTATCTGAAAGCTCCCGTTGGTACATGGAATGGAAAAACCTATCGGATTTCGATTGACGGAGATTGCCACAATTTCAACTACAGGGCAGATTATTTCAAGGATGCAGGATTCGCTTCTGCCTGGAAAGCCGAAGGGCACAAGGGTACCTGGGGCGTACCAAAAACATGGCAGCAAGTTCAGGAAGTCAGTAAATTCCTCAAAGGCAAAAAAGACCCGACTTTCGGGGGAGATGCTGTCGGTTATCTTGATCCCTGCAAGGGCTGGGGTGGTTTTGGTTTCTACTTCCTGGCCAGTCGTGCTACGGCCTATGCCAAGCATCCCAATGATCCTGCATGGTTGTTTGATGCAGATACAATGAAACCACGTGTTAATAATCCAGCATGGGTAAGAGCAATTCAAGATGTCATTGATGTACTTCCTTCCCAGCCTGCAAACCAACTGAATGCAGACCCAGGCACAACCGCTTTTCAGCAGTTTCTTGCTGGAACAGGCTCGATGCTTTCCTGGTGGGGTGATGTAGGTTCCATGGCAAAAACCAGTGACGGGTCTGTCGTTGGTGACGTTGTTGGTTTCGACATACTTCCAGGATCTGACGATGTCTATAATTCAAAAACAGGCAGATGGGATACGCTGCCCGGCGGACCCAACTATGCTCCAAATATGGCCTATATTGGCTGGGGAGTGTATGTCATGGCTCGCGTTGATAGTAACTCAAAAAAGCGTAAAGCCGCCTGGAGTGCCGCTGCTCATCTTGGAGGAAAAGATATCTCTCTTTGGGCTTCTGCGTATCCGTCAGGTTTTCAGCCCTATCGCAACAGTCACTTCAATATTGATGAGTGGGTTAATGCAGGATATGATAGAGCATTTATCACGTCTTATTTGGAGTCAGAGTCCAACTCCTACAACCATCCAAATGCAGCGATTGAGCCTCGAATTCCGGGGATCTTTCAGTACTACAGTGTTGCCGAAGATGAGTTGTCAAAAATTTATGCCGGTAAGTATGATGTCCAGACCGGAGCAAATAACATTGCGGCGGCCTGGGAGAAACTTACTGACCAAATTGGCAGGAAAAAGCAACTTGCGCTCTACCGCGCCTCACTTGGTTTGTAGTTAGATCATGCGATAACAGGTAATGGTTTGACCGGTGGTTCAAAGTAAAAATCGCCGGTCTTTCCCGCTTCCCTTATTTCTTCACCAAATTATAAAAGCTGAGTACAGCTCAGCATTCTTATTCACAAATACTCATCAGTATTTGCTTGCAAACTTTAAGATGACCACCACTTACATCGGCACAGATCACGTTCCTGCTCAACAGAAAACTCTGGGACGGGTAATTATTTTCATTGCAACTATTCTACTAGTCGCATTGTTCCTGATTCAGATTTTACACAAGACTGATACCATTACTTTAGGCTTTGAGAACTGGCGTCCTACCCTTTATGCATATCTTCTTTGGTCAATAGCCCTCTGCTGGGGGATACTCCTCATCAAAGGCGATCGTGGTCAACGTGCACTTTTTGTCCTGCCAGCCTTTCTTTTCACGATTGCAATGGTGATTTTCCCGCTGATTTTCAGCGTTTACATTTCTCTACACGATTGGAACTTGAGTGCCTTTGAAGGTCAAAAATTCAATGGACTGGATAACTTCCGGGCTCTTCTTGTAGATGAATATTATTGGAATTCCATGTTGAACATGGTCTATTATTTGGTTGCAATCCTATTTGAGTACGCCATTGCTTTTGGACTGGCACTGTTGCTCAACTCACAAATCGTGGCCAGAAAATTCTTTCGGGTGGTATTTCTCATGCCTTTGATGCTCAGCCCTGTTGCAGTGAGTTGGATGCTCGGAAAATCATTGATGGAATATCGTTTTGGCCCGGCGGCGACTCTCGCGCGTCACTTGGGTTGGGAAAGTCCGGCTTTCTTTTCGTCTCCGGAAATTGCGCGTTTTAGCATTATGGTTTTAGATGCCTGGACTTTCATTCCGTTTATGATGATTATGCTACTTGCCGGTTTGCAGGCCTTGCCGAAAGAAGTCAATGAAGCCGCAAAAATTGATGGTGCAACGGGCTGGCAACATTTCTGGAAAATCACTTTTCCGTTGATGCTTCCTGTCAGCGTAACGGCAACTGTTATCCGGATTATTTTCAAATTAAAATTGGCGGATGTTGTCATCAACGTCACTTCCGGAGGTCCGGGTGGAGCTACGGACACGGTCACCAGTTTTATTTTCCGTGAATATCGAGACCGCTCAAATGTAGGCTACGGAACCATGATGGCTGTCGTTTATCTGATTATTATCATCATACTTATGACGCTAATGTTAAAACTTATTGACCACTGGATGCAAAAAGTTACATGAATCAATCTTCGCCAGGTGTAAACCTCGTTATATATCGCATCCTGATTTATGGCGCACTTTTGTTTTGGGCCTTTTTGTGTTTGTTTCCTATTTATTGGACTATCACGACATCCTTCAAAACCGCAGTCAGTGTTACTCAGGGACACCTGATACCATGGTTTGACTTTACACCAAAATGGATCGGTTTTCGTTCACTGGGTTTATCTCCGGAAACAATTTTTCAAATTTCTACAGTTCGGGAAGAGTTCCTGAAAAGATTTTTTAACAGCGTAATTACTTCCGTAAGTGCATCTGTACTTGCAGTGATGCTGGGTTCACTTGCGGCTTATGGACTCAGCCGTTTCCAATATAAGTTAGGATTTGTCAAAAATTCAGATATTTCTTTTTTCTTTCTCTCGCAGATGATTCTTCCTCCGGTAGTCCTTGCATTGCCGTTTCTGGTCCTTTACCGCGAGTTGGCTTTGCTGGATTCAACCATCGGCTTGATCATGCTTTACGCACTTATGGTTTTGCCGATTGTAATCTGGATTATGCGCGATCAATTTTCTACCATTCCGATTGAACTGGAAGAAGCAGGGCTGGTCGATGGTCTCAATGTTTGGGGCGTTTTCATGCGCATCGTTTTACCAATTTCGTTTCCGGGAATGGTGGCAGCTTTTATCCTCTGTCTTGTTTTGTCCTGGAACGAATACTTTTTTGCCGCCCTGCTGACTAGTGCCGATGCAAAAACACTCCCGGTCATGGTGGCCAGTCAAACAGGATCACAGGGGATCAATTGGTGGTCAATGGCGGCACTCTCTACAGCCGCAATTGCACCACTGGCAATTATCGGTGTTTTCCTTGAAAGTTATATTGTCAAAGGACTTTCAACTGGAGCGGTTAAGTAGAGAGTATTAGAAACCCCGGTATGAACTAAGCAAGATTACCATCGTAGGTGCGGCATTGATCGGGTTACGCCATATCGAGTGCATCCAAGCCGATTCGAAATGCGAACTTACCGCAATTGATCATTCTTATGGATTTAATTCATTGGTGGGAAAATTATGTGGCAATCTATCAAGGCTCGCTCAACAATAATCCGTCTCCAGGCAATTAAGCCGGGGGATCAGTACAATCCTGGAGAAATCTTTGGGGGCCATTGCAAAAGGTGGAACTTCGGAGTTAGTGGACGTGATTCAATATGCAGAGCCAATCAAGACAAAAGGTTTGGTTTTTATGGATTCTCCCGGATATGATCCTGTTTCTGTCACAGGACAAGTTGCATCCGGAGCAAATGTAGTTTGTTTCACAACCGGAAGAGGTTCCGTTTTTGGGTGTAAGCCGGTCCCCAGCCTCAAGCTGGCCACCAATTCTTCTATGTTTTTTCGAATGACTGAAGACATGGATTTGAACTGTGGTGAAATCATAGACGGTACCACGGATGTTCAGGAAATGGGTTCGATAATATTTCAAAAAATTTTAGCAACTGCCTCTGGAGAATTAACAAAAAGTGAGGAATTTGGATTTGGCGACTATGAATTTGCACCATGGGAAATTGGAGCAGTTTTGTAGTCTTAATTATTTTTATTCATAGATTATTGAAGAACAAAACAGATATAATTCTGTAGTTTTCATTATTATTTTGAAAGGAAGAAATTATGGCGGGAAGACTTAAAGACAAAAAATCATTGATCACGGCAGCTGGAAAAGGAATAGGACGCTCTGCAGTACTTGCTTTTGTACACGAAGGCGCCCGGGTTTTGGCAACAGATATCGATCAGGACAGCCTCGATTCACTCAAGAAAGAATGTCCGGAGATTGAAACTCGTTTGCTTGATGTTACCAATCCTGAAGAAATTCAAGCAATAGCAAAGGAAATAGGAGCTATCGACGTACTTTTTAACTGTGCCGGATTCGTGCATCACGGAACTTTGTTGGAATGCGAAGAGAGCGACTGGGAATTTTCCTTTGATTTAAATGTACGCTCAATGTACCGCATGATTCGGGCATTTCTACCGGCAATGCTGAAAACAGGAGGTGGAAGCATTGTCAACATGTCTTCGGTAGCCTCGAGCGTAAAAGGTTTGCCGAACCGTTTTGTTTACGGCGCCAGCAAAGCAGCTGTAGTTGGCTTGACAAAATCTGTGGCAATGGATTTTATTAAACAGGGGATTCGCTGTAATGCCATCTGCCCCGGAACAGTGGAATCTCCATCTCTGCAGGAACGTATTAAAGCGCAAGGTGGGAATTTTGAAGATGTGAAGGCGGCTTTTGTTGCTCGCCAACCTATTGGAAGAATCGGTACGCCGGAAGAGATTGCTGCCTTAGTCGTTTATCTGGCCTCAGATGAATCAGCCTACACAACTGGTGTGGCATGGAGTATCAATGGTGGAATGACCTAAAAGTTAACTTAACCTTTATTTAAAACAACAATGAAATTACTTAGATATGAAACTTCTACCTCAGGAACTTCCGGAGGGCAAGAAAAACCCGGACTGCTTGATGAAGCTGGGGTTCTGCGTGACCTTTCCGGAATAGTCGATGACATTGCCGGTGAAACCCTACTTCCTGAAAACATTGAACGTCTGCGAAACACTGACCCCGCATCGCTTCCTGAAGTGAAAGGCAATCCGCGTCTCGGCCCATGCGTAGGGCAGGTTGGCAAGTTCATTTGCATTGGTCTCAATTATTCCGATCATGCGAAAGAAACCGGGATGTCCATTCCGCCGGAACCGATTATTTTCGCTAAGGCCACCAGCGCAATCTGCGGTCCGAATGATGACGTTATTATTCCGCGCAATTCAGTAAAAACCGACTGGGAAGTCGAACTTGGAGTAGTCATCGGGAAACCGGCAAAATATGTTGATGAAGCTTCAGCTCTTGATCATGTCGCAGGATACTGCGTTATCAATGACGTTTCGGAACGTGAATTTCAGATTGAACGTTCCGGTCAGTGGGTCAAGGGCAAAAGCTGTGACACTTTCGGGCCTACCGGACCCTGGCTGGTGACTCCGGACGAGGTGGGGGACCCGCAGAATTTGGATCTCTGGCTGGAAGTCGACGGGAAGCGCTACCAGGACGGCAATACGCGTACAATGGTTTACGGTGTAGCACATCTGATCCATTACCTGAGCCAGTTTTTTACACTCCATTCCGGAGATGTTATTGCCACTGGAACCCCTCCCGGAGTAGGCATGGGTCAGAAACCGGAACCAATCTACCTTCGCGCAGATCAGGCGATGCGCCTTGGTATTGAAAAATTGGGTGTTCAGACACATAACCTTGTGGCTGATAAGTAAGTTTACAAACAATTTTTATAATTTGGGATCATGGTCGGTCTCTTCACTCTCGGCTGACGCGCCAGGCGGTGAAGAGACCGACGAGGATCAATGGGACAAAAGCGGCGAAACACCAGAACGCAACGTTCTGCGCAACTTCCACGCTGCTGTCCTCGGAAAATCCTGAGAAGTTGGCAATGATACCGCTGAGGGCCGATCCCAACGCCATCGACACCCGCATGAACGTGGGAATGGACGCTGATGCCTTGGTACGCTCCGCTTCCGAAACGTTGGCGATGATGCGCTTGGACACGAAGCTCCAGGACATGCCATAGCCCATGCCCATTATGGTCGAGAGCAGGGCGATTAACCAGAGCGGACCTGAAGGCATAGCATAGATCAAGCCCACCATCGAAATGCTCACCAAGACCGACCCCAGCCGGATCAGGCGCGGTTCAATTCGCCCACTGACACCGGACGTGCTGATCGCCACGACGGTCCAGCCCAGTGACTCCAAGGCAATGATATAACCAGCTACCAAAGGCTCTGCCCCAAAAATAATATACATGAGGAGGGGGCCATAGACCGTCAGCGCGATGGTTGCCATGAAGAGAGCCGACATCATCATCAGGCCGGATCCGGAGACCGTCCGGGGGTTGAGGACACCTTGCGGAAAAATACGGTTCTCGCTGTCCGCATCCAGCTTGAGAAAAGCCAGCAGCAGAAGGACACCTCCTGCACATAAGACGCTTGCGACCCCGGTGGAAGTCATCACCCCAGCTTGACAGATTGCCAGCACCGCGACGCTTAAAAGGCAAAGCCGTGCCAAGGGGATCCTCTGTGTCTGTTCCTTTTGTGTTTGAAACTGCCTTCTTAAAAGCGGAGGGGCCACCAACACTGCTACTAGGCCCTGCGCCGCAAACGCCCAAAACGCTCCGCGCCAGTTTCCCCCGGATACAAAATAACCTCCGATCAACGGGCCGCACAAGGAAGACACCCCCCAGACTCCGGAAATCACCGCGATAATCCGTACCCACAGTTTTTTCGGAAACAGTGTGGATGCGCCGATGAAAGCAATTGACACCAATCCTCCTCCTCCCATGCCCTGCAAAAGTCGACCGACGATCATGGTGGGCATGTCCGGGGCATAACCGCTGAGGGCACAACCGAGAACATAGATAATTCCGGCGAGGATTTGTGCTTGGGCAATCCCTGTGCGGAGTACCATCAAGCCAGCGATTGCTCCAGTCACCACAGAGCCGAGTTGGTAGAGCGAATATGTCCAACTCAGGTAGGGTAACCCTCCGATTTCCCCCACGGCAACCGGCATCACGGTGGCCACCAGGGTGGAATCAGCCGCATAGAGCCAAACCCCGAAACAAAGCAGCAACATGCGAGACAGGTGCCCACCCTGAGTCAGTGTTGACCAAGGGACGTGTTGGGTTTTTGCCTCGGTCATAACCTCTGTCCGATAGATTGGCGGAAGAATGAACAACCTGCACAATCCATCCAGACACGGATTTGTTCTCCGCTGCTGGGTTTCTTAGAAATTTTCAAGAACCGTCCGATGAGTTATGTGTAATGATATTCGTAGAAGACAATCAAGTCGGGCCCCATATTTTCCCCGTTGGAGATCCGAGCGTCCACGCCATACGTGGTGCTTACTTTTCGATCTCCTAGAGTAGCATGGACGTTTTCAGGACGCACTCCTAAAACCACTGGGTACATCTTACTGTACGGTTTTGAAATGGGTAATGGCTTCTCGGGTAAAGCAGACCGCTTGATTGCACCCACACTTCGTCCTCAGATTGGACTATTTTTCCAGAAACTAAATTCATTTTTAGGAAAAAGATTTTTCTTCATTTGATAAGTATTGAATGGTAAAATATTTTTTATGGTTTGTATCCTTTTTTTGAGGAGATATAAAAAAATTTAATGTTGGAAGTATTTTGTACAATAGACGAATCGAAACTAGACTGAGACAACAATGAAAAATTTCTGAACCACATCGCCCACGTGAACAGTATATTATTTAAGATCAGGGCATAAAAAATATACACTAAATTTAAGGAAACCAATGAAATTTGAAGGAATTTACACACCGATCATCACACCGCACACAGAAGACGGATCCATTGACAAGGAGGCCTTAGCTGAAGTAGCAGAGTTCCTGATTGACGCCGGAGTTCACTGCATTGTAGTAGGAGGCTCAACTGGAGAGTATTACGCACAGACCAACAAAGAACGAATTGAGATGATGAACTTCGCCCGTGAAATCATCAATGAGCGTGTTTTGCTGATGGTGGGAACCGGAGCTACACGTACAGAAGATTGCGTGATGTTAGCAAAAGCGGCAAAAGCTGCAGGAGCTGACTTCCTGCTGGTCAATTCTCCTCCGTATGCGGTGCCGACTGATGAAGAAAACGCAATACACGCACTTCAAATTGATCAAGCCGCAAACCTGCCTATCATGCTTTACAACTATCCCGGACGCACCGGGACCCACATGGGAGAAGAGTATCTGGATCGTGTGGGTTGCTCTAAAAATTTCTGCGGCATCAAGGAAAGTTCCGGAGATATTAACCGCGTTCACCTGCTCGCGCACGACTATCCCAACATCGGGCTGTGCTGCGGCATGGACGATCAGGCGCTTGAGTTTTTTGCCTGGGGAGCCAGATGCTGGGTTTGCGCCGGTTCAAACTTTTTGCCCAAAGAGCACATCGCACTTTATGAAGCCTGTGTGCTTGAAGGTGACTACGCAAAAGGGCGTCGAATCATGTCGGCTTTGCTTCCACTAATGCGTGTTCTGGAGCAGGGAGGAAAGTTTGTTCAAAGCGTCAAATACGGCTGTGAGCTGGCTGGCCTCCATCCCGGACCTCCCCGTCTGCCACTTCAGCCGCTGACTACGGACGAAAAAGGCAAACTGGAACGGGTGATCGCTACATTAAAAAAAGATATTTCCGAAATTCTCGTCAGCAATTGAGTTAAATCTAAACTTGGTTGCACCGGGTTCCCTTTAAAAATTTCAGACAGAATACTAATGCCGCAGAAGATTCAGGTCAAAAACATCCACCACGGGAATCCTGGTCTTTCCGGTTGGTATGCGATTCTCCCGGAACCGGAACCAACACATGTTTTAGAAGAAGACCTCACTGCCGGCTGGCTGGTAATTGGTGGGGGGTTCGCTGGGTTGTCTGCTGCAAGAAGGCTGTTACAACTCCGGGAAAAAGAGAGTATAGTTTTGCTGGATTCCATCCGCATAGGTGAGGGCAGTTCCGGGCGAAATTCCGGTTTCATGATTGATTTACCGCACGACATCAGTAGCGACAACTATGCCGGTGCAGTGGAACGGGACATTCGCCAAACCATGCAAAACCGCTATGCAATTGCCTTTGCCGCCAAAACCGCTGAAGACTACGGTTTTTCACAGGAAGTTTTCAATCCCTGCGGAAAAATCAACGGGTCGGCCAGCGAAAAAGGAGATCGGCATAACCGGGAGTATGTCGTGCATCTTAATTCCATGGGGGAAGAATCAACCTGGCTGGATGCGTCCGATATGAAACGGATCACGGGAAGTGACTATTACCTGAGCGGTTTGCTTACCCCAAAAACGGTTACAATTCAAGCCGCTGCGTATGTCCGGGGATTTGCACAGGGCCTTTCCCGGAATGTGAATATTTACGAAAATTCTCCAGTCATTGCGATGAAACGTGCTGACGGTATCTGGAAAGTCAACACACCTAAAGGTTCCGTCTCTGCGCCAAAAGTTATTCTCTGCGTCAACGGACACCTTCAAAGTTTTGGATTCCTCAAGCGGAGGCTAATGCACATTTTTCTTTACGCCTCAATGACCCGTGCTATGACTACTGAGGAAATCCGCAGGCTCGGAGGAGAACCTAGTTGGGGTGTTGCGCCGGCTAACCCGTTTGGGAGCTCGGTGAGAAAGATTTGCGGCGTGGGAGGACATCGAATCCTGATGCGAAACAAGTTCCACTTCAATTCAACCATGGAAGCCTCCGACAGCGACATTCAACGGACGGTGAGAAACCACGACCGCAGTTTTCAGCGACGGTTCCCGATGCTCAAAAACTTAGAGATGGAATATCGCTGGGGTGGACGATTGTGCCTGAGTTGGAACGGAGTTCCGGTATTTGGCGAAATTGAAGATGGATTGTTTGCCGCCTGTTGCCAAAACGGAGTCGGTGTTTCCAAAGGGACGCTCTCCGGAATTCTAGCTGCGGAGTACGCATCGGGATTCCAGAACAGCTACATTGAAGATTACCTCAATGAAGAACAACCTACCAGATTGCCCCCGGAACCCATTGCCACTATGGGTGCTACTGCTTACCTCAATTGGCAGGAATGGCGTGCAGGACTGGAAAAGTAGTGAACCGTCTATATTAAAGCTGCAGCCTGCTTCCGGGAAATTTATTTTCCGGAACTTAAAGTCAACTTAGCAATACAGCAAACTATTGCCACCACGTTTTTCAAGCCGAGTGCTTGGTGGCCAGAATAAGTACTGCATCCGCAACGTCTTCTGCAAGATTGGTGACTGCACCCAACTGCTTCAAAATGCCTTTCAGTTGATACTGCCGTGCCAGTTCAAATTTTTCATTCTCAAAAACTATTCTCAGCAGTTTATACTCTACCTTGTCGACTTCACTCTCCTGACGCCCAACCTCTTCTACATGCTGCCGGACTGCCCTCAAATCCGTAAATAGGGAATCGGTGGCATGAGCCAGGGCTTTTACTGCATCATGAGTGTGAGCCAGCATTTTTTTCAGGGGATCCTGAAAGTCTTGAGGGATCTCAGGTTTTTCTATAGCTATTGCACCCAGTGAGTGCTTGAAGCTGCTGGGGACTTTATCCAGCTTGGTCAAAAACCAGAGTAGGTCATCCCTGGAATCCGGCATCAAAGATTCTCGCATCAGTGTCATTTGAATCTGAAGTCCCAGATCGTCCATTTCTTTTTCAATTTTGTTGAGATCTTCATTGTGTTGAGCAAAATCGTCATAGTTTCCATCCAGATATGCCTCATAAGCTCCCCGATAAAGTTGCCCCATATCTTCCAGGTAACGCAAAAGCCGCTGTATTTTATCTTCTACTGCATACTGTTTTTTAAAAAACAGACTCAAAGGATTCATCTTTCTCTCCGTTAAAAATTTCGATATAAATAAGCTAATTTTTGTTTAATTTTGCGGTCATGCAGTTTGTTCTTCAGCCCACCTCCGCGGACCTCCCATTCTGAACTGATTTCCGCCAGAGAATCTCCTAATTGCCAGGGGAAATTAAAGGTTTGACCCTGCAGTTGGTTCAAGGCATCCAGTTGAATTGAAGAGAGACCTTTTTTATCCATGGAAGCAATTTTTTCCTGAGTGATGAGCAGACTTTTCTGTAACGAAAACTCTACCACTTTAAGGCCCTGCTGACTGGACAAAGGTACTATAGAACTTACTGCCCTTACCAACTCAGCAGAACTACTGAATGTTGAATCTGAGAGTTGATTCAAACCGGTTGTCTCAATTCCTTCTTTTTGAAATTTTTCTAGAACACGAGTTGACAGCAAATAGTTTGATTCACGCTGTACTTCTTGTTGGAAAACGTTTTGCAGAAAATACAATCCGACAAAACAAAGTAAACAGGAAATCACAGGCGTGATGACCCAGCCTCTGACTATACCGTAAATTCGCGGCCACTGAATTTCTCTTCCACCCTGCAGCATTCCAATTCCAATCACCGCTCCAACCACTGCTTGGGAACTTGAAACAGGAACCAGTGGAATGGTAGGTAGCGACATGTTTGCCAGCAGTTGTTCCAGGCGCTCAGAAGCAAAAAGGAAGAGGACAATCGAGTGTGACATTACTGCTACCCAGGCTGCCAGTGGAGTGAGCGTCATCAGTTCTGAGCCGACTGTCATCATAACCCGCTTGGAATATGTGAAGACGCCTACCGCAATAGCCAGACCCCCCACTAAAAATAGTTGCTGTGCGGAAGAAACACTAAAATCTTGACCAAACTGCAAATCGGGAAACGGAGCCACAGGCACAAAAACTCCCATCACGTTGGCAATGTTATTTGCTCCCAGACTGTAGGCACCAAAAGCTCCGGCAAGGATCAAAGCAAGCCTGGTATAGCCATCCATACGGATCAGCCCAACCCCGATTTTTCGTACAAAAATCTTTGCCAATGTAAACAAAAGAGCAGCAATGACTGCGGAAAGCAAAGGACAAATGATCCAGGTCGAGAGAATCTTCAGTAAAGAAGAAATATCTGTGTAAGAATCACTGAACAAGTTCCAGCCGATTATTGAACCAATGATGGCCTGGCTGGTTGAGACAGGGAGTCCGAGTTTTGTCATCCAATAAACTGTCAATCCTGCAGCCAACGCAGCCATGAATGAGCCCCCAAGCGCATTTACCGCACCAAGTTTACCTAATGTCTGCGCTGCACCAGTTCCGCTGACAAAGGCGCCCAGAACAACAAATACACCGCAAATCAGTGCCGCAGTTGTAAATCGAACCATACGGCTGCCGACTGCCGTACCGAAAACGTTGGCCGCGTCGTTTGCACCAAGTGACCAGCCCAGGAAAAGGCCGCTGCTTAAAAATATTAGGACTGTAGGATCAAGCAAAACTATACTTTTTGAAAATTATTATTAAAATATCAGGGTATTATTAGATCACTCTTCGAAGGCAACTGCAAGGTCTATCTGGACCCCAGCCAGCCCAAGAAGGTCGATCAAAAACAAAATTTTTGCGAAAGCAGCCGCAAAAAATCAGCCTCAGAATTATTGAATGTACGGATGACCTGCTCAGAAAATAAAGGAGGATAATGGATTGTATCTGAAGATGTCCTAGGATTTTTTACGGCAAAGCATAAAATTCACTGATTTAAAGCTCATGACAACTTCCTGCTGCTGATTGATGGCCTCAATAAATGTGCGGACAATTCCTCTGTCGGGCTTTGACCTTGAAAGTTTTGTTTCGATAGTGGTGGCTCGGACCATGAGTTTGTCTCCCGGACGTACCGGCAAAATCCAACGCAGTTCATCAATCCCCGGAGAACCCAGACTGGAAACTGGGGAGAAGTAATGCTCAACCAACTCCCGCATTACAAAGGCACAGGTCTGCCAGCCACTTGCGATCAGCCCTTTGTAAGGACTCTTTTTTGCAGCTTCAGCGTCAATGTGAAACGGCTGAGGATCATAGCGTCTAGCGAATTTGAGGACCTCTTCTTCTTCTACCTCAACAGGTCCAAACTCGAATACTGCACCCCGAATATAACTTTCAAAAAACCACTCCTCCTTTGAAGCTGGCAACTTGGTCTTAGACATCAAACTCCTAAATGCGATAATAATCAAAAAGCCGTCCGCATTCCCAGTGCAAACTGCATTTCCAGTTTCCGGTCATGTGGAAGATTCAGTGTCGCAATATCCAGTCCCATAAGCCACACCGTAATAATGGGAGTCCCTGAGATCCAACTCCATCCCATGTGAAGAATGTCAGAAGTTGCTTCCCCTGTATCAGTGTCTCCCTGACGAACCTTGGGCCACTGGATTTTCCGCAAAGATAAGGTTGCCCCTTTCCCGGATGGAGACACCCATTGATCATGTACCCCAATTTCAAAACCGGTCCCGTTTTCACTCAAAAAGAGATCTCCAACCCTGCTTTTCCAGGCAGCAGTTTTTGCGGGAATGCTTAAAGCCAGCAAGTGCAGATAGCGTCCGGGACCGGTAGGTTCATCATAAAGATGAAGTGACAGTCCTAGTGCTCCGGTGCTGTAATTGCTTCCTCTACTTCCAACAGTATGATAGACTTGAACCTCCGGAAGTACTGGGAATGATGCCCCAAAAATCTGGGTGCTGCCAGAAATGAAAAAAAAGAGCAAAAATATTTGTTTTGGGAATGACATCGGCCAATTGACTTGGAGATTTGCTAACCAATACGAAAAACCACTGTCATTCATCCGAAATGAATGGTGACAGAAAACCGTTTCAGAAGTACAAACATACAACAAAATAATGCGTTATTCAAGTACACGTGGGCAAGACAAAAACCTTCTTTTTGAGGAGGCAGTAATGATGGGGCTTGCAGACGACGGCGGTTTGCTGGTTCCGGATGAATTTCCGCAAGTAAAGAGCAAGTTCCACGAATGGAGAGCATTAAGTTTTAGTGAATTGAGTCTGGAAATTATGGTGCTCTTTACCAGTGGGCGAATTCCACGGGAAGAATTCGCACCTTTGGTGCAGAGAAGCTATACCAACTTTCGTCACCCGAAAATAACTCCGGTTAAATCAGTGGGTCAGATTCATATTTTAGAATTGTTTCATGGACCGACCTTTGCGTTCAAAGACGTGGCCCTGCAGTTTTTAGGTAACCTTTTTGAGTGTTTCCTGGCAAAGCGTGACCATCCTTTGAGAATTATAGGGGCCACCTCAGGTGACACCGGAAGTGCCGCCATCCACGGAATGCGTGGGAAAAAGGGCGTGGATGTATTCATGCTTCATCCAAAAGGACGGGTCAGCCCAATTCAGGAATTGCAAATGACAACAGTTCTTGACTCAAACATCCACAATCTGGCCATCGAAGGTTCATTTGATGACGCGCAGGCGATTGTGAAAGCACTTTTTAATGATCAGGAATTCAAGCACAGTTATCATTTGGGTTCAGTCAACTCCATCAACTGGGCTCGAATTCTGGCACAAATTGTATATTATTTTTACGCCTGGTTTCAAGTGACCAGAGATAATTCCGAGTTTGTTAGTTTTGCAGTACCAACTGGAAATTTTGGCAATGTGCTGGCCGGATATTATGCCAGGCGCATGGGCCTGCCAATCGATAAGCTTGTTGTAGGAACAAATGAAAATGACATTCTGCACCGCTTTTTCTGCAATGGTGAATACAAACAAACTGAAGTTAAGGAAACATTAAGTCCCTCAATGGACATTCAAATTTCCAGCAATTTTGAACGTTATCTTTTCGAGCTTGCAGGAAGATCCTCTGAACAACTGCAGTCCTGGATGGATGATTTTGAAAGTAACGGTAAATTGGCGTTTGGGAACGATCTCCTCAAAAAAGCTCAAAACGACTTTGTATCTGCACTTGTAAACGACGAGGAAATTTTGGAAATGGTGAGCCGGTTTAATCAGGAAAATGGATATTTACTGGACCCACATTCTGCAGTTGGTGTTCGTGCGGCAGAAAAAAATGATATCCAGACGCCCATCATTTGTTTGGCCTGCGCACATCCTGCCAAGTTTGGAGACGCAATCCGGAAGGCCCTGGGTTCCGAACCGGAATTACCGGATGAATTATCTCAACTTACAAACCTGGAAACGCGCAGTAAAACGGTTGCGGCTGATCCGGAAACGATAAAGCAAGTGGTGCTCGAAACGCTCGAAGCCCGGAGTTAACAGCCTTAGCCATGATAACTGAAACAGACAGACGATAGCTAAATTTTGAGTTCTGACAGTCTAGAAACAGAATCTAAAATCCTTGAGCCGACATACGATGAATTTAAAAAAAATCGTCCGGCTTGGACAACTTCGCTGAGACGTGGAGTTGAGTACGCAGTGTTCCGTTTTGGATTGTATTTGGGGAGAAGACTGTCTCTAAAACAATTACAAAAATTGGGACGCGTAATCGGAAGTTTAGCTTTTATGGTGCTCAGAAAAGATCGGGGAATTGTCGAAAAACAGCTTGAACTGATTTTTCCGGAAATAGACGCGGCTCAGCGTAGACAATGGACGAAGGAGTGTTTTGGTCAATTTGGACAAATGCTTTTCGAGTTCTTGAGCTTACCGCAGATTTTACACGATGAAGCTAATTTGCTTCAGGTTGAAAATGAGGAAGCGCTGACAAATGCAATTCACGCGGAAAAAGGTGTTATTCTATTGGCCATGCACACAGGGAACTGGGAATTGATTTCTGCATATGCACGACGCACAGGCCTGAAGATGAAAGCCGCAACAACGAATTTTCCTGATCCGCGAATTAACAAACTTATTGAGAGCCAGCGTGAAAATGGAAATATGGAAATTCTACGTCGTGGAACATCGGCCGCAATCAGAAAACTACTAGGCTGCCTCCGGAACAAAGAAGTGCTGGTTTTAGCCATTGACCAGGATACAAATGTACTAAGTACATGGGTTCCGTTTTTTGGGATTCCGGCAAAAACTCCTGTTGGTGCTGCAGTCTTTGCCCTGAAAACCGGTGCAGCTGTTGTGAGTTATAATGTAATTCGCCAGACAGATGGAACTTTCAAAATGAGATTTGAAACACTGGGCACTTTTGTCCGTCAACATCATGAAATGGAACAGGATGTGTATGCAGTTACGAGAAAAATGAATCTGCATCTGGAACAGCGTATACGTGAAAATCCGCAGCAATGGGCTTGGTTCCACCGCCGATGGAGACATCGTCCTTCTGAAGACGAACGGCAGAAAATGGAAGAATTAGAGCAAAACGAAATACAGTTCCTGGAGAGACTTGACTCAGGGAAACACATTAAAGCCTGAAACTTAAAACCTGAATAATTTAGCTGAAATATGTCAATTGTTGTTTCAAATAAACAAAAGATTCATTATGAACTTGCTGGAGATAAAGGTCCTTGGATGTTGCTGCATCCGCCTCATTTGATCCCCATGAGTGCCTGGAAGGAAGAAGGATATGTGAGGCAGTTGGAAAAGGATTTTCGGCTGGTAATGATTGAACCTCTCGGGCAAGGTTTAAGCGATGCCCCCGAGGATTCTTCGCACTACACCATTTCTTCCAGGATCAGGCACATACTGGACATTATGCGTGAAGTACAGGCCGATTTTGCATTTTTTTTTGGTGTCGGTTTGGGTGCTCAGGTTGGATTTCAAATGTCCAAAGAATTTCCCCGACGAATTCGCTCATTGATTTCTGTAGGTGCACAGCCGTACCAGGAACTGGAAGAAGCAAAATATCTGGCAGAAAAACTGGATAAACTGCGCTCAGGGAATGTGAGTGCCTATCTTCAGCAATGGCACTCTTTAGATCATTTATCTGAAGAACAGGAAAAGCTTATTCTGGAAGGCAATTCGGAAGCTTACGCACTCGGTCTGGAAGCATCCATTAACTGGGAAGGTTTGGGTGATGATTTGAAATCACTGGGAACCACTACTTTACTTTTTACCGCCAAGGCAGAACCACGATTTTTATCTGTACGGGATGCCGGTAAGCGTTTGCGCAACGGACGTTATGTGATCCTTCCAAAAGTTACACATAGCCACGGACTGTGGAGTTCCGATTTAATTATAAAACCTCTGCTGGAATTCACCCGTCGGGAACGCTCAAACTGAATCTTCGCAATAACATGCAATCCATCCGCCGGTGTGTTTTAACGATCAGTTTTTTCCTGCTGAGCAGTACCGTTCCGGTTCTTTCTCAGGCAAAAACTGTTCCGGCTTTAGCTGTACTTTCAAGAATAAAAGCTAAAGTGAAAGCCGGGTACTCCAAAAAAATGACTGAGGGTTTCAACGGACAAATGTTGCTGCGCCGTTACAGGGTCCGGACAGAAAAAAAAGGAAGGGCAACTATATTTTTTAATGATGGTTCCGAAGTCCGATTGTTTGGTGAGACAGAACTAACGATCGGCGCAAAAAAAAGCCGGAACTACCGTTGGGTGCGTTATCGACTGTTCTTGCATACAGGTAGTTTTTGGGGACATTTTGTGCGCGGAAAAAACCCTGTGGAAATCGGCGGTGGAGGTATGCGGTTGCAGCTTTCAGATGCCTCTCTGAGATTTTCAAGGGAAAAAACCGGAATTGACATTACTGTACCCTCCGGAATGGCCAAGGTTTCTAACAAGAGTTCCTCCGTTAAATTACTTGCAGGTCAACGACTCTATCAAGTCCGGAAAAACGATTTTTTACCACAAAAAATTAGTCTGATTCCGAATCAGCTTAAACTCTGGATTGAACCTTCAGCACCGGTTTTTAAGGGAAAGGAATCCCTAAAACTAAATCTGCATTTTCAGATAGTCCGATACGGCACAGATCGTCCTGTAGATCGTCCCGGTTCGGTATATTTAAAAAGTAACTACTACAATTTGAAGATACCTGATTCCATCCGGCTCAACAAGGACGGCAAGGCAAAGACCACCATTGAAGTTGCACCGCCCCGTTCAAACGACCGTACATTTGAGGGTACTGTTACCTTACATTCAATAATGGATCAAAGCGGCTATAATGATGTTCAGGATGGATTGCTTAAAGTAAGATTCACAAGCCACTGAAAAATGATGGCAACAGAGAGTACTTTAATTAAGTCCGTGCCTGACGGAAATACCCATCGATTCCTCAGTTTCATAAATTGCTAAAACTAAAACCATAATCCTTAATGCAGGAAATAACCAACCTTGCCGGAGGCGCAATCATTGGATTTGGATTAGCCTGGATGCTTGAACGCTGGGTGATGAGTTTTGTCCGGAAGTTATCCGTAGCTGAACCGGAGGAACTTTTGCAGGAAAATGCAGAAATATTTTCAAAACTTTTTCCGCACTGGGGAATTTATATTGGAATGACGATTACGGCCGCGGCCCTCAGTGAATGGAGGCAGTGGAGCCCTGAACTTCTAAATGATCTTATTTTAATCACAGCACTTGTTGGAATTGCCTGGATTGACAGAAAAACTCTATTGATAGAAGGACGGCTGATAGCTTTGGCAATGGGACTGCGTTTGTTATGGCTTTCATTTTTTGCGCCTCAAGAAATGCTGAATTCCCTGACCGGATTGCTGATTGGAGCCGGAATTCTTTATTTCATTGGTTTTTTGTATGAAACTTTCCGCCACCGTCAGGGACTGGGTGAAGGTGATGCTGCAGTGCTTGGTTTGATTGGTTTGTGGGTTGGCTGGCAGGGACTGGGAACGGTCCTGCTGATTGCAGCTTTGAGCGGAATCATTATTGGCGGAATTTCATTGCTCAGACAAAGAAAGGTAAATCAGAACATTCCGGATCTGCTGCAAACCCAAATTCCCTTTGCACCGTTTCTTTGTCTTGGTGGATTGATAGTCTATTTTCTTCAGGAAACTGGATTTATTATAACGGGCTTTGGATTTTAATCATTCGGCATTCAGCCCTTTTTCTGTATTTCTTCACGAATCAAGTCCTGAATCATCGGACTGTATAATTTCCACAAATTATCTCCCAGTTCTGTAAGATTGTATCCTTTTCCGGTGCAACCCGGACAGGACTGGCGGAGGTTAGTCTGGATGCTTCCCCATTCATCGAATCCTGCCTGAAATCCGCTGCCGTCACATTCAGTGCATGGTCTTTTTAAATCTGATATTAACATTTGCTTTCAAGTATGTTCTTAGTATGATAAGTTTATTGTAGTAAACGCATGAATTATGCCTTGATTTAACTTAATTTTTCTTTTCATTCTGAAAGTGATTATTCCTGATATCGGCATTAAAAAATTAGTTGAAGACGGTTTTTTACCTCCCTGTTTAACAATTGGTCCTTCCAGCGTGGATTTGACTCTTTCAAATTCATTCAGTTGGCCGGAACCGGAAAAAGACAAATTAATTCTGGGCGAATCCGTTCCGCATAAGCAGGTGTAAGCGGAGCCATTCCAAGTCGTCTGGAAGTAGATCCGGAATTTGCATAAGCTTATTTTTGTCAGGCAGATCTACCTGATTTTGGCGCTTGAACTGTGTTGGTTCAGGCTTTTGTAACCGCAGCCCTGAGGCTGTGCATAATTGGTAAGGAGATGTATGGAAAAGGTAAAGTTCTTTGATACGACTCTCCGTGATGGAGAGCAATCCCCCGGATGTTCAATGTCAGCAGATGAAAAGCTGACCCTTGCCAAACAGCTGGAGCGCCTGGGAGTGAATACAATTGAAGCCGGATTTGCAGCATCGTCTCCGGGAGACTTTGAGAGCGTTCGGGAAATCGGACGGCAAATAACAAACTCAACCGTTGTTTCACTCTGCCGTGCCTCAAAAAATGACATCGACTCTACAATTGAAGCTTTGGGTGATGCGAAAAACTGGGGCATTCATACTTTCATTTCAACCAGCGCTTTGCACATGAAGCATAAGCTGCAGATGGAGCCGAAAGATGTAAAGGACATGGCCGTCGCAGCAGTGGAACGTGCAAAAAAAGCTACGGACAATGTAGAATTCAGTGCTGAAGATGCCACCCGCAGTGATCCGGAATTTTTGGTTGAAGTGTTTTCGGAGGCAGTACGTGCAGGAGCAACAATCCTGAACGTGCCTGACACAGTCGGTTACACTACTCCGGATGAGATGTTTGAATTAATTACACTTCTCCGGAACGAAGTTTATAACGCTGATAAAGTCACTTTTTCCGTGCACTGTCACAATGATTTGGGTATGGGAGTAGCGAATTCCCTGGCTGCGGTTCGTGCCGGAGCAAGGCAAATCGAATGTACAATCAACGGCATCGGTGAACGTGCAGGAAACGCGTCACTTGAAGAATTAGTGATGGCACTAAAAACACGTCAGGAGTATTTTGGTTTTGAAAGCGACATTGTAACGGAGCAGCTTTTTCCATCCAGCAAACTGCTTTCAAAAATTACCGGAGTAGATGTTCAACCAAATAAAGCGATTGTCGGCGCAAATGCCTTTGCGCATGAGGCAGGAATTCACCAGCACGGAGTTCTCAAAAATCCATTGACTTACGAGATCATGACCCCACAGTCAGTGGGTATCAAGTCCAGTAATTTGGTGATGGGTAAGCATTCTGGACGCTTTGCCCTTGGAGAACGGATCAAGGAACTTGGTTTTGACCTCAATGACATTGATCTAAATCATATTTTTAAAGAATTCAAACGGCTTGCAGACCTCAAAAAACAGGTTTTTGATGAAGACATTGAGGCACTGGTAACACATGGAATAGGCAAGCAGACGGACAAATATTCTTTGGAAGATCTGATTGTGACATCCGGAACGACAGCTGTTCCAACTGCAACAATATCAATGAAAATTGATGGGGAGGTTTTCAAAAAAGCCAGCTTTGGAGACGGGCCCGTTGATGCAGCACTGAACACGATTAAAGAAATTACAGGCATTCAGTGCACGCTCACATCCTACGTGGTGAAAGCCATCACCGGTGGAACCGATGCACAGGGTGAAGTGAGCGTAGGTGTTGAAAAAGACGGTGTGCCCATCACCGGACGCGGGGCTCACACAGACATCGTTGTTGCCAGTGCCCTCGCTTTTCTTAATGCCCTCAATCGACTGGCAATTCGCTCCAAAGGCCTCAGTCCAGCTACACCGATCCAAAAATCGGCCCTTGGCGGAGTTTGAAATACAACAGCAGTGGAGTGTGGTGCTTCCTGAATAACACCACACTGCACATGTGTTTCCTGTCTGTCACTTCTCTTTAAAAATACAGAAGATTCCCCATTATGCCTGTCGCCGCTGATTTTAACCAAGTTAGCAATTTACGCAATAATCTAAGTTGGAATTTTGTAGGACAAGTGGTCGCTAAAACAAGCCTCTTACTTTTTCACATTATTTTTGCAAACCATGTTGGAGCTGGAAGTTACGGAGAATTTTCCTTCGTCTTCGTAGGAGGACTTATTCTTCTCCAGCCGGCTTTGGATTTGGGGCTAAATCAGCTGATTACCAAGTGGGTAAGCCGGGGAAATACTGAAGTTATTTCGCATTCTTTCCGCATAAAAGGTTTTACTGCACTCGGATTGATTCCGCTGGTATTTTTAATCGGCTGGTGGATGGAAATAAGCTTGCTGCTACTGGTGACAGTACTGGGATTTTTCCTGATCAATACCCTGCAGCAATCGCTTTTTGGAATTTTGCGTGGATTGGAAGATTTACGTCCGGAGTCACTCACGGTAGCCCTGCAGAATTTATTAGCATTAATAATTTTGGGGATTTTTGTTTTTCAGGAGATTGCAGAGCCTTGGATTGGTTCATTGGTGTTGATGTTAACACGGCTTGCAGGAACTGTCTTTATTTCCGGAATTATCTGGATAAAATATCAAACAAATTTGAAAAAAAGTGAAAGCAGTTCGGAATTATTAGGATCGAAAACACTTTGGAGTGAGGCGATCACTTTGGGATTGGTTCTTTTTTTAATACAGTTTTATTTCCGTATCGACACCATCATGCTGGGGGTACTTGCTTCAGAAAGAGAAGTTGGCTTGTATTCTGTAGCTTTCAATTTGATGGAAGGGACCTTTTTCATTCCAACGATTGTGATGGCTGCAATCTTTCCAGGACTGTCTCAAGCCAAACATTTTTCCGCATACTTTCGAAAGGGAGTACTGCTGCTTACGCTTTCCGGAATCGCAGGGGGAAGTGCCGTCTTTTTACTGGCAGAGTGGATCATTCATTTGTTTTTTGCGGCGGAATTTCAAAGCTCCGCAGAAATATTGCAAATTTTGGCCTTTGCCATTCCACTTGTTTTCTGGGGATATTTGATGACACAATCTTTAGTTGCACTGGATCACAACCGCATATATCTGGGTATCACTGCCGGTGGAGTACTGCTAAATGTACTACTCAATTTCTGGTTAATTCCGGAACACGGTGCCTCCGGAGCAGCAGTGGCCACGGTGATTACCGAAGCTCTTATCCCTTTTAGTTGCTTTCTCATGATTTTAAAACACCAACTTTCATCTGTCCCTGCTCATGGTGCTTAAACAATGGATAAATCCACTGTTAGTGGGTCTTTTGATTTTGTTCTCTATACCCTTAAAACTTCCCGCTCTGCAGCAAATGCTGGAAAGTTTGTTGAGTTTTTCATTTCCAATTAGGCTCAGCCTTTACACTTTGTTTCTACCGCCTGTGGCTTTGTTTTGCATTGTCTGGAACAGAAACCGTACGGACGAAATATGGCAAAAGCTCCGTCTGCCTCTAATCGTACTGACTTTCCTTTTTGGATGGATGTGGCTGGGTGCAGTCATGAGTGAATATCCAAAAATTGCACTTAAGCATTCCGGACGTTATTCTATTTATCTGTTGACCTTTCTAGCATTGCTGTTTGCTTTGGATCGTGAGTCCTCAAAAAAAAGCGGACAGATTTTTACTGTAATTTATGTACTGCTGATGGCTTATACTTTTTGGGATTGGCATGGTAAAACCAGTATCCCCGGCCTGCTTGCAGAATATGGCCTGCACATAGATTTGTTTTTCAGGGGCGCTTCTCCTTCATCATTTTTTGAAAACAGGAATCCCTATGCGGTCGTCAGTGTAGGAGTATTTTTTTGGAGTCTTGCCCGCCTGAGACAATCATGGATTCTTTCAAGTTTAGGGATAATGGCAGCCTTATACAGTATAGTCCTTGCCGGAAGCCGCAACGGAGTTTTGACTCTGGTAATCTGTCTTTTGTTTTTATTAATCCTCACACTCAAACATATCCGCAAAACACGTACAGCTTTTATTCTAGTACTTGCTGCTGTAATTGTAGTTGGCATTGGTTTTTACTCTATCTACAGTCAAACCGTAAAACGAATCGGGCAAGCAAAACTCAATCACTTGTTGAATATTAAAACCTACAAAGATTTGGAAAGTTTTGATACACGTTTCGTTATTTTTCGCTCAGCCATAGAATTGGGAATTGCCGAACCTCCGATTCTTGGTTCCGGAACAAAAACATTTGGTCATGAGGTATTTAGCAAATCTAAAGATATAGCATATTTAAATGGTCCTTGGTACAGAGACGCCTTCAACTCACACAATGCTCCCCTCACCATCTGGATTGAAATGGGATGGGTGGGCTTGATTGCAGTGTTGCTGTTTCTCTGGCTCTGGTTTCGTCCGGCACTTCGGGGGCCGCCCTTGTTAATGATGCCCATGCTGGCGGTTTGTGTGGGACAAATATTGGATTATTTTGTCTGGGAAATTTTCTTTATGGCATTTCAAAGCTTTTTCTTTGCACACTTTGCGGCTACAATTACTTTTCAAGAGATGGATCAAAGTTCTTCGTAACACTTCCTAAATAATATTAAAATTATGATTTCTGTCATAACAGTCACCTACAATAATTACGATGATCTGCATCGCACGCTTCATTCATTGAAGAATGTCGATGGTATTGAAAGCGTCGTAGTGAATGGTGGTGACTGTAACAAAACAAAAAAACTTTTGAGTAACTATGACGGAATCGCTATCTCTGAACCGGACAAGGGAATTTCGGATGCTTTCAATAAAGGTGTCACTCATGCAACTGGAGAGAATGTGATGTTCCTCAACAGTGGTGATGTACTCTTATCTCCGGAATACCTGAAAGAAGCAGAAAATATTATTGACTTCAATCAGGAAATTTCTTTTGTCCATTCCGATTTACTCTATGATGACCGAATCGGTGGTGATATTCGCTTAACAGCACTTCAGCCATTTTTCTTCAAAACACCGCCACTTGGAAGAGGGATGCCGTATCATCATCAGTCGATGATTGTGCGCAAAAATGTTTTTGATAAAACAGGGCTGTTTAATTTGCAATACAAAATCAGCATGGATTTTGACTGGGTTTGCCGACTCCACAAACATAGATTAAAAGGATTTTACTGGAACAAAGAACCCGTTGTAAAGATGGATGGCGGTGGAATTTCTGCACTCAAAGAACATCTGGTGATCTGGGAATCTTTACGGGCGCTTAGAGATAACCAACTCCTTAATATAAAAAATCTTTATGGAATATCTGTACGAACTTTATTTTTTTTGTCTCGTCGCATAATGGAAATATTGGGAATGTCTGAAATTCTTGGCAAACTCAAAAAGAAGAAACATAAATTGCTTTGGCAAAGGTCACGTGATCTGGCAATTAAGCACAATTTCCGTGCAGTTAAAACAAAACCTGAGCAAGTTTTTCCAACCGTTTTACCTCTAGATTGGTCAAAATCATTCCAAAAAAAGATCGGTTTGAATGGTCTGTTGATCCACGATTACCCTACAGGATTAAGTCGATACAGCTATGAGCTTATACGTCGAATTTTAACTGAATGGGAAGGAAACAGTGTTGCATATTCAGCATCACCGGATTTAATCAAAGAGTTTCCGGAGTCAACCACTAACAGTGTCCCTCCTTTCCATTATCCAGCAAATTTTAGATCAAACAGTGTTCGCTTGAGTTGGGAACAGTTAGGGTTACGTTATGCTTGTTTTAAAGACAAGCTGGATCTGCTCTTTTCTCCCATCGCAGAAGGAATATTGTTTCCTCAACTTCCTCAAATTATTACGGTTCTTGATTTGCTGCCTTTTCAATATCCAAGTTTGCTGCCACGCTGGGTTCCTTATTACGAATATATTCTGCCTGGGCTCATCAAGGGAAGTACTGCCGTTGTCTGCATTTCAGAATTTACCCGTCAGGAGGTCCTTGGGCGTTATCCCAGCATTCCGGAGGAAAAATTAAAAGTCATACATGGCGGAGTTGACTTAGAACGGTTTCACCCCTGTTCACCAGGAGCGATAAAAGAGCACTATGAGCTAAAGGACTATCTCTTGTGTGTTGGTGAAGTTCGTCCCTATAAAAACATGGAAAATGTTTTTCGAGCCCTGGGGTTGTGGTCGGATGGACCACAACTCGCCATTTCAGGGAAAATATTTGGCGATCACAAAGCAAAATTAGAAAACCTGGCTCGTTCCTTAAATATAGAAAACCGTGTTACCTGGCTGGGTTATGTACCCGATGATTTGCTGCCTAACCTATACTCTGAAGCCACCGCCTTCATTTTTCCAAGTCTCTATGAAGGATTTGGTTTGCCGATTTTGGAAGCCATGGCCTGCGGCTGCCCGACTCTTAGTTCGAATATGGCAAGTTTGCCGGAAATAGGCGGAAAGTCCGCTCATTTTTTTGATCCAAAGGAAATCGGAGACATGGCAGAAGCAATCAAGAAGGTCTGTGAAGACTCAGTGTATCGACAAAAACTTGCTCAAGGTGGTCCAAAACACGCCAAAAAATTTAGTTGGGGTGCCTCCACCAAAAAGCACATGGAATTGTTTAAAACAGTCTTGAATTAAATTCTTCACACAATCAAAAACACAACTAATGCGCCAATTTCTCACACACCCCGGTTTCATTAAATATTTTGCAAATACCTCCTGGCTTCTGGGAGAGCGAGTTCTCCGGATGGTGGTTTCACTCTTTGTCGGAATTTACGTTGCACGTTATTTAGGACCGGAACGCTTTGGTTTACTAAGTTACTCATTGAGTTTTGTTTGGTTGTTTAGTGCATTGCTGGATCTGGGAAATCGTGAAATCATTGTGCGGGAATTGCTAAAAAATCCGGAACAGCGCGATCTTATTCTTGGTTCGGCTATTTCATTACGTTTAGGAGGTGCGGTTTTATTGGGCAGCGGTGTGGCCGTTGGATTACATTTTGTTGAAAACGATCAGCAAACGCTGTTTATGATTGGTATAATCGCAGTGGGAATAATGTTCCAAAGTTGGGATTTGGTCGATTATTATTTTCAATCTCAAGTTCAATCAAAATACACGGTTTGGGCACAAACCATTCAATTGATTGTTGCATCTTTGATCAAACTGGCTTTAATCATTTGGGAAGCATCTTTAGTTTGGTTCGCGGTAGTTTTCTTAATTGAATACGTAATTTTAGCAGTCTTGTATTTGTTTATGTATAGTTGGCGGATCGGGTGGTTTCCCATTCGTAGCTGTAATTTAAAATACTCTCAGCAATTACTAAAAAATTCTTTGCCGTTGTTATTCACGGGAATGGCCACTGTGATCTATATGAAAATAGATCAGATAATGTTGAAGGAATTGGTCGGCACCGAATCAGTGGGCATTTATGCTGCTGCAGTGAAATTATGTGAAGCGTGGTATCCGCTACCGGTTTTAGTAGCTGGTTCGTTATACCCGGCAATTCTTGGAGCTAAGACAACAAATCCTGAATTGTATCACTCTCATCTACAGAAATTGTATAGTTTATTGGTTTGGACGGCAATTGCTTTAGCAATTCCAACGACACTACTTTCTGATTGGGTAATTAGTATTTTGTATGGAGATGAGTTTATAAAATCGGTTGTAATTTTGAAGATTTATATTTGGGCAAGCGTTTTTGTCTTTATAAGTGTAGCAAATCACAAATGGCTGGTGATTGAAAATTACAAAAAGTATATTTTGCTTACCACACTTTTGGGAATGGGTATCAATATTGTTTGTAACATTATATTAATTCCTCTTTATGGCGCTACTGGAGCAGCTGTGGCTACACTTATTTCTTACGGAATTGGCTCTTATGGAAGTCTGCTATTGTTTCCAAAGCTTAGAGTCGGATTTTGGTTTGCAACAAAATCTTTCAATCCATTTTTACACTTTACGTCTACGGAACATCATGAATAATACAAACCGCTTTTTATAATGTCGACCCCTGAGAATATTCTAATAGCAGAAACCTTTCCACTACTTTCAGTAGTGGTCCCGGTTTATGAAGAAGAGGCAAATATATCACCGTTTCTGAAAAGACTGATCCCGGTGATGGAGAAAATCACTTCGGAATACGAAGTGATTTTCTCCATGGATCATTCAACCGATGGAACGGAAAAAACCATTGTTGAACACTTAGAACAAAATCCCAAGATCAAATTGCTGAGATTTTCACGGCGTTTTGGACAAGCGATGGCCACGCTAGCAGGCCTTCACTATTCCAGCGGTGAGGCGGTGGTTGCGATTGATGTGGATTTGCAAGACCCGCCGGAACTGATTGAAGAAATGGTGAAAAAATGGCGTGAAGGAAACGATGTTGTGATGGCGCAACGTAGTTCCCGTGTAGGAGAAACATGGTTAAAACGCTTGGTTTCATTTATAGGATACCAAGTGATAAACCGGATTGCTGACGTAAAAATCCCTCCAAATACTGGAGATTTTAGGTTGATGAGTCGTCGAGTCGTCCGAGAACTCGTACGATTGAAAGAGGTGAATGGTTTTCTACGTGGTTTAGCCGCAGTGGTCGGCTTCCAGCAAGTTTGTATTCCTTTTGATAGAGATGCTCGTTTTACCGGTAAAGGAAACTACAACCGATTTCTAGGTTCCTTACGTATTGGTCTAAATGGTATCATAGGATTTTCAACTTTCCCTTTAACACTGAGTACATTATTTGGATTTTTAGTAGCGGGTTTTTCTTTTTTCATTGCCTTAGCATACTTGATTCTCAAGATCTGGGGTTTACCGTTTCCGATGGGCAATCCGACAATTGTGATCATCGTCTTGTTTCTTGGTGGAGTACAATTGATCAGTGTTGGACTTTTGGGCGAGTACATTGGACGCATTTATGAGGAAGTCAAACAACGTCCAAAGTTTATTGTCGAAAAAAAATGGGGAACTTTTAAAAACCCAATCGACTCGGTTAAGGAATCGTGAGCCACTCCGTTTTATCTGATTTTCCTTGGCCATCCGTTCCTGGGATGATTGAACCTCCAAAATGGGTAGGGGATGGATTCCTGACAAATGGGAAAAAACAGGGTCCCCTGATTTGTTATAATCA
>SAR324_J029_SAG_26_len_T:121425
[truncated: 2,022,818 more chars]
