# Supplementary material for: Improved Environmental Genomes via Integration of Metagenomic and Single-Cell Assemblies
Source: Front Microbiol. 2016 Feb 11;7:143. doi: 10.3389/fmicb.2016.00143 (PMC4749706; doi:10.3389/fmicb.2016.00143)
Supplement: Supplementary file 2 [file Data_Sheet_2.FASTA]

>thaum_AAA007_O23_SAG_72_len:301642
ATCTAGAAAGGTACTGTTTTTCGTATTCTCTTATTTCGTCTTGTTTTGTTTTACGTTTTGCATTGACGTATTGACCGAGAGTTAATGTGCCTAAATCAGTCTCGTGCTTCAAATGTGTTGATCTGGTTGGTTTTGATTTTGGTTGTTTGTATCGTGAAAGATATTTCTGCTCGTATTCCTTGCGTTCTTTCTTCATGTTTCGTTTTGGTTTTGGTATTTCTGGTTTGTATAAACTCGAACCAGTGTTTTTCTTTGTCTTTGGTTCCTTGTAACGTGAAAGATACTGTTTCTCATATTCTCTTATCTCGTTTTGTTTTGTTTTGCGCTTTGCATTGACGTATTGACCGAGAGTCAACGTGCCAATATCAGTGTCATGTTTCAAATTAGATGATTTCTTTACTCCTGGTTTTGGTTGTTTGTATCGTGAAAGATATTGTTTCTCATATTCTCTTATCTCGTTTTGTTTTGTTTTACGTTTTGCATTGACGTATTGACCGAGAGTCAACGTGCCCATATCAGTGTCAGGTTTCAAATTAGATAATTTCTTTACTCCAGACTTTGGCTGTTTATATCTAGAAAGATATTTCTGTTCGTATTTCTTTCGTTCTTTCTTCATGTCACGTTTTGGTTTTGGTATTTCTGGTTTGTATAAACTAGAACTTGCTTTTTTCTTTTGTATTTTTGGTTCAGCATATCTATCTACGTACTTCTGTTCATATGCTAATCGTGCTTCTTGTAATTCCTCCCGTTTAGTAACAGCATGTTTTCGAAGATTTAATTTTCCTAGATCATCATCAGACTCCGTACTTACTCCAAGCTCAACACGAAAATCATCAGATGATTCTTCAGGTTTATTTTTTTCTAGTCTTGCAATATAACTAGCCTCATATTCTTTCAGATCTTTTTCTCGCTGATCTTGATCTGTTGATGTATATCTAACAAGTTCTAGAAAGTTAATTTTTTTCTGTTTAACTACTTCCGTGCTTGAAGTATTTGCATCATATCCCTTTGGCAATACATCCTTTGGTTTTTCTGTTTGATCTGACAACGCTAATTATTTTAAAATTAAATGCTAATAAAGTATTATTCCTCGTCTGTACTATCTACATTTGTTTGTGACTGCTTTTCTAACCTAGCCAAGTACCTCTTCTCATATTTTTCTAATTCTGACGCTGACTTTGGTTTTTTTGATTGTACTCTACGTGGTATTGATACTTTTTTCGTTTCCTCCTTTGTCGGTTCTTTTTCTAATCTAGATAGATATTGTTTCTCATACTGTTCTAGTTTCTGTGATTTACCTGTAGAACTAGAGCGTGATACACTTTTTGTTTTTGGTTCAGCATTGTTTACGAAAACATAATTCATAATCACACCAGCAATTATTCCTCCTACAATGGGTGCAAGCCAATAAAGCCAATGAAGTTCCCAAAATCCTGATACAACCGCAGGACCAAATGTTCTTGCAGGGTTCATAGACGCACCGGTTAATGGTACACCTACTATGTGAAGTAAAAATACCATTCCCCCAATTGAAATTCCATGTATTCCTGCAGGAGCTTTTTTGTGAACAGCTGTAAGGAAGATGACTGTAACAAGGAAGAATGTTAAAATTATTTCTACTGTGATGCCTGCCATTATACTACTGTTCAATAGTTCGCTAGGTCCACCCTGTGTACCAAAGTTTACTTTAGCACCAAGCTCTGGCAAAATAGCTTTAAGTGAGAACGCAGCAATAACTGCACCAATTAATTGGAAAATTATGTAACCAATTCCATCACCGACACTAATTTTTTTTGTGATCATCATTGGTATAGTCACAGCTGGATTGATATGTGCTCCAGATATATGACCAAATGCATATACCATTAAGCCAACCGCAGCACCATGAGCCAAAGCAATCATAATAATTGATTCTATTGATAAGCCATCACCAAAAGCTACAACAGACAATATTATAGCAAGAGGTCCAAAGAACACTAACGCATATGTTCCTATAGCTTCTGCAAACCAATTACGAGGATTAACCAATGAAGTCAACCATTTTCAAGTTCCATTTAAAACATTCGAATTTTTTACGGTGATATAAAATAATTAATAGGGAATTTTAAACATGAAATGATATGATTGCAGAAAATTCATCCTTGCCAAAATTTGAGCTAAGTGATGCAAATGGGAGTATTGTTAAATCAAGTAACCTTAAAGGGAAAAAATGCGTAATCTATTTTTATCCTAAGGACTTTACTCCAGGCTGCACTATTGAAGCAGATGAATTCTCCAAAGATTACAAAAAATTTCAGAAAGCTGGCATTGAAATTGTTGGTATAAGTAAGGACGATGTGGAATCTCATAAAAAATTTTGTGATAAAATGAAAATTCCCTACATCTTACTTGCAGATACTAAGACAACAGTTTCAAAATTATTTGGTGTTTGGGGCAAAAAGAAGTTCATGGGAAGAGAGTATATGGGTATTAATCGAAGCACGTTCTTAGTCAATGAAAATGGAAAGATCTTTAAGGTTTTTGAGAAAGTGAAGGCAAAAGGTCATTCGAAGGAAGTTTTAGAATATTATGACTAATCCAATTCGTAAATATTATGTTGTACCGATTGTAATTGCTATTGTTTCTATCATAATCTTTAGTCAGATTTGAATAATTATGAAAAGATCACCCTCAAAAAGATTTTATTGTTAGCGAATGTGTTTGGAATGTAGTTAATAGTAATAGTTGTTTTATGACCTTAATTTTTAAGATAAGAGTATGTCTGTACAGTGCTGATGATTAAGACGATTTGCTCTGATTGTTGATGAAAATTGGCAAGCTTATGAAGCACTCAGAATATTTAGAAACATACGCAACCGTAAAGTAAAAAATAAAAGAAAAATATTTGTCTAGAAACCTTTTGGCATTGCGCCTTTCTTAGAGGCTGTAGATGTTTGTGACTGTTGCTTAGCCTCCTTTTTCTTTGCCTTCTCTTCCTGTTCTTTTGCATGTCTTACGATATACTCTTTCTCAAAATCATCGAATGATTGATCTTTGGCACTTTTTTGTGGTGGAGGTGGTGGTGAAGATGTATCTGCAGGTTTTGGTGGTGGAGGTGCTTTTTGTGTTGAAGATGTACTAGTACCAGTTCCTGGTGTAAGGAAAGTCTTGTCTCGTGGATGATATGCTAGTCTTTGTCTTGTTGCAAAATACTTGTTACCTGGTTGTGTATAACCCGTTAACACTTTTTTCTGATCATTCCAATTAGCTGATGGAACATCAGGTGCATCTCGTACGTGAAGGCTAGCGAAATATCTATCACTTGGAGCAGTATAACCTGTTATCACTGCTTTTCGATCATTCCAATTTTTAATTCCAACTGACTTCCATTGTTCGTAAACTAGCACTGGTGGTGCTTCCTCCTTTGGTTTTGGTGGTGGTGGAGGTGGAGGTGGAGTTGTCTCTGCAGGTTTTGGTGGTGGTGGAGGTGGTGTTATTTCTGCAGGTTTTGGTTCCTCTTTGGAAAGATCTTTTAATTTTTTCTCTAAATCAGCAATTTTTGATTTAATGGCTTTCTTTCTTCTCTTAGCAGGCTTCTTTTTTGCCTTTCGAGTTACTTTTCTGGCTTTTCTCTTAGTTGTTTTTCTTTTAGTTGTTTTTCTAGTAGTTTTTCTTCTAGCAGTTTTTCTTTTAGTTGTTTTTCTAGCAGTTTTTCTTTTAGTTGTTTTTCTAGCAGTTTTTCTTTTAGTTGTTTTTCTAGCAGTTTTTCTTTTAGTTGTTTTTCTAGCAGTTTTTCTTTTAGTTGTTTTTCTGGTTTTTCGAGATCTCTTAACTGCCATATGGATTCAATAAATTACATGTGCTTTATTTAGATTGTGCTTATAATCAGAGCATAATTTGATCGAATTTTTATAAAATGTATTATTATTATATGGCATGGATGATTTTGATAAAGATTTTCCAGATTTTGATTGGAAAAATACGCCTGCGTATAAGCATCCTGGTGGAAAAGACTGTCCTTGCCCCAAGCATGAATATGTCAGGGAACAAGTCAAATTTACGAAACAAGTAAATGAAACTGGAAAAGATGCTCGTGTTACTCTAAAATTTTGTCCCGAACACTACAATGTTTACATGAATGAAGTAATACCTGCAATGCCAATGAAATACAAAATACTGACAAAAATTGCATTAAAAATCGGTGCAATCAAAGTTGTTGTACTAAAACACATGCAATCAGATTTGTGTTTTTATTGTAGATTTGGTTCAGGTGGTCATGGTAAAAAAAGTGAACTTCCTCCTATGCCTTAATTTTAAGTAAAACTACGTTGGGCCCAACAATATTTTTGGCTTATTTGGAGTATCATGATGACATTTCTTTCCACATAAAGGACAAGTTTTTCGATTTAAGAAAATGCACTGGCAGATGTGAGATTTGAAATAACTTTCTGAAATTTTTGTAAATTCTCCAGTACCATTACAAAAAGGACATGAAGAATTTAATAATTCTATCTTGCCTTTGCCCTTACATACGGCACATTTTTTCTTGTTATCCATAAGGAATTTGCCAATTCAAAGTAATTAAAACACACACATTAAGAATTTTTTCAAACACGCCAACTAGGACAAATCGAGTTAAGCTTATACTATATTCCCAAACACAAATGTCGTGCCTATTGATGACATTAGACAATTTACAGAGGAGTTGGAAAAAGCTGGTCAATTAAAGCGGATAAAAACAGAGGTAGATACAAACTTAGAGATTGCTGAGATTTTGAGGAGAGTATCTTATACAAATGGTCCAGCCATTCTATTTGAAAATGCTAAAGGGTATGAAATACCAGTTTTAGGAAATGCGTTTGGTTCAATAAAAAGACTTGAGATTGGACTTGAAACAACAGAGTTTTCTGAGATTGGACAGAGAATTGCTGACATGACAAAGATGGAAATTCCTGCTGGAATTTTTAATAAAATTAGAAAATTACCGGAGCTATCTAAAATGAGTGAATCATTTCCAAAATTAGAAAAAAGTGGCCCTGTCACTGAAATAGTAAATGAATCACCCTCGTTTGATAAAATTCCAATTTTAAAGTCATGGCCAAAAGATGCTGGAAAATTTATTACATTTGGACTTGTTGCTACAAAACATCCTGAGACAGGTGTAAGAAATTTAGGTGTTTATAGAATCCAAATTATTGATAACACACATGCATTAATGCATTGGCAAAAACACAAACGTGGTGCAGCACATTATGACATATCAAAAGAAAAAGACAAGAAGATTGATGCTGCAATAATCATAGGTGGAGAACCAGCAACTGTTTTTTCTGCGATAGCTCCTGTCCCAGAGGGACTTGACAAATATCTTTTTGCCGGCATTACTAGAAAAAAAGGAATTAGGACTGTAAAATGCAAGACAGTGGATCTTGAAGTTCCTGCGAATGCTGAGATGGTGTTAGAAGGATATGTGGACTCCACTGATATTAGAAATGAGGGACCGTTTGGTGACCATACAGGTTTTTACACACCAGAAGAACCATTCCCAACATTTACGCTTACAGGAATAATGCAAAGGAAAAATCCTATTTATCTAACAACTGTTGTAGGTAAGCCAATCTTAGAAGATGCATATATTGGAAAAGTTATTGAGCGCTCATTTTTACCACTGATAAGAATGCTACAACCAGAAGTGATTGATTTTAGCATGCCATCTGCAGGTTGGTTCCAAGGACTAGCAATTGTATCAATAAAAAAACGCTATCCTGGTCAGGCAAAAAAAGTTATGATGGGATTATGGGGCATGGGTCAATTGGCATTAACTAAGATAATCATAGTGGTTGATCATGATGTGAATGTGCATGATATGAATGAAATAATTTGGGCAGTTACAACTAAAACTGATGCTGCACGTGATACAATTATCATAGACAACGCACCTACAGATACTTTAGACCCTGCATCACCTAGAGTTAATTTGGGTTCAAAATTAGGAATCGATGCTACGCAAAAGACCAAGGAAGAAGGCTTTGAACGAGAGATTCAAGAAGAGGTTAAGGTTGATGTTGATACAAAGAAAATGGTTGACTCGAAGTGGTCAAGCTATGGATTTTAATGCATGCAGACAGTTTGATAAAAATTATCTCTTTCTTCTGCCTTATATCCAATCTGATGAATGGCATTAATAATTTTTTTATCAGTCAGTTCTGTAGAACGAGATCCAGTACATGATACAACTTCTTCCCCAATTAGTGTCCCACCAAAGTCATCAGCACCATACTGTAGTGCTAACTGTGCCATTCCAACTCCATTTGTTAGCCACGATGATTGAATGTGTGGAATCAGACCATCAAATACAAGCCTGGATATAGCAATCATCTTTAGAAGTTGTACCCCACCAGCACTGAAATTGATTACCCCTTCTTTTTGCATCAGAGTGTTATTTGGTTCAAAACTCCAAGGAATGAATGCCATAAAAACACCTGTCTTTTTTTGTAATTCTACAATTTTTCTAAAGTGTTCAGCAATATCCTGATTTGATTCAACATGACCATACATCATAGTAGCAGATGCTGGAATTCCAAGGCTATGTGCTTCTTCTATAATGCGTAGCCATTCATCACTCGTAATTTTTTTTGGGCTGATAATCTCTTTCACATTATCAGTTAAAATTTCAGCGCCAGCACCTGGTAAAGATTGTAATCCTGCATCTTTTAGCCTAGATAAAATTTCTTTTGTTGATGACTTTTCAACCTTAGCAATTGTGTCTATTTCGGATGTTGATAATCCATGAACACCAACTTGCGGAAATTTTTTTCTAATCATTCTGAATGAATCTTCGTAATATTCAATGCCAAGATCAGGGTTATGTCCACCCTGAATCAATACTTGTCTTATTTTGAACAAATCATATGCAGTTTTAACACGTGATTCAATTTCATCTAAAGTTAATGTGTAAGATTCATCGTGGTTAGGTGGTCTGTAAAATGCACAAAATTTACAGTCAGTGATACACACATTGGTATAGTTGAGAATTATATTATTTACAAAAGATGCTTTTTTGCCAAATTCATTACGCGTCAAAGTCCCAGCTACAAAGCCCATCATAGATACATTATCCGAGTCAAGTAACCTGATGTAATCATCGTATTCTGGTCGTACCCCCTGAAGAGAGTTTTCAAGTATGTCTTTAATTTCAGAGTCATTAATTTGATTAGTGATTTGACTCAATGCAATTGTGATGTTTTTCAGTCGCTATTTAATTCTTAAAAATTGGACTATGTTACTATAATTTTTAAGTAGCATACGAAAATTATACCATCTATGACAAATGGAACCGAGATTAGATTAAATAGAATCTTAAGAAAAGGAAGAATGCTTTGCATTCCAATGGATCATGGTATTTCAAATGGTCCTATTGAAGGTCTTGAAAAACCACATTCCATGATTTACAAATGTGAAAGTCATGGAATTACTTGCGTTATAATTAACAAAGGTATCATCAAAACACTGCCAAGGCCACCCAAAGTGGGTATCTTGGCTCATTTTTCTGCAAGCACATCACTCTCTACTGCACCAAACAGGAAAATGCTTACTGGTTCTGTTAAAGAGGCGCTAAGACTTGGTGCTGATGGTGTATCTTTGCACATAAACATTGGTGGAAAGGAGGAACCTGAAATGCTTGCTGACTTGGGAATGATTTCTGAACAATGTCACGAATGGAATGTTCCACTGTTAGCAATGATGTATCCTAGAGGTGAAAATATTAAAAATCCACACGATCCTGAAGTTGTAGCACATACCGCAAGAATCGGCGCTGAATGTGGTGCTGATATTGTTAAAACGTTATACACCGGAGATATAGATTCATTTTCAAAAGTTGTTGATAGTGTCCCTGTACCGCTTGTTATTGCTGGTGGTCCAAAGGCTGAAACAGATATGGATGTTTTACAAATGACAGAAGATGCTATGAAAGCTGGTGCTAAGGGAGTAACTTATGGAAGAAACATATTTGCGCATAATTCGCCTGAAAAAATTGTAGAGGCTCTTGCAGGAATAATATTCAAAAACCAAACAGCAAAGGAAGTGGCTAGTATAATTGGCAATTAATAAACAATTAATCATTCAACCAAAAGTTGCCAAGAATCATCTTGCAAAGTTTGTTAAAAATTTGGAAGATGAAGGTATTAGGACAGTTTTTGTAGATCCAAAAAGTTTAGGCAAGACGAAAATACAAACAGTTTTTGCGTCGCAAAATGCTGATTACGTAATTTTGGATAAACCCATAATTAAAAAACTCAAAGGAAAGAAGATTGGAAGAAAGTTTAATGTCTCATCAAATAAAGACATTGAAAATGTTCTTGATTCTGCAAGAAAGGGATTAGATTTTGTTATAATTGAAGTGAAAGACTGGAAGATAATTCCACTAGAAAATATTATTGCAAAACTTCACAAAATACATACTAAAATTTTTTCTGTTGCAAGAAATGCAAAAGAGGCAAGAAAAATGTTTTCCATTTTAGATGTTGGTGTGGATGGTGTGATTTTCAATACAGGTTCGATGAATGAAGTTAGACAGGCATTAGTATATTTAGGCTCAAAAAGCTTTGAACTCAGCTCTGCGAAAATAATAGATATTCAAGAAGTTGGAGATGGCGAAAGAGTGTGTGTTGACACAGCATCCATGCTGAATAGAGGTGAAGGTATGTTGGTTGGAAATAGAGCAAACTTTTTGTTTTTAGTTCATAACGAATCAGTTGGTTCTTCATTTACTTCACCCAGACCATTTAGAGTTAATGCTGGTGCAGTACATTGCTACACTCTAGCACCTGATGGTACTACAAAATATCTATCTGAATTAGAAACTGGTGTGGAGATACTAGTTCTTGATTCTAAAGGAAAGGCAAGACGTGCTGCAATAGGCAGATGCAAAATAGAAAAAAGACCAATGCTTATGATTAAAGCCAAAGTTGGGGATGAAATAGGTGGTATTATAGCTCAAGATGCGGAGACGATTCGTTTTGTAAAACCTAATGGACAGTTAGTATCCGTGACACATCTAAAAAAAGGTGATTCAGTGATAGTACATTCAAAGGCAGCGACTGGAAGACATTTTGGAATGGAAGTGTCTGATGAATATATTTTAGAGAAATAGGAAAAATGACATACAAGACATGTGTTAGTATTGCTGAAAAAACTCCAAAAAAACTAAAACAGACACTTACAAAAGCATTAAAAAAATCAGATTACGCTGAAATCAGATTTGATTTTTTAAATCCAAACTCAGTACCTGAAGTATTACATCTAATAAGGAAAGATTTGAGAAGATGTGTTAGTACGTTGAGACCAGTTCGTGAGGGCGGAAAATTTTCTGACAGTGAAAAAAATAGGGTTTCTATTATCAAATTAATTGCTGAATATGATCCCTTTTTGCTTGATATAGAATATGACACACTAAGAAAAAATAAGAACTTACAGCGTTACCTGAAGAGTGCTGGTACACGCACTCTTGTTTCTTGGCATAATTTCAAACAAACACCTGATATTTCTATCTTGAAAAAGAGATTATTAGAAATGAAAAAATTTTCAAATAATATCAAAATAGTTACAATGGCAAAATCAATTAACGATGGATCACGAATATTATCATTATACAATAACAGTAAGAATGTAAAACTGATTGCGTTTTCAATGGGAAATTTTGGAAAGATGTCACGTTTACTTTGCCTACTTTTGGGAAGTCCATATACGTATGTGTCATTGGGTAAACCAATCGCGCCGGGACAATTTAGCTTGGATGAGGTTAAATCAATCTTTACAATAAGAAAGTAGATGACTAGTACATATGCCGTGATAGGAGATCCAATAGATCATTCTCTATCTCCAAATATACACAATGCTGCCTTTCGCCACTTAGAATTAGACCATACCTACATTGCATACAAAATACCTGTTGGAGAGCTATCTGCGGGAATAGATGCGCTAAAGGCAATAAAAATTGCTGGATTTAATGTCACAATTCCTCATAAAATTGAAATGATGAAGTTTTTGGATGAGATGGACACAACATGCAAAGTAATTGGAGCAGTAAATACAGTATCAAATGATAATGGAAGGCTTAAGGGCTATAACACAGACATGATAGGATTTCTAGATCCTATAAAAAAAAGAAATCTAACAATAAAAAATTCTCAAGTAATGCTTTTGGGTGCGGGTGGAGCTGCAAGAGCAATCGTAACAGCTATGGTTAAAGAAAAAGCAAGTAAAATTACAATTGTAAATAGAACTATGGAAAATGCAAATAAATTAGCAGAGTTTACAAAAAAAATTGGAGGTAATGTTGACATAGTTTCATTACAAGAAGCCAATGAATTAATTTCAGATCATAAATTTATTATAAATTCAACTTCTATAGGTATGAAAAATGAACCTAGCCCTATCTTGACTGAGAATATAGATGAAAACTCAATTGTTTACGATATTGTTTATCAGCCAATAAATACAGATCTTATTAAAAAATCAAAAGAAAACGGTGCAACTATAATTTATGGTTATGAAATGCTTTTGAGTCAGGCTGCGTGTTCGTTTGAAATTTGGCATAAGACGGAAGCTCCATATGATGTTATGAAAAAAGCATTACTTGGAGGAGTTTAATGACAGTAGTAAAAGCAACTATTCACGGTGCAATTTCTATAGTAAACGCAATCGCAACAGGTAAAGGTGCAACACTTGGTATTTCAAAAAAAGTTGATGTTGAAATGGAAACAGCGTATGGTAATGGTATAGAAATTGAAATCCAAAATAAACCAATGAAGTCACGTTTAATCAATAGAGTTATTCAAAAAATTGTTCCAAAAAATGACCTCTCTAAAACTAAATTGAAAGTTTCATTGGATTCAGAAATTCCAACAGGATATGGATTAAAAAGTTCAAGTGCAATTTCCACAGCAGTAGCAATGACATGTGCAAAATTATTCAAGCCTACTATGAGTGATTTTGAAATATTAAATGCAGGTGTTGATGCATCTATTGAAACCAAAGTTAGTTTGACTGGTGCATATGATGATGCATGTGCATGTTATTATGGTGGATTTGTTGTCACCAACAACTATATGAAAAAAATAATACATTCTGAAAAATGTCTTAATCGTGTATCTGCCGTAATTTTTATACCTAAATCAAGAAAAAGGGGAAATATTAGAAAACTTAAGGCGTCAAGTAGTGATTTTGAACACGCTTGGAATCTTGCAAAAAAATCTGATTATTGGAATGCCATGATTCTAAATGGTCTAGCAACATCTTCCATACTAAGCTCAGAACCAAAAATTATTCCAAAATTAATTGAGAGTGGGGCATTAGGTGCATCAGTTTCTGGTAATGGCCCTTCAATAGCTGCTATTGTTAAAAATGATTCCATATCAAAGATAAAGAGAGTATTTTCTTCACTTGATGGTAATACTACTGTATCTCAAATAAATAACAAAAAGGCTGAAGTGCATGAAATGTAGAGTAGAAAAATCTGAGATTGATGGAGATATAGAATGCCCTGCTAACAAAAGTTATACACATAGAGCAATTTTTCTAGCATCATTAGCCATTGACAAAAGTATTATCAAAAATATTTTGAGATCAGGCGATACTAATGCCACAATTAACGCTTGCAAAAACTTTGGAGTGGAAATAAAAGATGTAGGAAACGATATAACAGTAACCAGCGCAAGTGTACTAAAACTACAAAGCAATACCATAGATGCTGCTAATTCTGGAACAACCATTAGGATTGCAACTGCGATTTCAGCCTTAGCAAATGACAAAATAGTTTTAACAGGAGATTCAAGCCTCAAAAAACGACCAATGCAACCATTACTTGATGCTCTAGAATCACTAGGAGCTAAATGTAGTTCTTCCAATGGCAATCCACCTATATCAGTTTCAGGGGAAATAAAGGGAGGGGAAGTTAAAATTCCTGGAGATGTTTCAAGCCAGTTCATTTCAGCTTTAATGATTACTGCTCCAAAATTAGAAAATGGTCTCATACTAAACATTCAGGGAAAATTAGTATCAAAGCCTTACATTGATGCAACGATTACCATGATGAAGAAATTTGGTGTTGAAGTTGAAACTAAAACTCCATATAAAAAATACATTATACCAGAACAAAATTACAAAGCCACAACTGTGACAATACCGTCTGATTTTTCTAGCCTTGCGCTATTACTATCAGCAGCTGTATTGCTTGGTGAAAACCTTACGATACAAGTATCTACAGGATCTATGCCACAAGCAGATGAGGCAATCATTGATATTTTAGAAATTATGGGAGTAGTAATTACGTTAGATAAGAATACAATAAAAATAAAATCTCCAGAAAAACTTGATGGTGGAAAATTTGATTTAAGCGATTCTCCAGATCTTATTCCTGCAATTGCAATACTTGCTTTGAAAACATCAAAGCCAATTGAGATTTTCAATGTTGAACATGCAAGATACAAAGAAACAGATAGAATTGCCATGATTGCACGAGAACTTACTAAATTAGGAATTAAGGTTGTAGAAAAAAAAGACGGATTAATACTGAACAACTCGGATAACTTGACTGGTGCTGATCTAAATTCTGAAAATGATCATAGATTATTCATGGCATTTTGCATAGCTGGTATGTATGTTGGCAATTGTACTATATCGGATCCAGAATCTGTGGATATTTCATATCCAGATTTCATTTCTGAAATGAAAAGAATTGGTTGTAAAATTTTTCTTGATTGATAGGAAATTACTTGCCAAAAAAATCGTAGAGTTATATTTATCTTAAATAATATTATATTGTTGGCAGGAAGTTCAATTGGACGTAATTTAGTCTTAACAAGTTTTGGTGAAAGCCATGGCAAATGTGTGGGCGCAGTACTTGATGGCTGTCCTGCAGGCCTGGAATTAAATGAAAAAGATATACAAAAAATGCTTGATTTAAGGAGACCTGGTCAATCACTGGTCTCAACGCAAAGAAAAGAGGGCGATGTTGTAGATATTCTTTCTGGCGTGTTTAGGGGATACACCACAGGCGCACCAATTACAACGATCATTTGGAACAAAGATCATGACTCGAGAAGTTATGCTAAATTAAAAACTACAATGAGACCTGGTCACTCTGACTATCCTGCTTTTGTAAAATACAAAAAGTTCAATGATCATCGTGGCGGTGGTAGATTTTCCGGAAGATTGACTGCTACATATGTGATGGGTGGTGCAATTGCAAGAAAGTTGCTTAAAGCCACACTTGGCGTTGAAACAAACGCATACACATGTAAAATTGGAAAGATAGGGATGAAAAATCAGGCTACTAGACAATCACTCAAATCAATATATACAAACGAAGTCAGGTGCCCTGAAAAGGCAATCGCAGGAAGAATGAAAAAATCAATACTTGACGCCAGAAAAAATGGCGATTCGTTGGGCGGTGTTATTGAATCCATAACAAACAACATTCCTATTGGGTTAGGAGAGCCAATTTTTAGTTCGCTAGAATCAGAACTCAGTAAAGCCATTTATTCAATACCTGCTGTTAAAGGGGTTGAATTTGGTTCTGGATTTTCAGGATCTGAGAAACATGGTTCACAGAATAATGATTCATACACATTCCGTAATGGCAAGGTGATTACTAAGACAAACAATGCCGGTGGAATTTTAGGCGGCATATCAAATGGAATGCCAATTGTAATGCGAGTTGCCTTCAAGCCAGCTTCATCAATAGGCAAGATTCAGGAAACGGTTGATCTCAAAACTAAGAAAAATACAAAATTAAGAGTAGAAGGCAGACATGACCCATGCGTAGTGCCACGAGCACCTCCTGTTGTTGATTCCATAGTATCGCTAGTAATTGCGGACCAAGCATTGCAAGGCGGTTTCATAAAACCAGTTATCTAAAATGTCAGATATAGAGGAACATCGTAAGAAAATTGAAGAGATAACGCTTGAGATGATCAAGCTGTTAAAGATAAGAACGGACATTGCCAAACAGATAGGCGATGCCAAAGCAAATCTTGGCATGACTGTAACAGACGAGGAAAGAGAGGATGCGTTACGAACTCAGGTTACCAAGTTATGCAAGGAAATCGACTTGGATCAATCAACTGCATTAAAATTTCTCAATTTACTGCTTAACGAATCTGTAAAGGTACAATCTGACGGCAAGCAAACACATCTTTCAGTATTTTTGAAAGCAAAAGCGCTTGAGGAAGAGGGCAAAAAAATAATCCACCTTGAAGTTGGAGAACCAGATTTCAAGCCACCGGAAGAGGTGAAAACTGCGCTTGCAGAAGTATACGACAAAGGATACGGAAAGTATGGTCCTGCAAAGGGGATTACAGAATTGAGGGACGAAATATCGTTGCATGAGGATAAGTTACTATTGGGACTTGGATCAGGAGCAGAAATAAAAGTTGAGAACATAATGGTTTGTCCGGGTGCAAGATTCGCAGTTTACTTGGCGATAAGTACACTGCTAAATCCTGGTGATGAAATAATTGTAATAGAACCATCATGGCCAGCATACAAAGACTGCGCATTAAATGCCGGTATCAAAGTCAGAACAATAAAAACAACGTTAGAAACAAAATGGGAGCCATCTATTGACCAAATCAACAATGCGATAAATGAAAATACAAAAATGATTGTACTAAACTACCCAAATAATCCAACAGGGAAATATTTTCCAGAAAAGATTCAAGACAGTATTATTGAAATAGCAAAGAAACATGATCTCTATGTACTAAGTGACGAAATATACGCTGAATTTGCGGAACACACGAAAATACCAACGTCAGGTGTTTCGTTTAAGTCTGTTTTGGAATATAATTATAAAAAATCAATAATCACAAAATCATTTTCTAAATCTTATGCTATGACTGGCTATAGGATTGGGTGGGTAGTTGCAGAACCATCCATTATAGATAAAATATCAAAGCTGCAAGCACTCAGTCTAACAAATGTATCAGAACCAATTCAATATGTTGCATTACAAGCCATTAAGACAGAGGAAGCGGTTGCTGAGAATTCAAGAATTATAAAATCAAGATTAGACACGCTGGTTAAAATCGCAAAAGATATCGGTCTGGAATTCATCGAACCTGATGGAGCCATGTACCTATTTGCTAAAACGAAACACAAGGATTTTGATGCGACAAAATTTTCAGAAAAACTGTTAGAACATGGTGTTGCCATAGCCCCAGGCGAGGGATTTGGAGATTATAAGGAATTTTTTAGGATAACGGCAATCGATGAAACTAGGTTAAAGGAAGGTATGATAATATTAGATACCGTATTGAAGGAATCGTATGAATAAAGAAATTGCAATCATTGGCGTAAACGGCAAAATGGGCAAATGGTTTGCAGAGTATTTTCATAAAATGGGTTTCAAGGTCAAGGGATTTGACACAAATAATGAAATAAAAGAAAAATTTATCATTAAAGCAAATTCTCTGGTTGGTGCCATATTACAAATGGATTATGTTCTTTTATGCACACCTACAAAAAATACCCCTGAAATCATTAGATTAATTGCTAAAGAAATGAAACGTGGTTCATATCTAATAGAAATATCTTCACAAAAATCTAAAACTGCTCTAACACTTTTAAAAACACCATCTAAAGTTAACCCTATTTGTATTCACCCAATGTTTGGACCAGGTACAAAAAAGATTGATGGTAAGAACATAATCATAGTACCGATTAAGGACGCACAAAAAGAATTATCTGCAACAAAATTACTTTTTCCAAAAGCAAATTTTGTTACAATTGATGCTGCTGAACACGATAAAAAAATTGCCGTCATTCTTGGATTAACTCATTTAATTAATATCGCTTTTGCAAATATACTTGCAAAAGATGAAAAAATTTCATTGACTGAAAAAATGGCAGGCACTACATTTAAAGCTCAAAAAATTATTTCCGAAAGTATACTTACGGAATCACCAGAACTAATTGAGACTATAATATCTAATCCTGAAGTAAGAAGATTTGCTGAAGAGTTTTGGAAGGATATAGGAAGACTTCTTACAAATTCTCAGGAAGGAAAAAGTGAAGAAACAATTGATTATATTAAATCAAGCCAAGAAAAAATTTCAAAAAATGTAGATTTAGAAAAATCATATAAAAAATTGTCTACAATGATCAAAACAATTGAAAAATAGGATTGTTTTCTACAAATATTGTTACATCATTTATTAAAAATAATGATAAAATTCTCATTTTGAAAAGAAGTAACAAAATGAAATCGATGAAATGTTTATGGGCAGGAATTAGTGGAATTATTGAAAAAGATGACATCACACCTCTAGATAGAGCTAAAATTGAAATCTTTGAGGAAACTGGAATTCGTGAAGAAGAAATAGAACTGTTAAAGGAGGTTAAGCAAATGAAAATTTTATCACAACAATATAAGAATCATGAATGGAATATCTTTCCATTTTTATTTAAAGCAAAAAATCCCAAGATCAAACTTAATTGGGAAAATTCAGAATTTAAATGGATAGAACCAAATGATATTAAAAATTATGAGACCGTTCCAGAGTTAGAAAAAATACTATTCAGCTTGTTGTAATTTTTTTTCTTCTTTTTCGTACTTACGTTGTTTTGGTAGCATGATATACACACAAGCACCGCCACACATAGTACAAGGCACATTATTTCCTGGATGCTGACCCGTCCGTCCATGAATTAATGCAGCCTTTTCTGGATCTATTGATAAAGCCAGTTGTTTTTCCCAATCAAGAGTTCTTCTTGCTTCAGTCATATCCATATCCCATTTAATGGACTTCTCTCGAAGCTTTACCAAGTCACCGGCATGAGCAGCAATTCTGTATGCTATCAGACCTTCTTTTACTTCATCTGGAGTTGGTAACGCCAAGTGTTCAGATGGCGTTAGATAGCATAAAAGATCAACACCCGCACTTGCTGAAACTGCAGCACCAATTGCGCTTGCTATATGATCATGCCCAGATGCAATATCTGTAACAAGAGGTCCCAAAACATAGTATGGAACGTCTCCAATCATTGATTTTGCTAGTGTAACATTTGCAGTAACTTCATTCAGTGGAACATGACCTGGACCCTCAATCATTACTTGAACATCCTTTTCAATTGCGCGCTTTGCTAGCCTCCCTATATTGATCATTTCCTGTACCTGTAATTCGTCATGTGAATCCAATATAGAACCTGGACGTAGTGCATCGCCTAGACTAAAAGTGACATCATATTTTTGCGCTAATTCAATCATATAGTCATAATGAGTGATGTAAGGATTTTCCTTATCATATTTCAACATCCATGCTGCAGTTATTGTTCCGCCCTTACTTACAACTCCAGCATATCGCTGTACCTTGAAAATTCTTTTTGCAATTTCCTTTGTAATGCCAGAATGTATTGTCGTATAGTCAACTCCATCTTTTATGTTATTTTCAAATGCCTTGATGTAATCATCTTCCGTAATATCAAGTGGATTTTTGTGCTTTTCAACACCGAAATTATATGCTTCATAAATTGGTACAGTTCCAAATGTTATAGGCGCTGTATCTAATAATGTCCTTCTAATGCTACCAACATCCCCACCATCACTAAGATCCATGATTGTGTCAGCATGATATTTTACAGCAACTTTGGCTTTTTCAATCTCCTCCTCAACGTTGACGTTTAATGTTGAAGTACCGATGTTGACATTCACCTTGGTTTTCATGCCTTTCCCAATTCCCACGTTGTGAATCTTCTGGGGTCTCACGTTGTTGCTTGGAATGATAATTGAACCGATTGCAATTTTTGGCAAAAGCCAATCTAGCGTAACATCCTCATCTTTTGCAACCTGTTTCATTTCATCTGTTGCAATACCCCTTCTTGCAGAGCTCATTTGAGTAGCCATAAGCCTACTTGTCTTCTGCTAAATTTAAACAGTCGTCAGACAAGCGATCAAATTTTAAAACATGATACATAATTCAATACAGATATGAACATTCTTTCCATTGGAGGATCTGACCCATCCTCGGGTGCTGGAATACAAAATGACGTCAAAACGTTTTCCAATCATAATGTCTATGGATTCACAGTTGTAACTGTAATTACTAGCCAAAATACAAGAAAAGTTACATCAATTGAGCCTGTTTCTACTAAAAGCTTGAGGGCACAACTGGATTCAATTTTATCTGATTTTCATATTGATGCAATCAAAATTGGAATGGTTTACAATTCTCAAATAATAAATGTAATTCATTCAAAGTTAAGAAATACCAAAGTTCCAATCGTTGTTGACCCCATAATAAAATCAACAACAGGTACAATGCTTCTTAAAAAAAGTGCACTGTGTGATTACAAAAAGATGATAATTCCCTTAGCGGATGTGATAACTCCAAACAAGTATGAGGCAAAAGTTTTGTCAGGAACATCAAATACGAACAAATCTGCAAAAAAAATTCAAGCAATGGGTGCCAAATGTGTAATCATTACTGGTGCAACTTCATCGAATAATCAAATTTCTGATTTTGTTTTAGAAGAAAACAGGAAATATGTAATTTCTGGGAAGAAAATTCCTACTAGAAATCATGGTAGTGGGTGCAATTACTCTGCGTCAATTTCTGCCTCACTTGCAAAAGGAAATACAATCCATTATGCAGTAAAAACAGCCAAGGATTACGTTTACCAGTCCATAAGGAATTCAAAAAATATTGGAAAAGGTGTGAATATTACTCATAAAAATATTTCAAATGGAATGAGGGAATTATCAGATTCGATCAATCACTTCAAGCAGATAAAAAATATTTACAAAATAATTCCAGAATGCCAGACAAACTTTGTTTTTGCTAAAAAAAACCCAAAAAGCGTTATGGATGTGTTAGGAGTATCCGGACGTCTAGTAAAATCAGGCAAAGAGGTTGTAACAGCTGGTGAGATTGTATATGGTGGTTCACAGCATGTTGGAACAGCAGTAATTCAAGTAAACAAAAAATTTTCAGAAATTCGTTCTGGTCTTAATATAAAATATGACCCAAAAATTATTTCAAAAGCAAAAAAATCAAGATACACTATTCTAAGCTATGACAGAAGTAAGGAACCAAAAAAGTCAAAACAAAAGGAAAACTCTTCCATTTCTTGGGGAATATCCAACTCTCTCAATGCAAAATCGCCTGACGTAATTTATCATAAGGGTGACATCGGAAAAGAGCCAATGATTCTAATCTTTGGTAAAAATCCTGACGATGTAATAAGAAAGGTTTCAAAGTTAAGACCATATCACTAAAAATTGTGTAACTTAACATAAATAGTCCTGCAATGAGAATACAAATTCATGAAAGCTGTAATTCTTGCCGGTGGTTTGGGTACAAGGCTACGTCCACTTACTAATAAAAAACCAAAACCAATGTTACCCTTAGGTAAAAAACCAGTATTAGAACACATAATCAAGTGGATTAAAAAAAATGGTGTAAAAGATATCGTTCTATGTGTAAGCTATCTTCATGAAACAATTGAAAAATATTTTGAAGATGGAAGTAAATTTGGTGTAAAAATTGAGTATGCTATATCAGATAAACCACTTGGAGATGCAGGACAGCTAAAAACTGCACAAAAGTTCATCGATGATACATTTGTTTGTGTTTATGGTGACACGCTATTCGATTTTAATCTTAGAAAGATGATAACTGCTCATAAGAAAAAGAAATCATTGGCCACAATGAGTCTTTGCGAACACAAAACATCCATCAGGTATGGCGTTATTGATACTAAAAGTAATGGTAAAGTGTTAGCTTGGAACGAAAAACCTGAGATTAAATCAAAAATCAATATGGGTTGCTATGTTATGGAACCTAGTATGCTGAACTTTATTCCCAAGGGTAAAAAATATGGAATGAATTACGCGATAAAAAAAGCAATGTCTAAACGTAAAACTGTTAACAGTATACTAGTAAAAAAGGGATTCATAGATATTGGCGACAAAAAAACATATGAGGAATTAAACGTGAAATATAGAAAACGAGATAAGATTTGATTTAATATGTCAGAAATTATAATTCGTGAAATTGAAGAAGATGATCTTGAAAAAGGATTCCTGGAAAGTTTAGATTTTTTAAGAAAGGCAAGTGATATTGATAAAAATAAAGCCAAGGAAATTTTGAAAAAAATAAAACAAAACATAAATCATATAATCCATGTTGCGGTAGATGACAACAAAATTATTGGCTCTACTACATTATTCATTGAACAAAAATTTATTCATGATGGTGGACTTGTTGGTCATATTGAAGACGTAGTAGTAAGAAAAGATTACGAGGGAAAAGGAATTGGAATTAAACTTGTTATGTCCATGTTAGAACGTGCAAAAGAAAAAAATTGTTACAAAATAATTTTAGATTGTAAGGATGATGTAAAGCAATTTTATGAGAGAATTGGATTTAAACATGAATCAAATGGCATGCGATATGATCATAATTAAAAATATTTTCTTGATCTTTTTTTAATTCTAAACAAAAGTGCTCCTACTATTATAACTGGTATAGAAACAACCATGAATAGTGGCGGAGTTATAACGACAGTAAATACATGATAATCTTTGTCTATGCTATCTAGCATAGTATATGCAGAAGACATACCAACTAACAATACAATGCCACCAGCAATTACCAGCCAACCAATTTGTTTTGATCCAAATTTCCTTCCAATCATATAGGATGTACCAGACATGATCACTCCTGGTGCGACACCTATTGAGATAAATTGTAAAATTTTTGATTCAGGCTCAAAAAACTCAGTCAAGGTCGGGTCACCCATAAAATTAAAAATCGAAATTATTTCTGCTACAAACATTGCATACAAACCAATACCTGCCATTGCAATGTAAGCCCCATATTGCATTTTCATATGAATGAAATTTTGTTATGGATAAATAAACTGTTTTTATTACTCTATTCCGACAAGATTTGCTAGCTCTTTTCTACATGCAGTGCCTAGTGCTTCAGCCGCCTTCTCGGGTGATATTGTATTAAGAAATACACCATATCCTCGTTCAAGACCAGACCAATGTTCTGTTATGGGATATACTTCGATATGCCAATGAATTTGCCTGCTATTTTTCTTTTCGGGTGATAGATGAAATGCTAAATTAAATGATACATCCTTAATTTCTTTCGTCAAACCCCCAAGCGTTGCCCTTAAAATTAACGACAGATCGTTAATTTCTTTTTGAGAAATTTTTGTGAAACTAGTGGAATGTTTTTTAGGACATATCCAAAATTCAAAAGGGTAAGAAGGTGCCCAAGGACAAAATGCTATAAATCCTTCAGTTTGTAAGATTTGTCTTGGTCCACTAGTTTCAGTATCTACTACTTGGCACATCGGACATACACCTTTATCATTAAAGATTTGATGTGAGGCTTCAGCTTCTTCATCAATTCTTGGAGGTAAAGTTGAAAAACTTACCATATTGATGTGTGAGTGTTCCACATTACTTCCAGACTCTTTACCATGATTAACGAAAATAGTTACATATGTGACTCCTTTTTGTGTGTATAACCACCTAAGTCTATCCTGAACCACAACCAAAACATTTGACAATTGTTCAGTGTCTATAGTAGCAAGAGTGTCTTTATGTTTAGGAGATACAACTACAATGTAATGATAGCCATATGCAGGTTCGCTATACAGTGGTCTATCACTATATGAATTTTTAGTGGATATTGAAACAGTTGGTTCTTTACTTTCAAATACACGAACAGACCAATCTTCCACAAAAAAATCCTCGCTGTCTTGTAACCTTTGCAACATTCCATCTTTTGCAACAAGTGCTAATAATGATGGATTAGTCATAGATTCGTTACCAGGACAATATGGGCATTTTTTGGTATTGGTATTTTTTTTTGTAGTTGGATGAACTATGACCTCACGTTCAAGAACATAGTCTTTCCTCATATCTCCCATAAGAAATAATGCAATTTTTGAGAGTTAAAATCTTTCCAAAAGATTGTATGTAGATAATTATTTCTAAGATCGCTGTCTTAATTACAAGTTTTTAAGCATCACATCGATTTCATGAAAATAGGGGTGGAGAAAAATCGCTGATAATAATCATGTTAAGATAATCTATGTTTTGTTAGATGGTGTTGGTGATCTACCACATCCAGACTTGGCAGGAAAGACACCGCTTGAGGCTGCAACGACAAAAAATATGGATATGTTAGCAAAAAATGGTATTATGGGTCAGGTTATATCAGTTGGAAAGGGTATAGCACCAGAATCAGACATTGCTGTCTTTAACATGCTAGGATACAAGTTTCAACATTCTAACTATGCGGGAAGAGGTGTAGTTGAGGCAATTGGAATTGGGATTGATTTTAAGGATGGTGATTTGGCATTGCGTGGTAATTTTGCTACATTAGACAATGAGGGAAAAATTATTGATCGGCGAGCAGGTAGAAAAATTGAGAGAGAGGACGTAAAAGAAATTTCAAAAGAAATTGAAAAAGAAATCAAATTTTCAAGCCCTAATGCATCTGTAGTCGTAGCCCCAACAGTTGGACATAGAGTTACTGTAAGGTTAAGAGACAGCAAACCACTTTCCTCAGAAATTTCTAATACTGATCCAGCTTATGGGCGAGTAGATGGAATGGGAATTGCAAAGGCAGTGAGTGATTTTATGAAAATAGAAAAATGTATTCCTCTAGAACAGACAGAAGATGCAATTAGTACGGCAAATTTGGTAAATGAGTTTACTGAACAATCATTAGAAATAATGAAAAAAAGTGATGTTAATAAAAGGAGATCACAAAAAAATAAAAAATTACTAAATAGTATATTGTTAAGAGATGCTGGTAATAAATATCCAAATGTGAAACCAATTAATGATTTGCATTCTATGAATTTTTCATGTATAGTTGACATGCCGGTGGAGGTTGGTATTTCCAATATTCTTAAAATGAGGGCGTACAATGCTGGTGGTCTAACTGATTATGAAGAGAAAGCTAGTGTTGCGGCACAGGCAATGGAAACTGAGAATGCCATATACGTACACTTGAAGGGACCTGACGAGTTTGGGCATGACGGTGATGCAATTGGTAAAATGAAAAATATTGAAGAGATTGATAAGCGCTTTTTTGGAACTTTGCTAGATCATACAGACGTATCAAAGGTTGCAGTGATGATATCAGCAGATCATTCTACACCAAGTATCCATAAAGGACATAGTGCTGATCCAGTTCCTGTGCTAATTTCTGGCGATATGATAACAAACGATGATACACAACGTTTCACTGAGGCGGAGGCCAAAAAGGGTGCAATTGGATTAATTGAGGGCGCACAGGTAGTAAAAACTGGAATAGAACTGTTTAAAACGTAAAAGTGGAGATTTCTTTTTTATCCAATATTTCAATTGTTTTTTGTTTAACCCTATCAACATTAATTTTATAATACTCACCTGATTTACTATGTAATTTTTTTAGCGCACGACCAAGCACTGAAAGACATATTGTATTTTCATCTTTCTGATAATGCACAAGTGCTGCAGCAACTAGTATTAATCCTTGAATTAGTTCTTTTTCATCACCGGTGCATTGTTTCCATACGCCCTCTAATGCCTCATGGCATTCCCAAAACCTTTCATTATTAAAGTAAAAAATTCCATCTTTAATCAATTGATTTTTCTCAATTTCTTCTTCAATAATATGTCTAGAATGATCAATTTGTCCAATCGAAGTTAATTTTTCTAACAATAATTCAAGGTTATTTTGATGCACTGAAACATCTAATTCAATGAATTTGCTAGATACTCTACAATCACGAATGGTTACAGTCATTCCATAAGTTAGATCTCGTGAATTGGAAAGAATATTTTTTGCATCTTTAGGTTCATAGTCAGAATTTTTCAAGTGTACCATAAATCTGTCCATAATTTTTTTCTGTAGTGATTTCATAAATTTGTTGATATTATGTTGAAGGTTTATATGAAATACTCGAAGGATTTGAAACATGTCAATGATTGAGACGTTAAGTGATGAAAAGAACTCATTTTTATCTAGACGAGAGATTATTTGTGATTTTAAGGGACTGGGAGGAAAACTCAAAAAACTAGAAGCAGTAGAAATGATTACTAAAGAATTCAAATTAGATGGAAAAATTGTAATTCCAATGAAGCTACAAAATCGTACTGGTCAGCCAAAAATTACGGGTACATTTTATGTATATGATGATGAAAAACTTGCAAGAAAACATGTAAGTCCTGTTATTTTTGATCGTTTAGATAAAGCTAAAAGTTCTAAAGAAGAGAAAAAAGATGAAAAAGCTGCAGATGTAGAACCAGCAAAGGCAGATGCAGAACCAGCAAAGGCAGATGCACCTGTTGATAAACCTGATACAAAAACAAAAGACAAAAGTGATGATAGCTAATGGCTGGAAAAAAAGGACTTAGTCCAAGTGTTTACAAATACTATAAAATAGATGGTGAAAAAATATCTAAAACACATAAGAATTGTTCTCGCTGTGGCAAGGGCGTTTTCATGTCAGAACACAAAGACAGAAGAACATGCGGTAAATGTGGTTTGACAGAATTTCTCTAATAAAGTCTTTTTTTTCTTAACTTTACTGCCTTTAATTCAAAACTTTCAATTTTTGAGATAAGGTTAGGCGCTAATCTCATTTTTGAAATTAAATCTGATGATAATTTTGTAATGTTAGTATCTAATGTGATATTTGTTACAGGAAGATTTTTTTCAATCCAGTGTTTTATCACTTTATCCTCAAGTTTATAATCTCTAAATCCTGATGGAAATTTTTTTGTTATATGTGAAAGTAATGTCTTATCACTAAATACAGCACGTGGCTCAAATAATCTTTCACTATCTGTATAAACATTTTCAAAAAGATTTGCCGAAATTTCATCAGAGATTAATTCCATATTAGAAATTTTACGCATTAATTCTAAATAATGTAAAAATTCGTGTGCCAAAATTGCATGTATTGTCCCCTTCAAACCATACGCCACTAGCGGTGCAGATATCTGAATAACAACTTGTAAAGTATTTTTCGCAACGACAGGAATTGTTCTTGCAAATAATATGCCATATTCGAATGAATTTGTACCTGATGAAGATATAGTTACAGAAGGTTCAACATACGCTAGAGGAAAATCAACACCAGAAGCTTTCTCTATTCTAGAAATGCCAGAAACTACATTTGAAAACCGTTTGACTATTAAGGAATATTCTTTTTTTGGCAAAATGCCATTCTGAAGTGCGTTTCTAACTTTTAGTAAGGGGTTCAATGTTGAAAATCATTATTTTAACTAGAAAAATGTTAATCATAATCTATGATTAATTATTTTGACAAGTAGATTTGATTAATATCAAATTTTTCGCAAGAGCATTGTATACCTAAAATACTACTTATGTTAGGAATAATGTTAAATCCGTCAACAAAACGTTTTATGGGTATACCGCCATCTGCCTCTATCTCAACAGTAAATGATTGTAAAGAATTTTTTTTATATTTTAATTTGTGAATTGCCCTTTTATGATGTTTATTATTAGAGTCGATAATTTCAATTGGGACAGTGACAAGTTGTTTTAACCTTTTCAGTTTATTGGATGAAATGTCATTTTTTGCCAAGACTAGCATCTTTATTTTAGATTTAAAGCGAATTGAGCCATTTGGAATATGATCTATCTTCCTTAATGCATGGATCATAATTTCATCAAGGTTGGATTTTTTTGCTAGTCTAACATTTCGTTTTTTTGGAGACAGTAATTTCGCAAAAAACGGTCTCCCATTACCCATAACAAGGCTTGTTTTATCTTCGCCGCCTATCCAAGTAAACTTTACTTGTTCTGTCTCAAATTTTTCATAAAGAAATTTAGATATTTTACCTTCAACGCTATCAAATGAAACTATCCCATGATTATTACAAAAAATACATCCCTTACCTTTACAGTCTTGACATGATTCCTCTTTTTGAGGTAAGCCTCTCTTATCTTTAATATATTTCCCATACAAAAATATGGGTTTTGTTTTCACATTACATTGTTCAGTTCTAAAATTAATTGTAAATGTGATATCAGCTAAAAGATGATCAATGCGTTTCTTTGTTTTACTTACAAATTTTTTCCCAAGTTCTCTTGTTACCGCTGTTTTTATCCCATCAACACCATGAAGATGAAACTTTGATCGTAGTTTATCATCCCTTTCAATAATAGATTGTTTTAAGATTGCACCAACTGTGAAAGTAGAGAATTCATATCCCATTGACGCATTCTGCATCATTTTTACATAAAGATCCGCGTTAGAGAGTAAATTTTTACAAATGTAACATTCTGTAACAGCTCTAGAATTTATTGAATTTCTAATTTTATTACCCAGCCTTTTCCCTGATGAGAGATGGGTGGAATTGATGAAAAATCTTCCTAAACAATTATCACATAAATCACATTCCTTAAGAATGGATTTTGATTGATGTATGATTTTATCGTGTTCTTCCGACACGCCATACTTTTGCATAAAAAATGTAGCTTAATTGAAAATAATAAACAAACGATTAACCCATTCCAAGTTTACGAAGAAAACCTTGCATCTGTCTTCCTTTAGATGCCTTCATCATATTTTTTGAATTTTTATAATTTTTTATTAGTTCCTTAACTTCATGCTCAGGCCAGCCAGAACCTCGTGCAATTCTCTTAACCCTAGAAGCATTGAGAAGATCAGGATCAGCCTTTTCATCTTGGTTCATACTTTGAATGATAAATCGCCATTTGTCTATTCTTTCTTCCATTTTATCAAGCTGATCTTCTTTGACCATGCCCGATAAACCCGGCATACTCTCAAGTAATCCTTGAAACGAACCAACTTTTGTAACCTCTTCAAGTTGATAATAGAAGTCTTCCATGTTCATCTTACCGCTTGATATTCTTTTCATACGAACGTCGTCAGCCTCATTTTCTAATCTCTTAGCCAAGTCCAATACTGCTTGAATGTCGCCCATACCTAGCAATCTACCTACAAAACGAGTTGGAGAGAATGTTTCCAAATCATCGATACGTTCACCCGTACCAATGTACATCACTTGTGCGCCAGTAGCTGCTGAGGCAGCCAATGCTCCTCCTCCTTTAGCGGAACTATCAAGTTTGGTAATTATTATTCCCCCAACTGGAACTATTTTATGAAATGCTTCGGCCTGAGCATGACACTGTTGACCAATTGTTCCATCAATTATCAACAGTGCGAGATCAGGCGAAGCAACTTTATTGATTCGCTTCATCTCATCTAGCAAATCTTTTTCCTCCTTGTGCCTTCCAGCAGTATCAATCAAAATTATATCAAGGTTAGAACTTTCAAAATGTTTTAAACCGTTTTTAACAATTTGAGGTGAATCTTTGTTTTTTTCATCACCATAAACTTCAACACCAGATTTTTCACACATTGTTCGCAATTGGACCAAAGCTCCAGGTCTAAATGTATCAGCACCAATTACACCTATGCGGTAACCCTGCTTTGACAAAAATCTGGCAAGCTTTGATGTGACGGTAGTCTTTCCACTGCCTTGAATTCCTAACAGGAGAACTTTGTTGATTTTTCCAGATTTAAAATGAAATTCAGTATCATTGCCTAACATCTTCGCAAGTTCATCATATAATATTTTTACAATATGATCCTTTCTTGACAATCCTGGTGGAGGTTTCTCATTTAATGAGCGATTCTCAATGTTTTTAGTGATTTCGAATACTAACTTGACATTAACATCAGATTGTAATAATGAACGTTGAACGTCTTTAGATAATTCTTTAATCAGTTCCTCATCAATACCTGAAGAACTTACTATTTTTTTAATAGCAGCCCTCAGACTAGATTTTAGATTATCTAGCATTAGAATCTAAACCAGCATCCTCTATTTCAAACCTTCCTCTATAGCCATCCCATATTGTTTTTGACTTGTTTATGTTAATAGAATGTGAGTAAAGCGGACAGTCAATAACAAAGGTTTCAGCCTCCCCACCTTCAAAATTTAGGTTGAATCCATATTTGTCAGATAATTTATTTAATTGCAATATATCATGTGCGGAAATAATTTTCCCCAACCATCTTTCATCCAAGCCGTCAGATGATACACTAGTTAAAATAAATTTAAAATTAGAAACGATTAGATCATTCATGTATTCTTTTGCGTTTATTTTCCATAACGGAGTAATTATCTTCAAATCATTTTCCTTACAGATTTTTTCAAAATGTTTTTTCTGAAATTCGCTAGATATGCCACCATGCACCAAGCCTTCAATTTGAAAATCTTGCTTAGCCCTTTTCAATAATATTTTAAGAGCATCCATTTCTTCTGCTAATTCATTAGAATCTAAAGTTGAAGTAATTTGGGAAATTTTCAAAGTCTTGGACTGTAATTTTGTTAATTCTATGGCAGGAAAATGTAATAGTTGGCTGTCCGAAGATTTAGGGAAAACAGTTACCAAGCATTTTACATCATGCCCCATTTGTTTTACTTTATAAATTGAATATGTGCTGTCCTTTCCTCCAGAGAATAATGCTGCTAGTTTCATGTATAGTGTACGATTAAAAATATTTTATTTTTTACCAAGGGATAAAATGAAGGATACCTCAATTCTCATAATCTTCATCAAATTTCAGACGGCTTTTCCAATTATCATCAGCATCCTAGTCATGATGATTTTTTGCGCATTATTTTAGTTCTGCCCATAACATTCCAATATTCAATATCATTACCCTGCTGTAATGTTCCCTCAAGTTCTTCTTCAATCATATCAACATCAAGAGTTTCAAATGTCTCTGAATCCATAACCTGTATCTTAGAACCTACAATAGAGATTATCTGACCTGCTCTTTTATCAATTAAAGGCACATGTATCTGCTGGTTTACCGGACCTACATGAGGACGTTTTTGCCCATCAAATATTCCTACTCCCACTATTCTTGCCTTAGCTGAGCCATGCTTTCCTGGTTTACTGGTATCATACTCAGTTAACCTACATGGATCGCCTGTCGGTTGATCAGATACTGGTAGTAAAATATAAGATCCAATTTTCAGTGATCCTAACTCAGTAGGCTTACTCATGATGAAAAAAGAACTATGAGGAGCTTTTGAACTTTTCTATTTTAATTTTTCAAGAAGAGAAAGGCTCACAAAGTTGTTCATTACAACACCCTTACGAGAAATGTTCTGGCGCACTTTCTCACAATACTGATTTATGCTTTGCGGGCTGCGATCATCAGATACCTCTATAACAACAATTTTTTGTGTATGGGGAAATACAAATTTGGGTTTCTCACTACAAAACAAATTCAAATGAGCAAATCCAGCTTGCCGTATCTTGTCTTTTTTTACGATAGTTTTTGAAACATCCGCTATAGCCTCAGAATCATTATATTCTAAATAATATATGGATATGAATCTCTGTTCTTTATCAAAATCTCTTTCAAAAAGCTCATTGTCAACAGTAAAAACGAACGTAGGTTTAGAATTAGTAAATTTTACCGCATCTTTAACTAGTTTTTCATCATCAACAAATTTTGCTAATAGATAATGATTAGTTGAGAATGGAAAGTATGGTTTACACTCATCTGAAAAAGTTGCAGTAACAAAATATATGGATTTTATGTTTCTTGAAGAAATCCACATATCCTTTACATCAATTGAGAATTTGTCATGCTGATATGGTACACAAACATATCCAGATTTTTTTGGTGTTGAATTCAACATATGTGTAATATTTCACCCATACTTAATTTTTCATAATTTTTTGTCCGGTATAATTAAGAAAAGATTAGTCCGATAGTTATTTAACGCCTAAATGTTTCGGTGATATTGTCCCAAGCTAGCTCAGCCTGGTAGAGCTTCCGGCTGTAGTAGTTGGCTTTAGGCTAAACTGAATTCCAGCCTATCAGGCATACAGAAACCGGGTTGTCGAAGGTTCAATTCCTTCGCTTGGGACTTACAACCCATTCAAGGAGTAATTACGCTACGGCCAATAATTTTTCTGTTTTTTAGATCTTCTAAAGCATTGTTTACTTCATCTAGAGAATAATGTTTTGAAACAATTGGTTTTATGACACCACGCTTAGCCAAATCAAGAAGTTCAATCATATCATTGTAATTTCCAGTGTATGCGCCCTGTATTGTTATCGCTTTTAATGGGATTGAGACCAATGACAAATCTATCGAACCGCCAAATAAACCAACTAGAACAATATTGCCTCGTTTTCTAATAACAGAGAGATCCAACTTGACAGTAGGAGGTGCATTAACAAAATCCAATATGCTATCTACACCTTTTTCATTACAAATTGACATAATGTTTTTCGAAGGCTCAGGCTGTCCATATCCAATTGCATTAGTGTTTATAATATTATTAGCACCAAATTCCTTAGCTTTCTTTAATCTCCCATCATCTAAATCAGCACAGATAATATTTGCATTACTAAGTGCTTTCGTGATTTGAACTGCCATTAATCCAAGTCCTCCAGCTCCAACTATCAAAATATTCTCCGGAGAATTTGAAATTGCCTTTTTTACTGCAGTGTAAGCTGTCAAACCAGAACATGCTAATGATGCAGCACCCTCTAGATCAATTCCTGAAATTTTAGCCAAGAATTTGTAATCTGGAATTAGTGAATATTCAGCATATCCGCCATCCTGAAAGACTCCAAGTGATTGTGGAGCTTCGCATAAATTGGTATCACCTTTCTCGCATGTTGGGCAACTACCGCAGCCTATCCAAGGATATACTAATACATCGTCACCAACTTTGATTCCCTCTACAGAATCTCCAATCTGTGCTACAGTTCCAACAATTTCATGACCAGGAATGACAGGAAATTTTACTCCCCTATCTGTAACTTTCATAAAACCATCTCCAGTATCATAACCGCCTTCCCAAAGATGCAAATCACTGTGACAAACACCCACTGCTTTGACTTTAACTAAAACTTGTTTACCAGTAGGAGTTGGAGTATCAATATCAGATATTTTCAAGGGCTTATTAGGCTCTATGATTTGTGCTGCCTTCAATGTCGGATTTTTCTGTTTATTATAATATAAGAGTTGACTGGAAGCAACAAAAAAATAGATTTGATAGTATTAGTGAATCGTTATTATACTAAATCTATGAGTGATGGCAAAGAAATTTCTAGCATTTCCCAAGACCCTGTAAACATTTTGTTTAACCCATCTGTAATTCAAAAAAAAGACGTTTGGCAAATTAACCTAATAGAAATTTTGAAACTATTAATAAAAATACTAGAGGAGACTGGCAAAAAAGACTTGAAGGTTGCAGGTATGGCAGCACTTTCTTCGTCTCTGATTTATCGAATGAAAGTAGAAAGTATTTTCGCTCTACAAAAGGCTGCAATGGAGAAAAAGCCATTAATTAATAGACGTGATGTTGATATTGACATTTTAGATATACCATATAGGCACGAGTCCACGTATTCCGTCTCACTTGATGAATTGCTGGATTTACTTGAGAACTTGATAGGTTCTATTGCCAATCCTCGTTCACGAAGGAATAGGCAGTTAGATTTTGAGGCTATTCAACCACCAGATTTCAAAGAATATTTCGTTTCATTTGAAGATGATGTAGCCAAGTATGAGAGCCTGATTATTCGCAAAATTAGAGGTACAGGAAGTGGATTGTTAAAACAAATTGTAGCAGATTTGGATAGTTTAGATTCGATAAGATGTTTTTTTACAGTTTTATTTCTAGCACGTGATCAAAAAGTTGAGTTAGAACAAATTGATGATGATATTCAAGTGACTTTAATCGATGATACAACAAAAAAAGAGAAAGAGGATAATGAAAATTCAAAATGAGGATCAAGTAGCGGCACGACTTGAATCTGCATTATATTCTGCTGGAAGACCACTAACTGTAGAAGAATTGATCAAAGCATCTGGAACAGAATCACGACAAAAAACCCTAGATGTATTAGATTCAATTATTAAAAAAATGAAAAGTGCATTCAAAGCAATTGAAATAGTTAACTTGCCAGATGGTAGCTATGTATTTCAGATAAAGCCAGAATACAGTTCGAGTGTTAGAAAATATGCATCAAAACCACTTTTATCCAGAGCTACACAGAAAACATTATCATATGTTGCATTAGAACAGCCTATAAGTTCAAAACAACTTTTGGAAGTTAGAGGGTCTGGTGTTTATACGCATCTAAAAGAATTACGACAGCTTAATTTTATTGAACACCAAACTGTTGGAAGATTAAGAATTTACTCAACAACAGAAAAATTTCAAAAATATTTTGGGATCGAAGGTGATGTCAATGTGCTTAAACAAAAATTATTCAAAAAAATAAGAAAATAATCAAAAATAGCATGATTCATTCGATTTGTATAAATTAGAGTTGATTTGACGTAGTTTGTGAAAAAGTCAATGGAAAATCTGCGTACAAGTAAAATAACCGGAGGACGCAGACGTGCATTACGCTCTAGACGAAAGTATGAGATAGACAGATTTCCTAATGAAGCGTTAGTTGGAGACCAAATAACAGTTACAAGAAAAGTTCGTGGAAAAAATGTCAAGACAGCAATTAAAACAATTGATTCTGTTAATCTTGCAATAGACTCCAAGATTAAAAGAGTAAAAATAATCAAAGTGTTAGAAAATGCTACAAATAATGACTATCAACGACGCGGAGTGGTTTCTAAAGGTGCAATACTTGAAACGGAAGAAGGAAAATGTAGAGTTGTTTCGAGACCAGGACAACATGGCACTGTAAACGCAATATTAGTAAAGTGATTTTATGAAAGATTACGAACACATCGTAATCTGGCTAGATTATTTTAACAAAACATTATCTAGACAAAAAGGAAGAAGATTGGCAAAAGACAAATGTGTTTTTGATCCATCTCTAAATGAATTAATTGAATCAGCAAAAGCCGCTGGACTTGAACCAACAACAACAGATGATCAAGTAAGATTCCCCAGAAGACCTTTTGTCAGATCAGGATATATCGTATTAGAAAAAACGCTGCCAAAAACAAAAATTCTTGATAAAATCTCAGAAAAAATGGTTGTAAAAAGAGCCAAACAGTCAAAGTAAAGTTCTATCAAGCTCCAAGCTAAAGTAAAGTTGACAGAGTGTCTGTTCAACTAATAGATCTTTTTAGTTATAATTGCAGGAGGTAGGGGAAATTTTGCATCTTGCCACTAGTGGCAGAGTCATAGTAAGACTTTCGAAAATAGTAACACAAGATCAGATACTGTGTGATGAAAATAGTACTAATGTTGCAAAGGTTACAGAATTAATCGGACCCGTTGCCAAACCATACGCCTCCGCTATATCTTTGACTAACAACATCAAAAAATTTGTTGGAAAAAAGATGTTTGCTTCTGAGGCTCCGCCTGCAAAAAAACAAAACAGGAGAAAACGAAAATGGAAACAATAGAACTAGAAAAGTGTACGGTCTGCAATTCATCATTCATTGATGACACAGATAATGGCGAAATAATTTGTTCTGGCTGCGGAATAGTAATGGCAGAACATATGGAAGATCATGGCCCAGAGGCAAAAAGTAACAGTTTAGAAGACAAGATGAAACTTGCCAGGGCTACTGGTCAAACATCGTATTCTCAGCATGATTTGGGAATAACTACAGAAATTTCTGTTGGAACAAAAGATTTCAGTGGAAAAAAAATTAATGCAGAAATGCAGAGTCAAATGCATAGGCTAGGAAAATGGCAAACAAGAGTAAGAGTTGCCTCGTCACGGGACAGAAGGTTGTCAAGCGTTTTAGGAAAGATTTCAGAAATTTGTCAGAAATCCTCGCTTCCTAAAAATGTCATAGAAACAGCCTCAATCATTTACCGAAGTCTTGATGGAAAAAACATCCAAGTCAAAGGAAAATCGGTGATTAGTATTTCTGCAGCAGTAGTTTACATGGCATGCAAACAATGTGATGTAATTCGCTCCCTTCAAGAGATTCTACGAGAAGTTGTCACACCAAGAGATGTAAAATCAAAAACAAAACTGGCTGCAAAATATTACAGAACGTTAGTAATGGAAGGTGGAACTAACACAGCGCCAGTTGTAACCATGGATAAGTACATTTCAAAGATTGCAAACATGACAAATATAGATACGAGAGTAGAAAGACTATCTCTTGAAATTGCAGAGAAAACAAAAGACCGTAATTTAGCTGATGGGAAGGCACCAAATGGAATTGCTGCAGCTTACTTGTATGTCGCATCAATTCTTCTTGGACAAAGTGTTCTTCAAAGAGACATATCTAGCGTCTCTGGTGTAACAGAAGTTACAATTAGAAATAGGTGTAAGGAAATTCTTACCAGTTTCAAATTGAAGATAGCACTTAGACCATCATTAGCTAAAAAATAATCCTTTTTTCTTTTTTTTTATTTTAAACAGAATCAAATAAACGGGTTAGGAATAGCTAAAATCCGCCTCGATTATATACAGAACTGAATTTTAAGCACCATGGCAACTCTGGAAATTAAAGACCTTTGTGTTTCAAGGGAAGGCAAGGAAATTCTAAAGGGAGTTAACCTGAAAACAGGACCTGGAGAGGTACACGCTATAATGGGTCCTAATGGCTCGGGAAAAAGTACACTAGCGTACACATTGCTTGGTCATCCAAAATACCAGGTAACAAGCGGCGACATTTTGTTGGACGGAGAAAGTATTTTGAAGTTAAAAACTGACCAAAGGGCAAAAAAAGGGCTGTTCTTGGGATTTCAATATCCAACTGAAGTTTCTGGTGTAGGTTTTTCTCATTTTCTAAGAACTTCATACAATGCACTAAGCAAGGCACTCAAAGACGATGAGCGTGATGTCTTCATAACCGTAAGAGAATTTCAAAAATATCTTAAGGAAAATGTTAACGCTGTTGGAATGAAAGATGAATTCCTGTCAAGATACTTGAATGAAGGATTTTCTGGCGGTGAAAAAAAGAGATCAGAGGTATTGCAAATGACTGTATTAAAGCCAAGAATTTCTATATTGGATGAACCTGATTCGGGGTTGGATATAGATTCAGTTCAAGCAGTTGCAAAGGCAATCAGCAACACGTTTGACAAAAATACAACTACAATCATGATTACACACTATGCAAGAATTCTTAATTACTTAGACAAGCTGGATTATGTCCATGTTTTTGCTGAAGGAAAAATCTTGAAGAGCGGTGACTCATCTCTCGCAAATGAACTCGAAGAGAAAGGTTATGACTGGGTAGTAGGAAAGAAATCTGACTAAACATTGGAAGCAAGCGACAACGAACAATACTTTTTTAATTTTTCATTCTTTAAGATTGATCCCAAATGGAGATGGATGGCAGATCTAGCCAAGGAAGAATCTGCCAAAGAAGTTGAAAACGTAATTATTAATTCTGGAATAAGATTTAGATCATACTCAACACTTGGCTTGCGCGATGATGCGGAGTTTCTGTTTTGGTTTGCAGCAGAGACAGTAGAAGAAATTCAAAATGTGATTTCAAAGCTTTACCTGACAGTGTTTGGAAAATACATCATACCATCAAGAGTTTATCTTTCATGTACAAGGTCTTCTACATACGCAAGAAAGGGAACTCTCCCATCATTTGTTTTAGGCAATGAGCCGCAAAAATATGTAATAGTATATCCATTTACCAAGACAAGGGAGTGGTATCTCTTACCACAAGAACAAAGACAGAAAATGATGGATCAGCACATCAATGTAAGTGAGAAATACCCTCAGGTTACACTGAATACAACATATTCATTTGGAATAGGTGATCAGGATTTCATGCTAGCGTTTGAGTGTGATGATTTGCGTGACTTTCAAAACCTAATCATGGATCTAAGACAGACTCCAGTCTCTGCATATGTTGCAGTTGACACACCAATGATTACCTGCGTGAAAAAAGACATTGTTCCTATAATCACAAGCTTGGGATGATGAACGCGTTAAAGGAATGGGCAACTGTTGTCAATGCCCTTGAAAACGGAGATCAAACTGTACTTTTGAGAAAGGGAGGAATCCTAGAGGATTCATCCGGTTTTGTAGTTGAAAGTGAAAAGTTTTTTTTATTTCCAACATTTGAACATCAAGAAACAAAACACCTCAAGCCACAATTCCACAAATACTTGGAAGATGCTCTAGCAAGCAAACCAAAAGATGGGATTAACAACATTACCTCTTTTGCACATGTGTTATACCAAAAGGACATTGACTCTGAAGACAAGATAAACGCACTATCACCGTTTCACATTCTCAGTGACTCTTACGTCAAGGAAAGAATTGAGTGGCTTCCCGAAAAATCAATGAAGGCACTGTTCTTGAGAACATACAAGGTTCCGGAGTTTGAAATTCCAATAAAGCCTGAATATCACGGATGCAAATCTTGGATAGAATTAAATGAAAAGGATCAAGATGCAAAATCAGTTTTGAGCGACGATGAGATAGAATCAAGGATGAAAGAGTTCAAGGAGATTGTAGATTGAAGTATAAAAAATTAGGAAAAAGTGGAATCAAGGTTTCTGAAATAGGATTCGGCGCATGGACAATAGCGCTAAACTGGTGGGGAAAAGAGATTGAGGAGGACGAGGCAAAAAGAATGCTAAAGAAAGCATATGATGTTGGAATCAACTTTTTTGAAACTGCCGACATGTATGGAAAGGGAAAGAGCGAGAAACTGATAGGCGAAGTTTTTTCCGGAATGCGTGATGAAGTTGTCATTTCAACAAAGTATAGCTATGATTTTGAAAGTGTTGATCAGATTGGCCACAAGGAACTGCCACAAAGGTTTGATGCAGAGTTTACAAATAATGCGCTAAAGAACAGTCTTGCCAGATTACAGACTGACTATATCGATGTTTATGGCTTGCACAACCCAAAACTGAGACACATCCACGATGATACAATCTTCCAAACGCTTGACGGCTTGATTGGAGACGGAAAGATCAAAACATACCAAGTAGCATTAGGTCCTGCAATTGGATGGACGGAAGAAGGAATTGAGGCTATGGAAAGGAAAAATGTCAGTGCAGTACAAACTGTTTACAATATTTTAGAGCAGACACCGGGCAACGAGCTTATTGAAATGGGTGCAGAAAAAGATGTTGGCATACTGGTTCGTGTTCCAGATGCCTCTGGAATACTGACCGGCAAGGTTGATGCAAATACTAAGATTGACGAAAAGGATCACCGCTCTGTTCGCAAGGGCGAATGGATAAAGGCATCATTGAAAAAAGTAGAAGAACTTCGCCCAATAGCCGAAAGAAACGACCTTAGTATCATAGAACTTGCAATCAAGTTCATCATATCAAAAAATCCAATCTCATCCGTACTGCCAACTGTCATCAGCGAGGAGGAAATCGAAAAATTTGCCGCAATGTCTGATGGAAATTACATCAACAGTTCCGACATGAAGGAGATTGATGAGTTGTATAACAGCTGGTGGAAAGAATCTCCTTACGAACTAAAGGCTACAGTGCGATAGAATATCATGAACGATAAATTAAAACCAAATCAGGAAAAAAAAGTTATAGAAAATTTTGTTGAATGTATAATGGATGATTTAGATTATTATCACTTTGATGAATTGATTATAGAAAAATATAAAAAAGAATTATTCCAGTTTTTCACGAAAATTTCTGAAGAACACAGTCTTTTTTCACCTAGATTTGATCTTTCAAACAAAAAGAGCATTGTAAACGATAAGGAAAAAATCAAAAAAGCTACAACGTTCATTGACTCATTTCTTGTAAGAACCAATACCAATCTCAAAAAATATGCTGCCTCCAAGGACTTGCCAAAAAAAGAGTCGGTTATTGAGATTCTTGAAAGCCAAAAAAGGGTATTAGAGAAAATTAAAGAAATCTTAACTTAGGCAGGAATTTTCTCTTCTAAACTGAATTCATTCTCGACAAAATACTCTACCCTTGTCTTCTTGAATTCCTTTGCACTGAATAGAATCTTGTATTCGTCAACATCAATCTGTTTCTGAATTTGTCCAGCAACCTCTCCCGCCTCGTCGACAGACTTGCAATGAATCATTGAAAACACATTGTATGGCCAGTCTGGATATACAGGTCTCTCATAGCAATGGCTTACCTGTGGGAAAGCGCCAAGCTTGTTTCCAACTTCGGTGATTCGCTCTTCTGGAACTTTCCATACAATCATTCCGTTGGCAGTAAAGCCAGCTTCTCTGTGTCGCAAGATTGCTGCATACCTTCTCATAACTCCAATCTCTTCGTAATGATGTAACTTTTCAAAAATTTGCTCCTCGGTCATTCCCAGATTTTCTGCAGCCTTTTGGAAAGGTCTGTCAACTATCTCCATATCTTTCTGCAGCTCTCGAATGAACTCCTTATCTTCTTCGGTTGGGACAAACTTTACATCGATAACTTTTTTCTTTTCTTCGGATGGCTTTACATCATGCTTTTTGTCATCAATCATGTCCAGCTTTACTCCAATCTTGAACAGTTGTAACGTAGGAAGCATTCTTGTCTTCTTGATTCCGTCCAACTTTGAAAATTTCTTCAACTCCTTTTCCAAGTCTGTGCCAGGAGGTACAGCCAAAGTAAACCAGAGATTGAACTCATGTTCCCTTTCATAGTTGTGGCTTACGCCGGGATGCTTGTTGATTTGATGTGCAATGTGTTCCAGTTTGTCAGGTTTAATCTTCATTGCAACTAGTGAGCTGGTATATCCCAGCTTCCTTGTGTCAAAGATTGCACTGAGCTGTCGCAACACTCCCTTTCTCTTAAGCTGAATCAGTTTTTCCTTTACTTCATCAGGTGAAATTTCAAATTTCTTTGCAATTTCATCGAATGGTTTAGCGACCAATGGAAATGTCCACTGTATCTCGTTTAGAATTTCAGTATCGAGTTTATCCATATTAGACAATATACCAGATCTTTAGTGTCAATTAAAAAATGTAACTGGCTTTCTCGAATCTATAAATATCATCCATGGTGCGCCTGAGTATTGATTGTTGATCTTCACCTAAAGGGAAACCTTGTCATCGTGGTTGGCTCTGGAAACGAAGGCATGAAGAAAGTGAGCTCGCTCTTGACGCAGGACTGTGAAATTCTTGTGATAAGCAGTAATTCAAATTCTCAAATTACAAAATATGTCAAGCAAGGAAAAATCAAATTTAAAAAAATCAAACTAAAGGATGCAAGCTTTCTTTCAAAATACAAACCATATCTGGTCATGGCTACTACCACTGACAAGGCACTGAACAGAAAAATTGTTGAGAAGGCTAGGAAAATGAAATCCTATGCCTATGCGTCAGATGATCCTGAGATTAGCGACTTTTCCCATCCTTCAGTAATCAACATAGCAGATACAGTGCAGGTTGGAATATCAACAGGTGGAAGTAGTCCTGCGATGGCAAGAAAGATCAAACTAAAGGTAGAATCTTTCTTGAAGAAAAATATTTCGAGCGAGGACATCTATCAAATCAAACTGCAAAAATTTGCAAGAATTGAGGCAAAACAAGTGCTCTCAACACAGCTAGATCGCAAAAAATTCCTGTACGGAGTAATGAATGACAAGCGTGTAAAAGGATTATTAAAAGAAGGAAAATACAAAATGGCACAGGGACGAGTAAAAAAAATGCTGAGGGAATTAACATGAAACAAAATATAATCAACGCTCGAGTAACTTTTAGGAAATCACCAATTCATGTTTTGGAAAAATTTGCCTTCAAAGATATGCCCAATGCATATTTAACTTTCAAAAAAAATTCTAGCGTTTCAGAATGTGTAATAATTCAAACATGTAACAGGATTGAACTCTTTGCCACATCAGATAATCATAACGTTGATGAAATCAAAAACATATGGGCATCACTTACTGGACTAGAGGATAATGCGTTTAGAGATACGCTCGAAGTATGTGAGAATAGGGACGCATATGAACATCTGTTAAAACTCACATCAGGTCTGGAATCATTGGTTGTTGGGGAAGAACAAATTCTTGGTCAAATTAAAGAATCAATTTCGGCGGCAAGAAAGGTTGATGCATCAGGTAAAAGACTGAATAAATTATTTGAAAGATCTATCAGGATTGGAACCCGCATCAGAAATTCTACTGGGATAGGTAGGGGTGGAATATCCCTTGGTTCCATGGCGGTAAAACTTGCGGAGGAAAATGTTGATGACATTAAATCAAAACACGTGCTGCTCATTGGTACAGGGGAAGCTGCAACGATGGTTGCCAAGTCCCTAAAGAAAAGGGGTTATGCATTCAATGTTACTAGTCGAACTTTAGAAAGATCCGTTGGATTTTCTCAAACATTGGGTGGAAAACCGGTAAAATTTGAAGATGTACTAACAGGATTCAGCGATTATGAAATCATATTTGTTGCGACCACAGCGCCTTATTTCCTAGTTACATTTGAAAAAATGAAGGATGCTATGAAAGATAAATCTGGAACAATGATACTTGATTTGTCAAACCCTAGAACGGTAGATGAAAAAGTTGCTACTATTCCTGGAATTAAACTAATGAACATTGATCAGATTGCCGAGATGGTGGACAAAAACATGAAAAATAGAAAAGACAAAGTTTCTACAGTGGAAAATATAATTAGTGAAGAAGTTCCAATTATTGAAGCGACGATGAAACGACTTGATGCAGAACCACTGGTTAAGGATGTCTTTACCAATGCAGATTCTTTGAGAATAAAGGAACTGCAAAAGGCACTTCAAATGTTAGGGGAAACTGACGAAGAAAGAATAAGAATCATTGATGACTTGACAAAGGCTGTTGTGGAAAGTATTGTTTCTACACCCATGAATAATTTAAGAAAAGCCTCTGAGCAGGGAAATCCTGACTTGTTGGATATTGCAAGTAAATTATTCGTCTATAAGAAAAAGGAATAACAAAACTCTAACCTAAGATTATATTGTATGTTGTTTGATTTTTGGCATGACTACATTTCCCTCAAAAAGATTGAGACGGCTAAGAGTTAATGAAAATATAAGAAACCTGGTACAGGAAGTTAGATTATCTACAAATGATTTGGTCTGCCCAATTTTTGTGGAAGAAGGGCTGAAAGAAAAGAAATCTGTTGATTCAATGCCAGACATTATGAGACTGCCTTTGTCAGAAGTTTCAAATGAAGTGCAAAACATTTCTGATTTAAAAATTCCAGCAATAATGTTGTTCGGTATTCCTTCGCAAAAAGATGAACAAGGAACCTCTGCGTTTGCAGATGATGGTATTGTACAGAAGGCAATTTCTGAAATAAAAAATAATTTTGGTGATAAAATTTCTATAATGGCTGATGTTTGCTTGTGTCAGTATACCAGTTCAGGTCACTGCGGAATAATTAATGACAAAAAGATAGACAATGATCTCAGTATTGAAACGTTAACCAAGATTGCAGTTAGCCAGGCAAAGGTTGGTGTAGATGTAGTTTCTCCATCTGCAATGATGGATGGGCAAGTTTCTGCTATAAGAAAAGGACTGGATGATGCTGATCTCAAGGACGTGATCATAATGTCCCATTCAGCAAAACACAGCTCATCATTTTATTCACCATTTAGGGATGCCGCGGAATGTGCACCACAGTTTGGTGACAGGAAAACATACCAAGTTCCATTTACAAATCCACGCGAGGCGATGAGAGAAGTTGAAGCGGATGTTGAAGAAGGTGTGGACATAGTAATGATAAAACCTGCACTATCCTATCTTGACCTGATTGCAGAAGCCAAGAAAAGATTCAATATTCCAGTTTCGGCATACAGCGTATCTGGTGAATATGCAATGGTGAAGGCTGCTGCCAATCAAGGATGGATTAATGAAGAGCAAATAACAAACGAGATTCTATCTTCTATCAAACGTGCTGGAGCTGATTTTATCGTTACATATTTGGCAAAGTCAGGCGCAAAAATAATTAGCGATAGTTCATGATAGACGACCAGCGCTTTGAGATACAATCTGCTTTTGACTTATTGCCACATGTAGTAGGTTGCAGTTGGGCTACTATCTGGTTTCGTCTAAACAAAATTAAAAAACCAACAAGGGAGGAATTTAGAGAAAAGGTAACTGAGTATTTCAAAATGTTAGATCCTTTGGTAAATGTATATCCACGGGATAAAAAATTTGAAGAGATCATCAATTATTTAAAAAAACGAAACGCCGTAGAACTGGAAAAGATAAGTGGTGGGAAAAATCCTGAGGTTGAAAAGCGATATGACAGATACGTCGATTACGGGTAAACCCTCAAATCCGCCATAATTTTGGTCTGACAAACTTTAATTTTCGTTCAAACAGAAGTACCTGCCAATTTATACAGGTGAAAAATATCACGGATCCTATTCCAACAATATCCGCTGCGATGATGCCAATTATTCTATCTTCGAACAGTTGTAAAAATGGCGTAAGTACAGCTTCGCTTATTGTAATCATTATGTAATATGATAAAAGTCTCCCACACCAAAATCCGATATAGAGTCCAATACTTTTTGCCCTCATCATGCCATATGCAATGAATAGCATATTGCTGGGTAGTGGTGTCGCTGCAAACAGAAAAGATGTTAGTGTATATCCAAATTTTTTCTTATTTAGAAAATTGCCTATAGCATCGAGATTTGATTCTTGTTCCTTACCCACAAATCTTCGGAAAAAACCGCTTATGTGCTTTAAAAAGAATCGGCCTATTGTAGCACCAGTTGCTCCAACTAATGCCAACACAAATGGATCTAGTGATGCATCTAACGCAAAAAATGATGAAAGAATAATCCAGGTAGGAGGCATTAAAATCGGTGCCGCGTTTACTGCAATCAGTAAAAAGAATATCCCAATGTAGGAATATTCGATAACTGTCTCAATCATGTCAGTCATAGATTATAGAAAGATTAGATCTCTAAAACTCTTGAGAAAAGATCGTGCTTACATTATTTTGAAATAAAATGCAGGAGGTGGGATTTGAACCCACGAACCCCTAAGGGAAAGGATGGCCCATTGCCGAATCTTGAGTCCTTCTCGGTTGGCCGGGCTTCGATACCCCTGCACTCTAAACTGCTTTAGATCATTTAAAAAAAGTTATTAATTGAAGAAATAGAGATTTTTGTATGACTACATGCGAAGAAGCAAAACAAATGAGAAGCGGAATAAATATTCAAGCAAAAATCGTTGATAAAGGTGAAGTCAGAACTGTAAACACAAAATTTGGTGAAACCAAAGTTTGTGATGCATATTTGGAAGACGAATCCGGTAGAATCAAACTTACACTTTGGGCTGATGACACAGAGAAAGTGAAAAATGGAGACGAGGTTAAACTTGAAGGTGGATATACAACCACTTTTAGAAATGAAGTCCAGTTGAACAAAGGTAGAAAGGACGGAAAACTGGAAGTACTGTAGTACGGTACTAAAATACAATAATTAATTATTTTTCTAATTTTTTATCTTTTATTCATAAATTGGATTTTGCAAAATATTGTTGATGATATTCTTCTGCCCTATAGAATTTTTCCGCAGGTTTGATCTCCGTTATTATTTCAGCATTAAATTTTTCTCTTGCGACAGGAGCCAATTTCGTTTTCATTTCAAGAGCATCTTTTTCTTGTTCTGGTGTGTGAAAAAATATTACCGATCTATATTGCGTTCCTATATCTGGTCCCTGTCTGTTTGGTGTGGTTGGGTTGTGATTATCCCAAAAAATTTTCAGCAGAACTTCATAGGGAATTTCTTCCGGATCGTAATCAACCTGGACTGATTCCGCATGACCAGTTGTGTCTGTACATACGTCTTCATAGGTGGGATTTTGTTTCATTCCGCCAGAATAACCAACCTGTGTTGATTTTACTCCCTTTGTTTTTCTAAATATCTCCTCAACATGCCAAAAACAGCCTGCTCCGAATGTGGCTTTCATATTATTTTAATAGCAAATATCTAATTTATAATCTACATGGAAAAGGCAGACATTGAATCAATACCAATTAAAAAGACATTTGATTTAAAAGACGAAAAGGATGCTTATGATGCAGCTGAGGAGATGGTACGAATTGGATTTTACAAAGAAAAAAAAGGATTCAAAGTATTGATGCCAAAAGCATCGAAAAAGACTGCGAAGCGAATTGGATACATAGTTACCACAACTGTTACTTCTAGTTTGAGGAAAGAAAATCAGGAGAGGGATATTAGATATTGGACATATCATCATGACAAGGAGCATTATGGTATTGTGTTAGTCAGTTCTAAGGTTGTAGAAGAATTAGACTTTTGAATTGTTTAGATATTCAGAAAGCTTAAGCTTGTTTGCAAGTATTGCAGCTATTATAATTCCAAACATAATACCACCGATTACATCCATTGGATAGTGTTGTAGTAGATAGATTCTGCTTACTGCCATGGATACAGGAAAAATCCATAAAATAACCCAACCACGTGGAAACCTATCTGAAAGTGCATAACCCAGGACAAATGCAAGTGCAGACGCACGTGCCACATGCCCTGATGGAAACGAACCTTGACCACCTAAAACCGTAGTATCACTTTCTACATCCATAGGCAATTCACTGCCCAGATATTCAAGATCCGGTCTTGGACGATCAACCACATAATCCTTCAAATATCCTGCCAGTACTGTTGCAATCAGAATAGCCAATAACAATATGAGACCCATACGTCTAGTTTTTCGCCATACAAACATTACAAAACAGAAGATCATAATTGGGATTATTCCCCCAATTTCTGTCAAAACCCACATCAAAAGATCTAATGATGTATTACCAGATACTGATTGAAAATATAGTATAGAAGACTCGTCAAATTGCTCAGTAACTTCTGTATATACTAACCCTGTTATAATTAAAAACGTGATTACTAGTAGAAAAAATCCACGTGAACGTATTTCAAAGATAAATTTCTGCATTAATCACTTTTCCACACGATCATTTTTAATTTTGCTGATCATAGGAAAGACTAAAAGATTTTAACAGGAATCAAAAGAGAAAATATGTGAAATTCCTAACTATTGATGATTTTGACTTTAAAGGTAAAACTGTTTTTTTACGCGTAGATATGAATTGTCCTATAGATCCTGACACATTAGAAATTTCTGGGACAAAAAGAATTGAAGAGATTATTGAAACAATTAATTCGTTAAATAGTGCTAAAATTGTAATTGCATCACACCAGGGAAGAGTTGGCAATAAAGATTATACTAGTATGGAAAAACACGCGGAAGTACTTGAAAAGCTGTTGAATAGAAAGGTAACATATGTCAATGATGTTATTGGCTCTGCAGCACAAAATGAAATAAAAAAACTAAATGATGGTGAAATTCTGTTACTGGATAATCTAAGATTATGTGCTGAAGAAAATTATGAGTTTTCTGGATCCAATGCTGCAAAAACCATAATGGTTAGACGGTTATCAAAATTGTTAGACCTTTGCGTATTGGATTCGTTTCCAAGTGCACATAGATCTCATCCATCAATTGTAGGTTTTCCATATGTACTTCCAGCATGTGCAGGACGCCTTGTTGAAAAAGAAGTTAAAAAACTGGATGAAATTATGGGTGTAGCCAAAGCACCTCATGTACTAGTTTTAGGAGGTAAAAAGGTTGAAGACAGACTTGAAGCAATTAGATTGCTAATAGAAAATGGTAGAGCTGATCATGTTTTACTTACTGGCTTGATTGGTAATGTATTCTTAAGAGCCCAAGGTAGAATAAGATCCACTATTGGAATTAAGAGAGAAAATGAAATTGTTGCTAAAGCACACACATTGATAGGAGAATTTCCAGATGTTTTCTCAACACCGGTAGATGTAGCAATAGAACAGGATGGAAAAAGAGTAGAACTGGATATTAGAGAATTAAACAAGGATGATGAAATTTATGACCTAGGTCCAAAAACCATAGAGCATTATGGCAAGATTATATCTGAAGCAGGAACAGTGTTTATCAGTGGTCCTGCCGGATTTTTTGAAAAAGAAGATTTTGGTTATGGAACAAAGGCACTTCTAGAAGCAGTAGCATCTTCTATGGCAACAACAATAGTTAGTGGAGGTCATCTTTCATCTGCTTTAAAAAAATTCGGCTTGGTAGAAAAAATAACACATATCAGTACAGCTGGTGGCGCATTGGTACGTTATCTAACTGCCACCAAATTACCAATGATTAAAGCTCTTGAGGAGTCAGCGGAAAAATACAAAGCTAAAAAGTAGAACCACAACTATGATTTTGGCAGATCCTATTCTCAGACGATATAAGATAACTTTCTTTTTTACATGAATTACACTGAATTTTCTCAATTGGTTCGAATAGTTTGAACCATTGTGTATTAAGATTCTGACCAATATTACGCAAAATTTCAGCGTCACATAATTCCTTAAAATATACTTCCATATCGATTGCTGTCAAAGACGGATCAATCTTTTCATTTTGCTTTAAAATTTCAAAAACTTGATCATTGTTGAATTTTAGGTCAGCATCATTGAAATTTTCAAAAATTATCCTTCTAATACTAGTTGTTATTGGATTGTTATCCACCTAGTATAGAGATGCAGCTTCTTCTTTTAAGTTTCCTGCAGCCTCTGTGTCATTCATTTTTTCAACAAAATAAGAATAAATTCCGTATTTCAGTGCCTTTAATGAAAGCAATGCACACTTGATTCGTACTGGGCTTGTTTTGATTAGGTGTTCTAGACCAAGTTCTGCTAGCAACTCGTCCTTTTGAAAATTTTTCACTTCATCAAGATTTTTGTTTTGTATCATTTCAGTTAAAACGGATGTACATGCCATGCATATGGCGCATCCCTTACCATCAAATTTTACTTCAGTAATTTTAGTCCCATCTGTGTTAACATACAAATCAATACTATCACCACAGAGAGGATTACTGTCATGTCTGTGTATCTGAGGATCTTCTATTTTACCAAAATTTGAAGGGTTTCTAGAATATTCAATTATCATTTCTGTATAGATAGGATCCCCACTCATAATTTGAACACCTTAGCAACCTCTTCAAGTGAATTAATGAGAGCATCTATCTCTTGCTTTGTAGTGTAAATGTAAAAGCTAGCACGGTTAGTTGCAGCAACTTCAAGTTTCTCCATCAATACTTGAGCACAGTGATGTCCTGATCTTATTGCAACACCATTTTTGTCAACTATGGTTGCAACGTCATGAGGATGTACATCTTTAAAATTAAATGAGATGACACCACCCTGTTTTTCAGTATCCTTAGGACCATAAATGACTAGGCCCTTAACTTTGGACATTTTTTCTAATGCATATTCTGTTAACTCAATTTCATGATTTCGAACATTATTCATTCCAATTTTTGTGAGATAATCAATGGCAGCTGAAAAACAAATAACGTCAGCCACATTAGGTGTTCCAGCCTCAAACTTGTATGGAAGATCATTGTAAGTAGTTTCAAATTTGTGAACTTCCCTTATCATATCTCCACCGCCTTGGAAGGGTCTCATCTTTTCTAGTAATTCCTTTCTTGCCCATAGGACACCAACTCCTGTTGGACCTAACATTTTGTGAGCCGAAAAGGCATAGAAATCACAATCAAGATCACTGATGTCTACTTTCATGTGTGGAACCGCCTGTGCTCCATCAATCAGAATTTTAGCGCCAGCGTTTTTGCATTTAGTTATAACTTCTTTAACATCAGTTATTGTTCCAAGAACATTTGAAACGTGGCTAACAGCAACTAGTTTTACCTTACCCGTTGCAAGATGCTCATCAAGTTGTTCTAACATTAATTCGCCATTTTCATCGATGTCGATATACTTGAGTTCCGCACCAGTTTCCTGTGTAAGTATCTGCCATGGAACTATGTTTGAGTGGTGCTCATACTCTGTTGTAACAACAATGTCACCCTTTTGCACATTATCTCTGCCCCATGCATAAGCAACTAAATTGATAGCCTCTGTTGTTCCTTTTACAAAAATTATCTCCTTGCTATTTGTAACATTTAGGAATTTTGTAACTTTGTCCCTTGTTGCCTCAAATGCCTCTGTAGATTCTTCCGCCAAAGCATGTACTGCCCTGTGGATATTGGAGTTATGGTTTTTGTAATAGTCGGTAATTGCATCTATAACCTGAATTGGTTTTTGAGTAGTTGCTGCATTATCCAAATATACTAAGGCCTTATCGTCTCTAACTCTCCTTTCCAATACGGGAAAATCACTTCTGCATTGTGTGTCAAGAGATGATGTGGTACTTTGCAATTATCAAACACCCCTACCTATACTTGTAATGTTGCTCAACTTCTTCGTTTTCATTATAACGTGTCTCTTCTACTTCAACAATAGCCTTAAGATTCTCATCCATGTTAATTGTTAATTCTTTATTCGCCCATTTTGATTCAATGATATTTGAGATCCATGCTCTTACTTGATGAGACATGGTTCTGGAAAGTGGTTCTAAGAATCCTTCAACAATTATCCGTTCTGCTTCAGAATAACTTAGGCAGCGTGTACCAAGATAGAAAATTTGCTCATCATCCATTTGAGCAACTGATGCAGAATGAGTTGCTTTCACATCGTTTGTAAGAATTTCAAGTCCAGGTATTGAATCAGATTTTGCGCCCTTACTTAATAGGATGGAACGTCCAGACAAAAACGAATTCGAGTGTGCAGCCTGCTCATTAATTCTAATCATACCTTTGAATAATGATTTTGATGTGTCCTTTAGAATTGATTTTTCAACAACTTTTCCGTCCGTCGATTGAGCGTTATGATTAACAATGGTATTTAGATCAAATGACTGGTCATTGTTTCCAAAAACTACTTGAGCATCATTTACAGCAGCGCCTGTACCATCAAGATCATAATCAAGTCTATATCGTGACAACATGGAGCCAAACAAACCAAGATACCAATTTATCTTAGCGTCTTGAGCAAGATGGGTTCTTCTGGTAGAAAAGTTAACTGTACTTTGATCCATAATTTGTAATGTAGTGAAATCTAGTTTGCTATTTTCACCAACACGTGTGTCTAGCAATTCAAGATATGCTTGTTGCTTTGATGCCTTTGGAGCATAAAGTTCCTGTACAACTGAAGCTTGTGTATTTTTTTCAGCGATGATCATATTTCGAGATATTGTGGATATTCCATCTAAAGATAAACATGACACCAAATGAATTGGTTTGTCAATGGTAAGATTTTGTGGGATGTAAACAAAAATTCCTGAATTAAATGCGGCATTATTCAGTGCTGTATACTTGTCTTCCTTAGAGTTTGAATCCTCTAACGTCTTTTGAATTAATTCAGAGTTATTTTGTAATGCATCATCCAATGAAGAAATAACAAGCCCTTTTGATTTTAGTTCATCATCAATATTTATTGAATGAATGTTAGAGCCGATTTGCACAATACTAATTTCATTTTTAATTTCATCTAATCTTTTAGCTAAAAAATCAGGTACAGATGAATCCGAACTTGTAGATAATGAAACCTGTTCTGGATTCATTCTTCTAGCGTCAGTATACTTGTTGTATAATGGTGAAACTTCTACTGGCAAATCATGATAAATAGAAAGAGAGTTTTTCCTGTATTCCTTCAGCCAATCTGGCTCATTTCTTTTAGAAGAAATCTCTTCAACTAGTGAGGAATCTATTGATGATAAAGTAAGTTGTGACATTGTTAATCGTTAAGATTGTTTTTAGATTAGCCTACTGAATTGTCCATTTCTAATTTAATGAGCCTATTCAGTTCTACTGCATATTCCATTGGAAGTTCTTTTGTGAATGGTTCCATGAATCCATTTACAATTAGTGATAATGCCTCCTCCTCTGTGAAACCACGACTCATTAAATAGAAAATTTGTTCGTCGCCAATCTTTCCTACAGTTGCTTCGTGAGTTACTGTGGCATCCTCTTGATTAATCTCCATGTATGGATATGTATCAGTCTTTGATGTATCGTCTAATAGTAATGCATCACATCTAACAGTAGCTTTTACATTAGTTGCGCCCTTTCTTACTCGTAATAGTCCTCTGTATGTAGAGCGACCATTTGCACGGCTTACAGATTTTGATGTTATTTTTGATGTAGTATCAGGTGCTAGGTGAACCATCTTTGCACCAGTATCTTGGTGTTGATTCTTTCCAGCAAATGCAATTGATAGAGTTTCACCATATGCTTTTCGACCCATCAAGTAAATGCCTGGATATTTCATAGTAAGTTTGCTGCCAATGTTTCCGTCAATCCATTCAACAGTAGCACCCTCATATGCATATGCACGCTTTGTTACCAGATTGTAAACATCGTTACTCCAATTTTGTATTGTTGTATAACGTAACTTTGCATCCTTGTGTGCAACCAGCTCAACCACAGCAGAATGCAATGATTCTGAAGAATAAACTGGTGCAGTACATCCTTCGATATAATGAACCTCAGAACCCTCATCAGCAATAATTACTGTTCGTTCAAATTGTCCAATATTTTCTGCATTAATTCTAAAGTATGCTTGTAATGGCATGTCAACCTTGACACCAGGTGGAATGTAGATAAATGAACCACCACTCCACACAGCACTGTTTAGTGCTGCAAATTTGTTATCTTCTGGTGGAATGATCTTGGCAAAGTATTTTTTGAAAATTTCTGGGTGTTCTTTGAGTGCAGAATCTGTATCTAGGAATAGAACGCCCTGATCTGCCAAATCTTTTCTTAAATTATGATATACAACCTCTGATTCATACTGTGCACCAACTCCCGCAAGAAACTTTTTCTCTGCTTCTGGAATGCCCAATTTATCAAATGTGTTTTTAACATCTTCTGGAACATCATCCCAATTCTTCTCAGTTTTTTCTGATGCCTTTGCATAATAATAGATATTTTGAAAATCAATCTTGTTTAGATCTCCACCCCACTGTGGCATTGGTTTCTTCATGAAAATGTCATATGATCTAAGTCTGAAATTAAGCATCCATTCTGGCTCTTCTTTCATTTGACTGATTTCTCTAACAGTATCCTTTGTTAGGCCCTTTTTGCTGAGATGAACATACATTTCAGTCGAGTCCTTAAAGTCATACTTGGAATAATCCATGTCAAGATTTTCAGTAGCCATAACAGTGTTGTAAAAAATATGTTATAAAAAGCAGTGTAAATTTAGGGAATCCTAAATAGCTTTAGCTAATGAAAATGTGTTTACCAGCGCATCAAAGGAACCAGAAATTGTGTGAACGTCTGCAATGACATTTTCAACATTGAGTCTTTTTAACTCGTCAGCAGTAAACGGTCCAATTGAGATAACCGTAGTTTTTTGTAACATATCAACAAGTTTGTTTTGCTCATGATCCTTTTGCATAATCTCAAAGAAAGCCTGAACTGATGACACACTAGTGAAGATAATTCCATCAATCTTATTCTGTGAAAAAAGTTGTCGAAATTCATTCCATTGTGATGTATCACGAAATGCGCAGACATCATAGAGATATAATTCAATTACATGAAGTCCAATTTTTTCTAAAAGTTCCTTCAGAAAAGGTGTTGATGCTCCACTGCGTGGAATAATGACTTTTTTTCCAACAGCATTTAATTTTGTAAACACTTCACCTACACCAACGGAAGAATATCGAACCGGCATATGTGAAACCTTGACATTTTCTTTCTCTAAAACATCCTTTGTTTTGGGACCAACTGCAAGTACGATTGTGTTTGCAACTGCTAATTGCAACTCTTCAAATTTTCCAGCCTTTTTTGCAGTTTCGAAGAGAAGAGTCACTGCTTTTGAACTCATAAATACAGAATAATCCGGATCTTCGTTTGTAAGTGCTGACAGAAACTCATCTACTATTTTTTCTCCCTTGCTTACCAGCTCAATTGTTGGAAGTGGAAGCGCGTTTCCCTTTTCCTTGGTGATCAGCTCAATAAATTCCTGTGAGTCGTCCTTCGACCGTGTAATTGCTATGGTTTTTCCTTCAATCATTTTTTTCTCCATCCAATAGTTTTTGAAAGACTAACCACCTTCCCTATTATAATTATTGAGGGTGGCTCTATCTTAGACCGCTTTACTTTTTGCGCAATATTTGAAACTGTACCTGTAATCATTTTTTGCTTTGTTGTGGTACCATCCTGAATCACAGCGACAGGAGTTTTTTTGTCCATTCCGCCACTTGACAATTGTTTGCAAATTATGCCAATGCGAGAAAGACCCATCATGATAACTATCGTGTCGGTGGATTTTGCAAGCCTCTTCCATCTTACTGCTTCTTTACTCTTTTCAAAGTCTTCATGTCCAGTTACAAATACTACAGACGAAGCAAATTTTCTATGCGTCAATGGAATTCCCGCATAAGTGGCGGAACCAATTCCTGATGTAATTCCTGGAATAATTTCAAATCGTATCTTATGTTTTTTCAAATATTCTGCCTCTTCACCTCCACGACCAAACATTATCGGGTCTCCACCTTTGAGTCTGACAATACAATGTTTTGTTTTTGCATACTTTACCATCAGGTCATTTGTGCTATCCTGATGTTTGTAATCATCACCAACTGCTCTTCCAACGTAAACTGCCTTTGCCTTTTTTGGAATCATTGAAAGAATTTTCTTGCTAACTAACCTGTCATAAAGAACTACATCCGATTTTTTGATCAGCTCGACCGCACGCAATGTAATAAGACCTGGATCTCCTGGACCCGCTCCGACAAGAAATACCTTCCCAGTCATTTTTTGTTCCACTCATCCAAGCTTTCTCTCCAATTAGAAGCAATCTCTGCAATGCCAGCTTTTTGTAGTTCCTCTCCAACCTCCTGCCCCAAACTTTTGGGTTTGTCAATATCTCCGGTTTTTTCTATTGTGATTGATTTTTTTCCGTCAACTGAATATGCCGAAACCGTAAGCTTCAACATGCTTGAATTGGAAATTCCTAGTGCACCGACAGGAAACCTGCATCCTGATTCAACATATTCTGACAGTGACCTCTCAGCTTCTATTTCCGTTCTGGATTTTTTGTCTTCAATTTTTTTTAGCATCGATATTGTTTTGCCATCGTCAGCCCTACAGACAATCGCCAATGCACCCTGACCGGGGGATGGAGGAAAATCTTTAGTTGACAGTACAGAGTGTTTAACATCCAAACCTAATCTAGAAATTCCTGCCTCTGCCAATATGATAGCGTCAAATTTGCCGTCTGTGACCTTGCTGATTCTTGTCTCTATGTTTCCTCTAACTGGCTTTACTACAATGTCTGGTCTTATTCTTGAAACCTGAACCGCCCTTCTTAGACTGCTTGTACCAACAACAACATTTAATGGAATTGTCTTAAGATTATAGCCCTCCTTTGTGATTAGAACGTCATTAGCTGATTCTCTTTTTGGTATGCATGCAATTGTTAACGATTTTGAGATGTCTGATGGGACATCCTTGAGGCTGTGTACTGCAAAGTCTATCTGCTTTTCTGCAACTGCCTTGTCAATTTCCTTTTCAAATATTCCCTTCTGGTCTATTGTAAAGAGAGCCCTCGAGTCGGTATCGCCCTTGGTTGTAATAGTTTTGATTTCAAATTCCGAACCTGCATTCTCCTTTTGCAATTCCGATATCACCCAATTTGTTTGGGCCAATGAGAGCTTACTGCCACGTGTTCCTACCAAAAATGTCAATGTTTCACCGCCTTTAGTGATAGTCCATACGCACCCAACGTCTTTGTAATGTCTGCATCAGTATGGGCATCAGACAAAAAGACACTCTCAAATTGTGATGGTGCTATGAACACGCCGTTCTTGAGCAGGCTTGCAAATAACTTGTTGAATTTTTTGCCGTCTGCCTTTTTTGAAGTCTTGTAATCAGTTACCGGCTTGCTTGAAAAGAAGACTTGGAACATTGATGCTATTGAGTTAATCTGATGCGGGATTTTGTGATCAGTCGCCAGATCATCAATCTCACTAGTCAAAAGCTCACAGTTTCTCTCAAGTTTTGTGTACAACTTGTTTTTGTTTTTGTTAATTGTCTTAATGGAGTTTATTGCAGCTGTAACAGATATTGGGTTTCCAGCAAATGTACTTGCTTGGTAGACATTTCCACCTGGTGCAAGTTTGTTCATTATCTCCTTTTTGCCACCCACTGCAGCTATTGTGAAGCCATTTCCAAGAGCCTTGGCAAGGGTAGTAATGTCAGGTTTTATTTTGAAAGTCTGCTGTGCGCCACCCTCTGATATCCGAAATCCTGTAACAACCTCATCGAATATGAGTGGAACATCATGCTGTCTGGTAATTTTTCTTACGTCGGAAAGAAAATTCTTTTCGGGCAGAATGAGACCCATGTTTGCAAGAACTGGCTCCATGATCAAGCAGGCAACATCCTTGTTCTTTGAAATAACTCGATCAAGAGTTTGTGAATCATTGTATGGAACTACCAGCGTACTTTTTGAAGCCTCCTTTAATCCTCCCTCTGAAACTGAGATCCCAATGTGGGCAGAACCGGAACCAGCTTTAACTAAAACTGAACTGTATGCTCCATGATAGCACCCTTCAAACTTGATAATTTTTTTCTTTTTTGTAAATCCCCTTGCTAATCTAATTGCGGTCATGGTTGCCTCCGCACCAGTATTTACAAGACGGACCTTACCCATGGAGGGAAAGTTTTTGATGATTAATTTTGAAAGCTCAATCTCAAGTACAGTTGGAGTTGTGTACAATGTACCCTTTTTTAGCTGTGAAGAAACTGCAGAAATTATTTCCTTTCTTGCATGTCCAAGTAGCAATGCACCGTATCCGTTGCAGTAATCGATGTATCGCCTTCCATCCTCGTCCCAGATTGAGCTACCCTGTGACTTTTTTACAAAGAATGGATATGGCTTGAAAAATCTTACTGGGCTGTTTACCCCAGATGGAATTATCTTTTTCGCCTGATCAAACAGCTTTTTTGATTTTGATACCATTTACAAAATTCATGTTGAATATCACTAATATCTTTCTAATGTGTACTGGTGTTTTTCGTGCGTCCTGAGAGTACCTTGTAAATGGCTGCAACTATGATTGTTCCGATGAAGGGCGTAGTCAAATAGAGCCAGAGGTCGCCAGTCACTCCTGAGATAACTGCCGGTGCTAAAGACCTGATTGGATTCATTGAAGCGCCAGAAACTAAACCAAAAAACAAAATGTCCAAGGCAATGATTCCACCGATTGCAACACCAGTAAGCTTTCCAAGCTTTTTGAAATGGACTACGATGTAGATTACTCCCATCAAAAATATGGATGTAAGAATCTCATAGCTGATGTTCGCTTCGATGGTAGAAGTGAGACTTGGTGCATTCGTACCAAGGTTTGCATAGTCACCAATTACAAGCAGTACAAAAATACTGCCCAAAAATGCACCAACTGCCTGCGCCACAAAGTAATATGGAAGCTGTCTTCCCTTCACATGCTTTGTAATGAAAAACGCAACCGTCACTGCAGGATTAAAGTGAGCCATTGAATACTTGCCAAATGCATAGACCACAATCGCCAGTCCAATGAAGTGTATTGCTACAACAAAGTAATGTCCGTAAATTCCCCCAAGCGATGCATCATAAACCATAGAGCCTGTTGCGGCAACAACAAGACCGAAAGTGCCAATCAGTTCGGCGATAAAAATTATTTTGTTGGATGAATGCATTCCTATCTATACAAACAAATGGATTATGTAAGTAAATGCAATTGCAAGTCCGGCAGCTCCCGGTATTGTAATTACCCAAGAAAATATGATCTGCCTACTAACTCTCCAACGGACTGCACGTATTCTTCGCGCTGCGCCAGCCCCCATAACACTGCCAGTAATTGCATGAGTTGTACTTGCAGGAATTCCTAATATTGCAAAAATAGCTAACATTACTCCGCCACCGGTTTGAGCTGCAAACCCCTGATATGGTTTCAATCTGGTGATTTTGAGACCAAGTGTTTTGATTACTTTGTATCCTCCAAAGAATGTACCCAAGCCCATTGCACTTGCTGCTGCAAGAATTACCCAAAGTGGCATATGAATTTCAGAAATAAGATCTGCCGAAAACAAGATGAGAACAATTATTCCCATAGTTTTTTGTCCATCATTTGCTCCGTGGGTAAGTGCAAGCCAGACAGATGATATAATTGATAATCTACCAAATGTCCTGTTTACTACAGCTGGTTTACGTTTAGCAAAAACTGCAATTATAATTCCCACTAAAACCATACCAAAAATTATTCCGCCGATTGGTGCGATAATTATTCCTGCAAAAACTTTGGTTAGTCCGCCGTAAACAAGTTGTTCAAAGCCCAATCCAATAATGCCGGCTCCCATTATTCCACCAATTAAGGAATGACTGTTGGAAATTGGTAATCCGAAATATGTGCATAATGAACTCCAAGCTATTGCGCCTGCCAAACCTCCAATAATCATATAGACGGTGATCTCATCAGGACTTACAATTCCTTTTGCAATAGTGGTGGCAACTGCAACACCAAAAACAAATGGTCCTACAAAATTAGCGGCGGCAGATAACGCAACTGCATGAAGTGGTTTTAAAACACGCGTTCCAATTACCGTAGCAACAGAGTTAGCAGAATCATTGAACCCATTTACGAAATCAAAAATCAGTGCCACAATTATGGCTGCGATTGCTATTTCTATCATAAATCCATCTAGGTATATTTTAGAACGATATCTTCAACAACGTCAGCAACATCTACACATCTATCTGACGCAGTTTCCATTGATTCATAGATATCTTTTAGTTTAATGATTTGTATTGCGTCAGTACTCTCAAAGAGTTCGGTCATAGATAGTTTATACAAATCATCTATTTTGTGTTCAATTTCACTTGTTTTTCTGCAATGTTCTATCATTGTAGAAGGATCCTTCATGTTTTGTAGTTTAGATGTCATCAATTCTACTTCCTTCGTTGCCTTTACCAGTTCATTTGCAATATCCAATGCATGTGGAGGAGCACTAGTTATTTTGTAACTATGAAGTCTTGAAGCTATTCCATCCATATGATCAATTGTATCATCTATTTTTGATGCAACCCTTTGCATGTCCTCACGATCCAAAGGCGTGATGAATGTACTGTTTAACTCAGAAAAAATCTCTCGTACTAGAGAATCAGCCTCAGTTTCAAGAGCATGAATTTTTTTGTGATGTTCATCTTTACTTAGATCTGATAGCATAACTACCACTGCTTCAGAGACTTCAACTCCTTTTTTTGCTAAATTATCTAGAATTACTAAAATTTGTCTTTCATTTGATTTTACCCAGGAAAAGAACTGTCCCATAATCTGCGTAGAAGAATTTTGGACTTAACCATGATGCAAATAGTCTATAGTGTAACTATATAGTAATTAATCACAAAAATTTGCTTACAGTTGTTCTTCACATTTGATTATAATGTCTGAAGCAGAGTCGTATGATACATCAAAGTCATCTCCTCCATCAAGAACATCAGTACCGGTGCCGCCTGTTAGTTTGTCATCTCCGGAAAAGCCCTTGAGAATGTCATTGCCCTCTCCGCCTACTAGATGATCATCACCTGCGTTTCCAAATATTAGATCGTCTCCATCGCCACCAATGATACAGTCGTTACCTTCCCCGCCTAAGATCATGTCATCACCGGCAAATGCAAAGATTAGATCAGCGACTTCTGTGCCAACAATGGTATCAGCTGCTGGAGTTCCAAAGATTTGGTTATAGTATGATAATGACTTTCCGCATGGTTGGACTGATATTACTTGCTGGGAGCTTGCGGAATTTCCTAACTCGTCAGAGACGTTCCATGTTACAACCGTATCACCTAATGGGAAAGTATCGGGGGCATCATTTGTTATTGTAAATGCAGAGCCTGCCAAATCATATGCTTGTGCCTCACCAATCTCAACTTGTTTTTCTAAGGAAAATGCGCTAATCATAACATCTTCAGGCATTGTTAATTCTGGAGATGCGGTATCAACTATTGTAACAGTCTGAGTTGCACTGGCTGAGTTGCCAGATTCATCAACTGCAGTCCATGTAACAGTGGTCTCGCCTAATGGGAAAACATCTGGTGCATTATTGGAAATTGAAGGAATATCTACTAGGTCACTGGAAACTGGACTGCCAAGTGCCACTATGTTTGAATCAGTAGATGTTGCTTCCGCCGTAATTGAATCCGGAGCAGTGATACTTGGAGATGTGGTATCAACTATTGTAACAGTCTGAGTTGCGCTGGCTGAGTTGCCAGACGTGTCAGTGGCAATCCATGTAACTGTTGTTTCACCCAGTACAAAGAATCTTGGCGGATGTTCTGTTATTGAGGCAATTCCCATTACATCATGTGCTGTTGCTCCGCCCAATTCTACCATCGTACCGGATAGACTAATAGCTTCGGCAACAATGTCCGAGGGCGCAAAAATCTCTGGATCTGTGGTATCAACAAGTGTAACAACTTGAGTGCCTTGTGAAATATTGCCTGAAGTATCTGTTACTGTCCATGTAACGGTGGTACTTCCAAATGGAAATGTGATTGGTTTATCATTAGTTACAGATTCAATGCCAACACTGTCAGCTGCATCGAGTTCTCCAAGTCCAATATAGTTCATAGTGGGATCAATTACCTCGGCTACAATGTCCTGTGGAGAAATAATTGTGGGTGTAGTAGTGTCTACTACGGTTATTCTTTGATATGCAGTTGTAATGTTATCATGATCATCAGTAGCCGTCCAAGCAATCAGAGTAGAACCTAATGGGAATACATCTGGTGCGTCATGCACAATGGATGAAATTCCTGTAATATCATGAGCCCAAGCCTGACCTATCTCTACTAGTGTTCCTTCAAGACTAGATGCCTCAACAGTTTGATCTTGTGGTATGGATAGTCCTGGCTTTTTTGTATCAACTATTGTAACAGTCTGAGTTGCGCTGGCTGAGTTACCAGATTTATCAACTGCAGTCCATGTAACGGTGGTTTCGCCAACTGGGAAAACATCTGGGGCAATTATGTAAATTGTAACATCCTGTATATCGGAAACAATTGGGCTATCCAAATTAACAATATTTGCATCAACTGAAGATGCTTCGAGAGTTATATCTCCTAATAGTAAAATTTCTGGTGCGGTGGTATCTATCACTGAAACTAACTGGGTAAGACTTGAGAAATTATTTGATGAATCAATGGTAGTCCATGTTACAACGGTCTCACCTATTGGAAAGAATTCAGGTTCATCGTTTGTAATTGAAACAATTTCGCCATTATCTGTGGATATGGCTTCGCCCAAATTCACCTCATTTTGGTCCAAGCTTGTTGCCTCAATTACAACATCATCTGGTACCTGTAGAGTTGGAAATATGGTATCAACAACTGTAATCTTTTGCTCAATGTTGGCTGTGTTTCCTCCAACATCAGTGGCAGTCCATGTTACGATGGTCTCTCCTATTGGGAAGAACTCAGGAGCATCATTTATGATTGAAATCACGCCTAGTAGATCATCTGCGCTTGGTTCCTGTAATTCTATAATGTTATCATAAGGTACAACTGCTTCAGCAGTTATGTCAGGTACTGAATGTATTATGGGCGGAGTTGTATCAACAATGCTAATTTGTTGTATTGCTGATGCTGAATTTCCACTGTTATCGATTGCAGTCCAGATTATTGTAGATGAGCCTAACGGGAACAATGTTGGTGCATTGTTAACTAATAGCTGAATACCATTTTCATCCATTGCTATTGCCTTACCTAATTCAACAGATGTTAGACTTCCAGTTGCTTCTATCATCAAGTCCGCTGGTGGAGATATGATTGGTTTAGTAGTATCAGGGATTGCTGCTGCTTCTGCTGTAGCCGTTGCTTCAGCTGCTGCTTCAGCTTCTGCTGTAGCCGTTGCTTCAGCATAAGATAACTCTTGTAATTTTCTAAATTGTTCTGCTGCTAAAGCTTCTTCTATTTGTGCTACAATTGGTGTTTCAAATTTTTGTATTAAGCCTAAACTAGAATCTAAAACGTAAAGATATCCACGATTATCTAATACAAGATCTTTTGGTTCAAGAAACTTACCGTTTCCTTGACCAACGTTACCCCATGAAGTTATTGTCTTTCCATCAGAATTCATTTTAACCACTCTGTACTTTACAGCGTCAACAAAGTAGATGTTTCCGTTAGGATCCGCTGTCAATCCTCCAGGTCGAACATTTGCACCAGCAAAATTATAATCAAAACTTTTTAGGAAAATTCCATCTGAAGTATACTTTTCAATTTTATAATTTCCAGGATCAGAAACGTAAATAAAATCTCCATAAACTGCAACATCAACTGGATTTTTTAGCTTGCCGTCTCCGAAACCAGATTTACCAAAAGATGACAAGAATTCTCCGTTAGAAGTGAATGTCTGAATTCTATGATTCATTGAATCCGCAACATGGACTACACCGCTTGAATTTATTGTAATTCCTTGTGGTTCAATGAATTGTCCATTTTCACTACCATGTCCTCCCCACTTTAGAATAAAGTTTCCATCGTTATCAAATTTTTGAATAGTATTCTGCATTTCGTCAACAACATATACATTATTTTCATAAATTGCAATGCCGACAGGAGATTGAAGTTCTCCATTTTCAAAACCGTTAGTTCCCCAGCTTGACAAAAACTCTCCATCACTGGTAAACTTTTGAATTCGTGAATTGCCAGTATCTGCTACATAGATGTTTCTTTCGTCATCAACAGCAATCTGTTGCGGTTGTTTCCAGCCCTCATACATTGTGCGACAATATTCAGCCCATAACGAACAATCCATATCTGGTTCAGTAGTATCAAATCCTTTCCATTGTGAGATATGCAAATGACCGCTTGCTGCAAACGATTGGCTGGAAATCATTCCAACTAATAGTAAGCTAACACATACTGTGACTAATACTAAACCTTTCAACAATAATGAGTGAAATAAATCAAAAAGATCTCATAAGTGAGATATTGTTATTTCGTGGGTCAAATTTAGTTCAATTAGAAGGGCTTGTTTACCTCACGCGTGAATACATAACTCGCAAGTAGGATCATAGCTACCACAAAACCGCCTAAAATTACTATGCTAAAGGCAGCCGATGAGCTTTCAACATACCCAGACATCATACTTCGAACTAAAACTACCGCATAAGTAACCGGGTTGAATTGAGCTATAGTTGCCAACCAATCTGGCATCAGTGCCAGCGGAAAAAGGGCTGGACTTATCATGAACATAGGCAATCCAAGAAAATTGACAGTTCCCCAAAAAGTTTCTTGAGATTTGGCGGCCGCAGCAAACATAACAGATATTCCAGAGAATCCAATCGAAAACAAGACTACTATTGCCATGATTGGAGCTATCATCAGCAAGTTTGGCATTGTGACACCTATTGCAAGGGCAATTCCTAAAATGAGACTGGCTTGAATTGCAGCAACTAATGATATTGCAAGCATCTTTCCAAGTGCAATGGATGACCTAGAAATTGGAGAGGTAAGTGCCTGATTCATAAAACCATATCTTCTATCCCACAAAGTGTTCACACCACCAAAGATGCTGGTGAAAATTGCAGTCAATATTATGATTCCAGGTGTCATGAACTCAATATATTCTCCATCAAATCCAACTGATTCAATCAATGGCTGTGTTCCTGAAAATATATTGCCCATAACTATGATCCAAACAGCTGGCTGAATCAGTCTGATTATAAAACCACCCCTAGATTTTTTGTAGCGTTTCATCTCACGCCAAAAAATTGAGTAAGTATCAGTAATCATCAAAGTCCTTTTCTCCTGTTTAGATTGAATTCTTTTCTTCTACTGTATTTTTTATTTTCAGTTTCATCCCTCAAATCATGCCCAGTATATGAGATGAATACATCATCAAGCGTAGGCTGTTTTAATGTGAGAGATCTTATCTTCATATCAAGATTAGCAGATTCCTGAAATATCTTTGGGATTACCTCATTGCTTTTGGTAGAAAAGACGGTGATTAAGCCCTCTTTATTTTTCACTTCCTTAACAAATTCAATTTTTCCAATTTGATCTATTATGGCATCTTGGTTTGCTTTGCCGTCAACAAGATTAAAGGAGATTATCTCGTTTCCTATTGTACTTTTCATTGATTTTGGTGTGTCGATGACCTGTATTTTTCCATGATCAATAATTCCTATTCTATCACAAAGATTGTCAGCCTCTTCCATGTAATGAGTGCTGATAAAAACGGTCATACCAAAATCCTTTCGAATTTTTTTTATGTAGCCCCATATCTTCCGTCTTGTTTGTATATCAAGTCCTACAGTAGGTTCATCAAGAAATAGTACAGATGGTCTGCTCAATAATCCATTTGCTATATCTAGTCTCTTTCGCATTCCGCCAGAATAGGTTAATGATGCTTGATCCTTTTTTTCACCTAGCTCTACTAATTCCAATACATCGTCTATTCTTGATTTAATTAGATTCCTTGGGATTTGGTTTATTCGTGCATGTAAGTAAAGATTTTCTCTGCCGGTTAGAAATTCATCTACACTAATTTCTTGTTGAACATAGCCAATTTTCTCTCTCACTTTTTTGGCATCAGACATAACGTCATATCCACCCACAAGTGCTCTGCCAGATGTTGGTTTTAACAAAGTTGTAAGTATCATCATTGTAGTACTTTTTCCTGCGCCATTTGGTCCCAGAAAACCAAAAATCTCGCCCTCTTCCACTTTGAAAGAAATACCATCTACTGCCTTAAAATCTCCAAATTTTTTTGTGAGTGAATCCACTTCTATTGCTTCCAATACTAAAGCTGATTTTTTTAATTATAATTTGATTGCGAAACAAGCTTGAACGAATATAAAGAATTTTTATTGAGAAAAAATGAGAGTGTGTATAAATTATGAGCGGTGGTAAAATTATTTTTCTGTTAGGAGTTGGCTCTTCCGTTGCGATGGCTATCTTTGCCCTAATGATGTTTTTAAGAAATTAATAATAAGGACTCTCAAAAACTGAGAGCCCAGATGACTCTATTCGAAGGGCAACTATGGTCTGATGTTGACTATTCGAATATGATTAATTTACAAAATTTACTTAAAAATAACGCGTACAAATTATCCATTTTTTTAAGATAGATACCCAAGGCAAACACAATATAGTTCACTGCTCTGTTTTCTGCTGACTTTAGGTTTTTTTAACTTAACCTTAGTGAATTTTTTCTTCACATACTGATAAAATTCATTTGAATATTCGCCATCAAAAATTTTGAATAGTGCGTTTCCCTTTTTTTCCAGAACTTGATCCATAATTTTTGCAGCGGCGTAATTTAATGAGATTTGTATGGAATGATCGACAGACCAATTACCAGTTACCTGTGGAGAAAGATCACATATTACAACATTTATTTTTCTTCCAAAAAATGATAAAATTTCTTCGGTAATGGAAATATCACAGATGTCTGATTTCATCATGTGCGCACCAGGAATTTCTTCTACAAACGATGTATCAACTCCCATCACTTTTCCTTTATTGCCAGCAAGCTGCACTGCAACTTGTGTCCATCCTCCCGGTGCACAACCCAAATCCAAAACATAGTGACCCGCACCAATTATTCTGTATGATTTATGAAGTTCTTTTAGTTTGTAAGAAGACCTGCTTCTGTATCCTTCCTCATGAGCTAGTTTTCTATAATGATCATTTTTTGCATCGATTAATTTCATTTTTATTTATTTTTCAATTCTATCATAACCCAATCCTCAATCCATTGACAAGTTTTTGGGCTTACTTCGCCATCAAGTGAACATTTTGCTTCAACTGGACAGGTCAAACATGGTGAGCCTTCAATAGATTTTGTACTGATTGGTGTTTTTTTGATTATAAGTTTGTAAGTCCATCTTTCTTTTTCTAAAATTTTTTCTCGTGTAATCATTCCCATTCTTTCCAATTTTAACGCTAAACGAGAACCATCTCTGCTTGAAAGTTTGTATTTTTTCCAAAGTTGACTTTGAAGTATTCCATCTGATTCATAACCAGCAATATTTTCGCAAACCCTATTACACATCTTATCCATGTCAGTCTTCTCCAGTTGAAAACCAGTAATTTCTTCTTCAGTAAGCTGCTCCTCTAATTCATCTTCGTAAGTTCTTTTTGCTTCTTCCTCTTTCTTTTTTGCTTCTTCCTCTTCCTTTTTTGCTTCTTCCTTTTTTTCTTTTGCTTCTTTTGCTCTCTTGATTGCTTCTTCTTTTCTTCTAGCCTTTTTCTCTTTTGCTTCTTTTGCTTTCTTTTTTGCTTCTTCTTTTCTTCTAGCCTTTTTCTCTTTTGCTTCTTTTGCTTTCTTTTTTGCTTCTTCTTTTCTTCTAGCCTTTTTCTCTTTTGCTTCCTTTTTTGCTTCTTTTGGTTTTACTTTGATTTCCTTCTTCTTTGGTTGTTTTGGTTTTACTTTGATTTCCTTCTTCTTTGGTTGTTTTGGTTTTACTTTGATTTCTTCCTTCTTTGGTTGTTTTGGTTTATCTTTAGTTTTTTTAAATTTAGACTTTGAGGGAACTGATGGATTATTTTCAGATACTAATTTTTCACGTAATCGTGCTAATTGTTCCTTAATTTTATTTACTTTTTTTTCTTTTTTAGAGTCCAGATTATCTTTATTTTTCATCAAAAATCACCAATAGCTATCTTATCTAAGTAAAAAATTGAACGCAATATAAAACTCACCTAATGTTAATTGTCGAACTAATTTTGACTAATAATTTAAATCTCATTCAGGTCAACAGACACTAATTGCGTCTTAGAAAATTTAGAGTTCAAGCATTTCGTTGCATTCATGATTCAGGTGATATTGTGGTTGGTGATTTGGCTGCATTTGTTGGTAGAAATGAAAGTGGCAAAACTACAATTCTCCAAGCATTAACTATGTTAAATAGAGATGAGATGATCTCTGAACTTGATTTATGTGATGAAATGACTGAGCGTCTCAAATCTGATCTTAGAATTGTTGAGGGAGATTTTGAATTGAATCACGACGAAACAGAAATAGTTAAGGAAAAATTTCCTGATTTACACATAACAAAACTAAAAATTTTTAGAACCAACAAAAATCCAGAAATACAATATGATTTCAGCGATAATAAGATTAGCAAGGAAGAAGACAAAAACCTAGAACATTGGCAAAATAGCACAAAACAACTATCAAATTTTGTTGAAAGCATCCCAAATTATATAAGTAAAAAACTAGATGTCGATTTTTTTACAGGTGACACACCAAAGGATAAAAAAATTATTCGAGCTGAACTTGATGAATTTGACAACATTCTACGAGATGCGGCAACTGATGAGCAGCAAGTGATCTCTGAATGGGAGAAAGTCTACGCCGATATAACAAAAAACGTTAAAAAAATTTTGGTTGATAACACCGAAACCGATGCTTTGAAAAATTTCATTGGAGATAATATACATCCACGGTTTGTTTATTTTTCTGATTATAAGAAAATTCTAGGAAATATCAACTTGGGTGAATACATTAAAGAATCTGAAAACGAAGCTTCTGCGGGAATTGAATATATTGAAGGGTTTGATAGGGCGGAAACTGTAAGAAATTTACTTTATCTTTCAGAGCTTGACATAGAAAAACTAGAGGAGCTTAAGAACAGTCCGTCAAAGTTAATTAAATTTTTAAACACTGCAAGTAAAAATTTGACTCAACGGTTAAATCCATCTTGGAAGGGTGAAGCTATTAACGTAGAATTAAGACTCAACCCAGGAAATATTTTGAGTGTAGTGCTATCAGATGTTCATAAGGATGGAACTATAACCAACACTGGTCTGCTAAATAGAAGAGCTGAAGGCTTCAAATGGACATTCTCATTCATAGTAAATTTTGCCGCTGAAACGCAAAGAGCGGAATTGAAAGAGGCAATTCTATTACTTGATGAGCCAGCACGAAACTTACATCCAACACAGCAAGCTGGAATCTCTGATTTGTTAAAAAATCTTGCTGGATCAAATCAGGTCTTATACGCCACCCATTCACCTTTCATGATTTTTGACTATACACCTGGTAATCTTCTCGTTGTAGAACTTGATAGGAAAAAACATCTAAGTAGAATTTTTTATGATTACTGGAAAGCAGATGATGCTACTCTTACACCAATTCTCTATGGGTTATCAAAGGGATTAGTAGGTTCAATAACTGATAGAGAAGTAGGTTATAACTCACGTCCTCTCATTATAGTGGAATCAATGTCAGATACAATGTATCTTAATGCGTTTGACAAATTTCTTCAAGATCCAAACATATCAATGAATCCTCTAAATGTAGTACCAGCTTACAGTAAAAATTCAGTATTACCACTATCAATTTTTTATCACACTCATGGATACAACACGTTTGTTTTACTTGACAATGATTACGAATCAAATCAAATTGCTGAGCAGTTAAAAAATAATAAATTTTCAGAAACACAAATTATATTTTTCGAAAGTAGTGGAAACCTCCTTCAATCAATAGAAGATTATATGGTAACTGAAGATTATTTATACGCAGTAAACCAAACTTACGAAATAAAATTGCGTAGAGAAGGATTCACCAATCTTACCAAAGAAGAAGTACTAATTCATGGAAAAAAGGGAATTGTTGAAAATCTAAAGGCAGTTTGGAATGAACATAGTGATGATGATTGGGGTGAATTTGAAAAAGAGGAAGTTTGCAGATACATATGTAGCAAAATTGCCTTAGGTGCTGCCACTTTCTTGACTGAAAAAACAAGAGACCGAACACGTACGTTATACCGGATAATTGCTGAGCGTATTCGTCAATACCAGAATACAGCACCTAAGGAACAGTTTTCAAATGAACCATAACTAAAAACAGTAAAACTAGTTAAAAATACTCAATGAAAACTAAATTAAAGTTTAATTGCTGACAAAAAACTGATGAATGTTATGAGAAAATATTCAACAAATGCTATTTTCCTCTCAGCATTGCTTGTACTTTCTATTTTCACTTTAATATCGATCTCAGAAGTAAATGCGGCGGAAGTAATTTCCGTAAATGCAAAAGGTTATGAAAATACGATAATTATTGAATTTGAAAATGAAAGCACATCTAAAATAAAGACAATTAAAGTGTGGCCAGGCGGAGAAGTAACATTCACATCATTTAAGTCAGAACCAGGATGGGGTGGTGGAAAATATTCTGACGGTAAGTTGCTAATATTTACCGCAACAAATACGCTGAATTCAGGTGAATCAGTAAAGTTTGGTCTTGTAACAGATGAAAAAGTAAATGCGATAAATTGGAAAGTGTTGGATCCAAATGATAACGACATTGATAAAGGCAAAATATCAATTCAGGTAATTTCTGAAACAAGCTCTGACATTATTGAAGAAGAAAGTAAGGAGGTTGAACAGGCTAAAGAGGCAGGCGGTGAACTTTACGGTACAAAGAAATTCATCCCAGAAAAAATTCGGGTTGGTTCAGATATAAGACTGCTTGGAAGTGGATTTGACTCGGAAAAAAATTTAAAATTGTACCTTGATAGTACTATATTAAAATCAGTTAATACAGATAAGCAAGGAAACTTTCTAACTACAATCTCTATACCTGACGCACACAATATTGGGACAAGTGAATTTATTATAAAAGACGAATCTAATAATATTCAAACTACTAGTATTAACATTGAAGAGTCAAAAAACAGGTTTTTGAAGACTTCAGAATTTGAAGTTAATAGCGTTCCTGCTGAAATCAGATATGAAGAAACATTAACTATTTCAGGCAGTGCATACCCGCAAAGTGCAATTATTATTGCGTTTGAGAATAATGAAAGAGTTTTAGAAAAAACACGCGTAATATCAGCTAATGCGAATGGAGAATGGGTTTTTGAGGAAACGATAGAACGTACAGAAAATCTGGGAGAAAAATTTGTAATTTTTAAAAATAATAATGATAAAACAACAAAAAGCCTGACAGTAAAATCAGATTATCTAATACAAATTTCTACGTCTGCAGTAAGATACAATGCAGGAGAAACTGTCACTATAACTGGTACTGCTGAACCGAACAAAAACACTACAATATGGATTAAAAATCAAGATAAAAAAATAGTACACTATGATGTTTTTACAAGTAATATAGATGGAAGTTTGAATTATGAATTTGTTATAGATAGCACATTTTCTTCTGGAACTTATACTGTAATAATAAAACAGGAAAATGGGTCAGATGCTGCTTTGTTTGGTATTGACAAATATCCAACATCAGTTATTGTGACATTGATGGAGAAAACAAATTTTGAGCTTAATTCTAAGGCAATCTTAAGCATTGTTGGTCCAACATCATCCAATTTATCAATTTCAATCTTGGATTCCAATGATATTATCATAATGACTGATTCTATTACATCAAGTTCCATTGGTAAAAATAAGTACGCTATAGATTTAGATGGTCTTGATTCTGGTGTATACAGAGCTGTTGTTTCTTCAACAAACATTCAAGATTCAGTTAAATTTTCAATTGGTCTAGATACAGGATCTGGCGCAATTTCGTTAGTTTCAACTAAATCCAATTATTCTCCAGGTGAATCAATTTTAGTTATTGGGAATACTGGCAATAATGCTAGATTAATGATAACTCTTCTTGATCCTTCTGGAAACATATCCGCCAAAACTGAAACTTTTTCAGATAACTCTGGTAGTTTTTCCACAGGTGATATAGGAATTCCACCTGATGGAGCACTTGGTAAGTGGAAAGTCACTGCACACAATCGTCTTGATTCCAATAGTGTTGAAATTAACGTGTCTATTCCAACAGGGAAGAGTTTAACATTACAAATTGAGGAAACGCAATTTAACATTGGAGACACCATAGTCATTAAGGGTGTAGGACAATCAGACGCCATTTGGATTAGGGTTCAAATAATTAGTCAAGATGGAATGACTGTGGAGTTATCAACTCCTCTAACATCAGGTACGTTTCTTATTCCTTGGACAGTTCCTGCTGGTTTTGACACTGGAACATATACCATAATAGTATCTGATAATGAAAACAGCTCTAGCTTTGAAATATTTATACAATAATCTTAGTGGTTCAAAATAGTTTTTATTTCTCATTTATTGTTACAAGTAACATGAATTTGAAGAGAATAATAGCAGAATATCCGAATTTTCCGAAAAAAGGTATCTTGTTTAGAGATTTTAGTCCAATTCTTGGTGATGCTTCTGCAATGTCATTTATTGTGGAAGAATTTTCAAAACAATTTCATTCTAACGATGTTGATATGTTTGTAGGAATTGAGTCTAGGGGATTTATTCTTGCTTCTATTCTTGCGCAAAAATATAGCAAGGGTATGGTAATGCTAAGAAAAGAGGGTAAACTGCCGGGAAAAACTGTAAAAACTTCGTATACAATTGAATACGGTAAAGCTGTGTTAGAGATTCAGAAAAATGTGTTAAATGAAGGTGAAAGAGTGGTAATTTGTGATGATTTGTTAGCTACAGGCGGAACAGCAAAGGCTGCAGCAAAACTAGTGGAAAGAATGGGCGCAAAAGTTGCAGGGTTTGCATTTATTATTGAATTGACTGACTTGAATGGAATCAAAGAAATAAACGACTACAAAACTGTCTCATTGGTGCAATATTGATGGTAAGCAACACAGCTGAGATTGGAATTTTTGGTGGAACAGGAATTTATGATTCTGAATTGTTGCAGGACAGCAAAGAAATAACGATTGAAACACCTTATGGTAAAACATCTGATACAATTACAATAGGAGAATTTAAAGGGGAAAAAATTGCGTTCATGCCAAGGCATGGAAAAAAACATTCTATTCCTCCACATATGATAAATTATTGTGCAAATATTTGGGCCTTCAAGGAATTAGGAATTACAAGAATTATTTCCCCATCAGCTGTTGGAAGTTTGAAAGAAGAAATAAAACCAGGTGACTTTGTTCTTCCAACACAATTTATTGATTTTACAAAATCTAGGAAAAATTCGTTTTCTAAGGAGGGTAAGGTTATTCATATTTCAGTAGCGGATCCTTTTTGCCCAGAACTTCAAAAAATTGTTTCAGAAACAGCAAATAATCAAGATATAACCTTGCATGAAGATTGTACGTATGCCTGTATTGAAGGACCAAGATTTTCAACAAAAGCAGAGTCTAGATTCTACAAATCTACTGGATCTGATATTATTGGAATGACATTAGTGCCAGAATGTCAGCTTGCAAGGGAAGCGCAAATGTGTTACGTATCAATTTCTACGGTCACAGATTATGATGTTTGGGCAGAAAAACCTGTAACTGCAAAAGAAGTTATGGATACTTTGTCTAAAAATGTCCAAATCACAAAAAAACTCCTCGCAGAATTAATTGATAAGATGCCAGATGATTTTGCTACAAAAAGAACATGCTCTTGTGAGAAGGCATTAGCTGAAGCAGAGTTTTAATCATCGATAAATGATTCACGCTTTAGACCATCAGGAAGACTAAGATTTCCAGAAATAAGGTTTTTTTGTAATTCATCAATAACTTCCTCAACATTATATTCTAGTGTTTTTAGTTTGCTTTTCATTTCTTCAGACAGTTTTACTCCAATATTTTGTCCTCCTATACGACCAAATGCTATTGCTAAAAACTCAAATGAATTTTCATCAATTTCAAACGTTCCATTAATTTTTGCGGCCATCTGGGTGCCATCAACATTATTCACATGTACTTTTAGGTTCAACGCAAATCTAGATTTCTACTGCCCTGTTTAAGTGATCTTCGATTAGAAAGCTGGAATGATAATCGTCAACTATTTTATAATCCTCAATTTTAAGATCTAAAATTTTTTCGTCAACTGTTTCATATTTAATAATTCCATTTTGTTTTAATCTTACAAGTTTCCACTTGTCTTTTCCTTTTTGGAGTTTGCTGATAATTACTCCCCATTTTTCATCATCTCCTATTCTTGGCATTCCTACAATATCAGTAATTGAATCTATTCCTAGCTGTTTTTCTTCACAGAATTTTTTTTTACAACTGGCACATCGCCAAACATCTACACTACCAATTGTCCTCTCATCTATATTGATATTAACAGGAGCTAGGTAAGTGACTTGAGGATTTTCACAGCAACGATAAATTTCCGGAGTTTTTGGAGTTTCAGTTGGTATTTCACTCATATTTTTTCACTTTTTTTTGTTATATTTAGTCCTTGCATCATCATATGGATCTTCTAATGCTATACCAATATTATCAACAACTAAATTTTTTTTAAAATCAATATTTTCTCGTTCACACATTCTTCTGTACATGTTTACAGCGGTGAACCGTGGATGCATCGCCTCATATTCAGTTTTAGGCATATCAATAAAACCGCCTAATCCAACAAGTTCTTGAGATGTTTCTTTAGCTTCATCAATAGTCATATCTGAAAGTTCTGCAATTTTGTTAACTGACATTTTTCCCTTCAGTGTAACTAGTAAAAATACTTCAGCCTGATTTTTGGTGAGCCTAACCTCAGATATTAGATCATTTTTAATTTTCTCATAATCCATCCAAGATTCTAAGAATTTATTCTAATTAAAGTAGCACTCTAATAATTCCAAATATACTTTATATTTGGTAGATGTGATTCTCATTCATTGTCTAAATTTAGTAGTACATCTTCATATACAGATCAAAAATCATTAAACTTCGCAATCCCAATAGTTATACTAATTTTTATTGGAATTGTTTACATAATGTCACAAAGAGCGGATGGAAATTTTGTAAGTTTTATTTTGATTGGTATTGCAGCAGTTACAACAATTTATTGGTCCAGTGTTTTTAAAAAAATGCTAAAAAATGTCAAGCCAAAATATACTGCAAGAGAAGCAGAAGCTAAGAATTGGGTTTATGATCTTATTAAGGGTGAAAACCAATTTGTTTTTGTAGCTGAAGTTCCAGGTCCTGACGATAAAATTATGGTAAGGCTAATTGATGGAATGTTATACATTAGAGGTTCAGGCGGCTTTTCAAAAGAAGTTCAAATTGAAGGTTCAAATCAAATGAAGATAGCCGACTTCAAATACAGAAATGGTGTTCTGACACTTCGAATAAGTTAAAGACTTTTTGCAATTTCAGGAGATGTAATGTCGATATGACTGATCTCTATAGGTTACTTCCAGAGGAGATGGAAAAAATGGTAATTGATATGGGTTATGATAGATATAGAGCTGATCAAATTCTAGTGCCTCTTTATTGCAAATTTCCTAAAAGTATTGCAGACATTAAACAACTTCCAAAAGAAATGATTGCAGAATTGGTGGATGCAGGATATACGATAGGTTCAGCAAAAGAAGTTCATAAAATTACAAGTGATGATGGAGATACAACAAAAGTATTACTTAATCTCACTAATGATAAATCTGTTGAAACAGTTCTCATGCAATACAAATCAGAAAAGGTTGGAGGACTTCCAAGATCAACAGTATGTATTTCTACACAAATTGGATGTGCAATGGGATGTACATTTTGTGCAACAGGACAGATGGGTTTTGAAACAAATCTAAATGCAGAACATATCATATCACAGGTGATTCATTTTGAAGAAATTATTGAACAAAGAAAAGAGCACATTACAAATTTAGTTTTCATGGGAATGGGGGAACCAATGGCTAATTACGATGAAATGATTAGAGCTGTAAAAATTTTAACAGACCCAAGAGGATTTGGATTGGGTCAACGGCATATTACAATTTCAACAATTGGAATTAAAGCAGGAATAGAGAAATTAGCTGAAGAAAATCTCCAGATTGGTCTTGCGATATCACTTCATGCGCCAAATAATGAATTACGTAAAAAGTTAGTTCCTACAGCAACATCAGATTCTGTTGAAGAAATTATTGAGGCAGGGTACAATTATTTTAAGAAAACTGGTCGACGTGTGACATTTGAATATGTATTAATGGATGGAGTTAATGATTCACGTGAAATTGCGAATGAATTAGCGGAATTATTACGCGGTAATGGATCACATGTAAATTTAATTCCTATAAATCCAACTGCAGGAGATTTTAAACGACCATCAAAAAGTGTGGTCTTTGAATTTAAACGGGTTTTATCTGAAGCAGGAGTAAACTGTACAATTCGAATTGAAAAAGGTACAGAAATATCAGCCGCGTGTGGTCAGCTTAGAACAGATATTGTCGGATGATTCAGATATTTTTCGATTGTTGTGCTATATAGTGTCCTAACTCTTCGGATAAGTTAAAGACTTTTTGCTAATTCAAGTTTCTGTGGCAGATATTTGTCTGTGATATTTGTTAGACCATACTTTGAGAATGCTTCAAGTTCTGCCTTCCTTTTAATTTTTAAAAATACTTCAAGTTCTTTCTTCCAAATACCTTCTTGATATCTAGGATCTTTCAGTAGATCATGACATCTCTTTATGTCAGATTCTGTCATTGGTATGGTAGGAAGTTTGTATTTTTCAATATCAGTAGCCCAAACTCCAACCCATTTTGCATCTGGAACAGTTAGGCCTCTTAGATGTGCTGCATTAGCAGAACCTGATTTTATTACCATTGCAATATGTTCACCATAAACATCACCGTCAGTTAAAATAACAACAGGAAGACTCAATTCGTCATGAAGTCTTTTTAACAATGTTCTAGTTGAGCGTGGAGCCTGACCTCCAGTGTCAACTATAATTGCTTTGAATTTTTTATCAACTTGCTCTTCAACAAATCTAGTAAACAAACCACCTTTCTCAATTGCAATTACAACTTCTGCACTCGTTTCTGTAAATTCTGAAGAAGTTAAACTTGGACCTATGGCATAACCATCAGGATGATCAGACAAATTAGTTTTTTTCCCTTCATATCCAGGAACAGTATATTCTATTGTTAAATCTCCGAACACACTGCTTCGTTCCTCTGGAAATACATGAAAAGATTCTCTTGGTGATGCAAGTACAGCTTCAAGGTCAACTATTATGTTATCAGATTCAGACTGATCTTCAAAATCAACTGCAAAAGCTTGAGATGAGTAATATACATCTCGAAGAGTAGAAGATTTTTTTTGTCCTGTTAGTCTGTTAGCAAAAAATGCCAGCCACATTAACTGAGTAAACGAACGAAGTTGAGATGTATTTCTAGAACTTCTAACTGCCATGTTTGCTCCAAGTATGTATTGTCGGATTTTTTTATCATATACAATATTGCTTACTGAACGGCTAGGAATTGTAAATTTTGGGAAATTGCCATTATCAATATCATCATAAATCTGCGCACCATGCTTTCTTAACAGATCAACAAGCGCACTTTGCTTGTCCACTGATTTTTTTTTCTTAATCTGTTTTTTCTTCAACTATAGGTTCCTCCGTAATCATTTGCTTATAATTTGGTTCATTCTTTTTGCCAGCAAGCTCCGTGCAAAATTGTGCTATTAATGGAATGTATTTTGAATAAAGATTTTTCCTCTTTATAGCAGCATCAGCTTGGCCTCTTTTAGACATGAATGAAGATAGTTTTCTAGACAAAGATAGTAATGCAAGTTTTAACTCACGTTCAATCTCAGGTCTATCTGCTACATTTTCTTTTCCTACTGTTTTGTATGGGACTCTCGTAGAACAGATATGTGATACTATTACCAATGGTGGATCGCCTTTTATCTTATAGCGTGACCAGTCAGTGTCATTTACAACCTTTAGAACCACATCACTTCCCTCATCATAAAGAAGTGGAATTCTGTTAGCAAATCGATAAACTTTCATTCCACGGCTAGAAATTTTTCCTCCATACGCAATTCCCATCTCTATGACAAATGGGAATCCCGAATAAGCGGAAGCCCCACGTTGTACAACCTCAAGAAAATCTGGTTCAAAAAATCTTTCCATACCTTTTTTCAGTGGGGATTCACCTAATGGAGCCAAACAACTTGGATCAGGTGCCATAAAGTCGTCAAATGTTTGTAATCCATCAGTAAGTTTTACAAGCTCTTGGTTTGTCATAGTCCCAATTCTGTGTTCAGGCTTAAACTTTGCATATTCTGCAAACTTTAAAGCTGTAGTTGGTCCTACCCTTTGGAAACGTTTAGTCAAAAATGAGGTTATTGTTTCACCTTGTACAGTGTTTGCCAGTTGTTTATAGTAAAAACTTTCGGGATCCATATCAATGGAAATAGACTGTGATTCGCCAAAATCCCAGTAGGTTAATTTCTTGTTTGCTATATCAATTTCTTCAATGGTAGTCTTGCTTAACTTTTCAAAATCCATTTTTAAAAATGATACCAAAGCCATGATTATGCGAACAGGTCGCGTCAATGTCTTCCATTTTTTTTGTGTCTTAACCATTATTTCCGAGTGACTAAGATTTTTGTTGGCTAATCCTAGCTCTTTCCTAACTTTTGAGATCATATTGTCATCAACCGCTGGAATCTGATAGTGGGTGTCTAATAGCATTCGTCGAATTGTTTCAACGTCAATTCCATGTGGATGTGGTCTGATGATTGTTGGTGACGGTGGCATTGTTCTGATAACTTTGGTATACCTATACTTCTCCCCTTTTGGATCATCAAAAGTGATTGTTGCGTATGGTGTTATCAGCGAGGTTTGATATACATAGTCGCGTATTTTTGTACCCGCTTTTGCATAATCACCCTCTAAACATATACTAACAGATAATCCAGACTTTGAAACTTCTTTTGTTTCATGTTTTAGTATGACAGGTTTGTTCTTCTGTATGTCCAAAAGCATTTCATATTCATCCTGAATTTTTCCATCAGTACTGCTTTTCACGACAACAGGTTTGTTAGTTGTAATTTGGCCGTAAAGAATTGCCATTGTAGCACCCAATCCAAACATTCCTCGTGCCTGCTTTAGACCAAATTTTGAGCCATACAGGACTGTACCAAATGCAAGGGGAACATGGTTTGATTCAATGCCAGGACCGTTGTCTCTAACTGTTAAGATGTACTGTTTTGGATCTTGCTTTTCTGCATCAACTGCCTTTATCGACATGTGAACATCTGCCAAAATTCCTTTTTGATCACACGCGTCAAGAGAATTCTCGACGAATTCACGAACTGCAGTATAAAGTGATCTTGTTGGATTACTAAAGCCTGCAAGGTCTCTGTTACGATAAAAAAATTCACTTGGAGAAATCTGAGTAAAAGTTTCTTTAGAAGACATCTTGATTTTCCCATAATTGTAATCTGGCAAATTTGTCCTGTCGTCTTCCAGCTTCAATCTTCTTGTAAACATATCCATGCATACTGCCGCTTAACAATGATTCAATAGCATCTATTGCAAGTTTTAGCTGCGTTGATTCACCAATGATTGATACAGTTTTCCCATAAACAGTAATGTCTGAGTTACTCAAATTTTCCATATTCACTCTCGCCTTACCACTATCACCTATTATTCTTCCTTTGATCCTTTCAATTTGTTCTGGAGTTTTTCCACCAAACTCACGTAAATTAATTACATGCAAAGTATTTTCACCTTTAAGTAATCTCATAGCTTTTTCTGGTGAAAATCCACGACCTATTGCTGTTATAATTTCCAAAGCCTTGAAAGCTTGAAATTGTTCATCAACAATTTTACTTAAAACTTGAACTTCCCCATTTTTACTATCTATGTCTAATTTCACTGAGCAGGTTTCTTCAATTTTTGATTTTATTTTTCCAGACTTGCCTATTAGAACACCAATTCTGTCTTCCGGAATTCTAATTAATTTTTCAAAACTCATTTAGCGAAATAATTTTTTTAGAAATCTTTTGGTATGTGATCATTTTGTTTAAGCCAATCTGTTTGTGGTAATGTGTATCTCCACAAAATATCACCTCTTTCAGCCTGTCCAAATTCCCAAGGTGCAATTATCACTATATCATTATCACGTATCCATACTCTTCGTTTTAATTTTCCTCTAATTCTTCCTCTTCTGGTAACACCATCAGCACATTTTACCAAAAGGTTTTCACCCCCAAGAAGCTTGATTACTCTTCCAAACATTTCTCCCTCTTGAGGTAGTTGTAATTCTTTTAATGCACTTTCGTTTAAGACCTTACGTTTACCCATAGAAAAAAGTAAAAATTTTTCTATATAATTGTGGTGATTTACATTTTGAAAACAACTAAGAAAGGAACTCCATCTATTTCTTTAACTCCATTTTGTGTTCCAATTCCCATATCTACAGACAAAGAAATTATTTCCTTTCCTACCATGTTAATATTATCAGATCTTTTCAACAGATCCTTTGCCTCTTCTTTCTCAACAACTTTTTCTGCATAATATTTTTCACTTATTTTGAGGGTAAAACTACCTCTATTGAGAGTCTTGCCTAACAATTCAGTATCACATATGTTTAGCATACAAGTATCCTTATGATTAATCAAACGTGCAGAAAACATTAAGCATATTTACCCTTAATTGTGGATTTTGCCCCACATGCTTCACAAATAAGAAAATGTATTCTTTTTTCCTTTTCTATTCTTGTATCAGGACTTTGGCAAGTAATACAACTAATGTAATCAGTAACGTAAATTTTAAGCAGCCGTGTAAAATCATCAGGATCCCTTTTTCCAGTAAACATTGCACTATCACCAACCCTTTCAGCAGGAACTGCAAATTCTTTTGATAGATATTGTAATAATTTAGCAGGATCTCTACGCATTATTTTTGGATATTCTGCAAAATTTCTCAAGTAAGTCTTTTGCCCTTCCCACATCACATCAACTGGAGGAAGTTCAAATCTGCCATCAGTAACTTTAGAATGTTTAACCAAATTCTTTTCTATTCGTTTTAACATCTTTTCATAGTCTGCCTTTGCCATAAAAATGGAAATCCTAACTCCACCTATATGGGTTTAGAAATACCAGTAAGATTACTTGTCTGGGTTCTTGCCTATTCGAAAAACATTAGTTCCACATTCAGGACAAGTACCTTTCATAGCAGGTCTGCCATTTTTGAGCTGAGTTTCTACTGGATCTTTTATTTCTCTTTTGTCTCTACATTTTACACAATATGCTGTTGCCATTCTAACTTTTGACAAATAAAGTCGTATTTAGGATATCGCTGTGAAAAAATTTTAACTAGAAACTAGATGATTGTATAATTTTTAGCGGTAAAACCTAATCCTATTTAACTAATTTTGATTATTTTTGATATTTCTCAATTATAGAAACCATTGCTGGAAATTTTACAGGAATTGTATTGAAGGAAAATTTTGAAAAGTTGGCAATATAAATAATAGATTTTTGTAATTTACAAATGGCGTCAAGAAAGGGTGTTGCAGTAACTATAGCTATTCTTGTTGGTGTTGCTGTATTTGCATATTCTTTGCCTTTTCTAATGGCCTTCGATACTGAAATGAAAATTGTTGTTTCAGATTTTGGAAAACATCTTGATATTACTAAAGAAAGAGCTGCGATGGAGTATTCAAGCATTGACGAATCATTTGAAAAATTGATGGAAAAGAAGATGAATCCTGACGAATACATCGGGATTGCAAAAGTTTCTTCATCACAAATTAATTCTTTGATAATAGAACTAACTGACAGTGGTGCTACACAAGAATGGGTTGAAAGCTATGTAAATTATATTGGTGCATTAAAAAAACTAAATGAAAAGATTACGGAAACTATTGTTGTTGCAAATTTGATGAGTGGTGATGATAATTCAGATTCTATTAATGAAATAGTTACTAAAATACATCAATTGGAAACAGAATCACTAGACCTGACCAAAAAATCAGACGCTGCAAGACCATAACCAATCTAGTCGTATAATACTAAACTTCATGGTGAGAATGGTGGGAAATCGTTAAATGGTAATTTTGTTATATAATAGATTATGTCGCTGAGTGGAAAACTGGAAAAAGATGTTAAGGCTACTACAGCAAACAAATTACTAGTTATTTGCATAGATAGAGACGATGATCTAGGAAGAAAAACTGGAATTCCAACCCCTGTTGTTGGCAGAAATGCATGCATAGAAGCGGCACAAAGATTAGCTCTGGAAGATCCTGAAGATGCGGATTCTAATTCAATATTTTTTGCTGTTAAAACATATGAAGACTTGGTAAGCAAGGGATACAAAACACAGGTAATCATAGTTACTGGTGTAGAGAACAGAGGCGTGCAGGCAGATGAAAAAGTTGCTTCGGAGATAAAGTCAGTATTAAAGAAATTTTCTGCAGATGGAGCTGTAATAGTTTCAGATGGAGAAGACGATGAGATGGTTATACCTGTGATTCAAAGTGTAATTCCAGTTATTTCAGTGCAAAGAGTGGTTATGCAAGTCAGTAGAACGATTGAACATTCCTATGCTGTATTTGGCAAGTTCCTAAAATTAGTAATGTACAACCCAAAATATTCAAAGTTCTTTTTGGGTGTTCCAGGAATTTTGTTATTGATCGGTGGAATAGGAGCTGTTACAGGATACAATGCCGAGATCTTTGCTGTACTAGTTACCATTCTTGGTGGTGCATTTTTGATCAGAGCATTTGATATTGATAAAGCATGGAGCAACTGGGCAAAACCTACGCCGGAAGGATTTACCAGGATGTTTACACTAATCACTGGACTAATTCTGATAGCAGCATCAGTTCCAGCTGGCATAACTACTGTAAGTCCAGAAAACATTCCTAGTGATCTAGGAATTATTAATCTAATTACGGACGAAGTAGTGATAGGTCAATTTGTTTCAGGTATGATTCCATTCTTGTGGATCGGTCTTGGAACAATATTTGTAGGAATTTTATTTAGTAACTGGCTAAACAGAAAATTACGCCACATTAGTGATCTTCTTAGGATAATTGTATTAGTTGCATTGTATCCTACTGTTCATCAGTTTACAAACATCCTAATGTATGAAGAAAGTTCATTCACATTGATCCTGCCTTTAGTTGCGGGTTTTGCGGTTACAGCTGCATCTGCCACTCTTTTGATCCGTAGATATAGAAAAAAAGGAAGCAAAGAATTAGAACAGTAAATTTTTCATTCTGTTTAGAACCATATTATAATAACACATATCTGTCTCTATCTAATCCAAAAACATGTGAAAGGTGATGCACCGTTAATGGAATACTAGATGCAGTATTGAATATGTCAGGGCTCTATAGATTCTACACCAAAAGATTAGAAAAAGAAGTTGTAAATGGTGATAGACCTAACCACATAGCTATAGTACTAGATGGTAACCGTAGATGGGCGAAACGAAATTTAGTTATGCAAAAACAAGGTCATTTTAAGGGTGCTGATACAGTTGAAAACCTTCTTGATTGGTGTGAAGAATTTGATATAAAAATTATAACTTTGTATGTTTTATCAGCTGAAAATCTGGATAGAAAAAATGAAGAACTTGATTATATTTATGATTTAATCAGAACAAGATTAGAGAAACTTTACAATGATCCTAGAATTCATAAAAACGAAATGAGAGTCAAAGGAATAGGACGAATTGAATTGTTACCAGATTCGATAAAAGAGGTACTGTCAAGATTGGATAATGCTACAAAGGATTACAGTAATCATTTTCTCAATATTGCAATTGCATATGGTGGTCAGAACGAACTGGTTGATGCAGTTAAAAAAATTGGTGCCAAGATAAAAGAAGGCAAATTAGATGCAAATGACGTTAACAAGGATGTAATTGAAGAAAATTTGTATACTTCACATCTTCCTCAGCCATCAGCTGACATGATTTTAAGAACATCTGGGGAAAAAAGGATGAGTGGTTTTTTAATGTGGCAAAGTGCATATAGTGAATTAGTATTCTTAGATGTTTTTTGGCCGGAATTTAGAAAGATTGATCTTATGCGAGCCATACGCACATTCCAGAAAAGAAAAAGACGTGTAGGAAAATAACCTAAATAAACTGAAATAAAATATATTCAAATATGAGAGAACAAAAATCTGCAGGTATTGTTCTGTTTAGAAACGCTTCAAACAAAAATGAATTTCTGTTATTAAATTATCCTCAGGGACATTGGGATTTTGTTAAAGGAAAAGTTGAGCAAGGTGAAATACCACATGAAACAGCATTAAGAGAAACAAAAGAAGAGACAGGTATTTCAGATATTGAATTTGTAGATGGTTTTGAAGAATCTGTAGAATATGATTTTAGATTTAAAAATGAAGATATTCATAAAAAAGTAATTTTTTTCTTGGCAAAAACTAATGAGAAAAAAATCAGTCTGTCTCATGAGCATAATGATTTCGTTTGGCTGGAATATGATGATGCTCTAAAAAAGACCACATTTAGAAATGCTAAAAATGTATTATCAAAAGCAAATGAATTTCTCTTAAATGCTGTCTGATAATAGTTGTTTTACAGTACGTACAGGATTTTTTGAATCAAGAATTGTTCTTCCCACGATAAGAAAGTCACTTCCATTCGCAATTGCCTTTTTTGCATTGCCTCCTTGCTTACCAATACCCGGTGAATAAATATCAAGTTTTTTACCAGTAATCTTTTTGCACTCATTTACAATTTTAGGAAAAGTTGCACCAACTATTATCCCATCTGCTTTATTGGATATAGCCCACTTTAAGAACAGATGATACAACGGTTTAGGCTTTGAATTTTTTGAAAGTTTTACATTAATTTCATAAGATAGTTTGGCTTCAGGTGCGCTCATATGACATAATGCAATTACGCCCTTGTCTCGTTTGTGTGCTTCTGCAACAATTTTCTTTAGGCTTTTAGGACCCATGATTGGATTGACTATAATCGCATCAAATCCAAAATCCCATAATGTTTTTGATGTTATTTGATTTGTATTTCCTATATCATTTAGCTTTATGTCGGCAATCGTTTGAAGACCATATTGATGAGCAGTTTTATTGATTCTAATAATTTCTTTTTTTCCTAATGGAAGTAACATGTGGAAGTTTAGTTTGATTCCACAAAGAAATTTGTGTAATGTTTTAATATTTTTTATCGTGTGTGGAACAGTTTTCTTATTTACTGAATCATAATCATTAGCAAGTATAATTCTACTATTCCCAGATGATTGATTAATTCTAGTTTTGAATTTGGTCATAGTTGACCAATGGATGTGTTTCGTGTAGTTTAACTATTTTGATGTAAGAGTAACCGTGTTCGCTGGTATTATCCACCAAAATAGGCTCAGAACCATTACTTGTAGTATGTTTCAAAAATGGCTTGATTGGTTCTTCGTTTAACACAACATAGCAAAAAAATGAGTCTCCGTCTTCATTGAAATTAAGAAAAACCCCAAGGAACCACTGTCCCTTAAATGGGAACGCAAATAGTGGAAACGGTGCTTCTTCAAAACCATAACTAAGTTTCGCTAGGCTTCCCAAGTCATCTAATTCAATGGGTTGATATTTTGCGGTATTATTCTCAGGTGATGGTTTGAGAGATTGTGGCAATGATTTTATTTTTACAATTGGAGAATACATCTTTGAAGTATCAACAGTTGAATCCACCATTAACGATTCTTCTTTACCAGATTTGAAGCCATAGCATAAGTAATGGTTAAAATTTTCAACTGGGGTATAGTATATGACCGGACTTTGTTTGAGCAAATCCATCTGAACTGAAAGAACTTTTGCGCCTTTATGTTCATGAAGGAATGATACTCTAGGTGATCTTTCTAATGCACATACTAGCCTTGTAAATTCCAAAGGTGAACGCACTTGAATATAACTTGGAAACTTGTCCATAGAGAGTAAAATCAGGATACTAAATTAAAGGATAACCGAAACTAGTCAGATCTAATATCTATTATATCATCCACTAGTGGACCAGTTCCAATGAGTGTGACTCGTACTTGGAGTTTATCTTCAATATTTTTTATAAAAGATTTAGCCTCGTTACTCAAGTCGCTGAAAGACTTTACGCCTGCACACTCTGGAAACCTCACATCTAATTTTGTTATAGCCAGTTGCGTTGCACTGCTAAGCATGATTGCTCTTTGTGCCAAATCAAAATCAAATTCTGCGGCACGCCTAGGCCTTCCTGTGACTGTACCAAACTCAGCCCATCCCTTTTGCTCAGTTTCTTCAGCGCTGAGCTCATTACCCATTGGTCCAGTACCAACACGTGTCAAGTATGCCTTGAATACAACCATAACTTCATCCACATTCTTTGGACCCAAACCAACATCTGCGCATATGCCTGATGCAGTGACATCCTTAGAAGTTACAAACGGATAAGTTCCGTGCCATAATGATAGGTGAGTTCCTTGAGTACCCTCTACTAGAACATTTTCTTGGTTCTTCAACGCAGCGTTAATCTCACCTGGTACATCTACAACATAGGAGGAAAGTGATTCAATCTCATTTGCCATCTTTAGTGTTCTCATTGCACGCTCAGCATTTGCGGGACCAGTTCCTGAGCCAGTACTTCCAATCTTTTCTTTCAATCTACCTTTAGAATCCTGTTCAAGATGATTTTGCTCAATTATCCCACAATGTTTATCCAAAAATGCCCTACCGGAAACATCGTATTCTTGTATTTCCTTAAAAAAGACATCAGGATTGACAACTACGCCAGGTCCAATCATGACTTTGGCATTTTTATTTAAAAATCCACTTGGTAACATACGTACTTTGTAAGTAGTACTACCATCCTTGATTGTGTGACCTGCGTTTGGTCCGGCTCCTCCACGAACAACAATTGATGGATTATCCTTTTTTGACAGGTATGAGATGATTTTTCCTTTCCCCTCATCGCCAAAAAAGCCACCCACCACAACAGTTGAAGGCATACACAGATGCTAGAGTTTTCATATATTTAATTCAACAACAGGTTATGGTTAATACCTGTGCTACAAACAATGATTGTATTGTCTGAGCCAAACTATGCAGGAAATATAATAATAAATCTTGCAAGCCTACCGGATTTTCTTAGAAAGCCCATACTGAAGAAAAGGATGATGGAATTTTTCTCAATGTCAGAATCTGAAAAATCAGAAATCATCAATAATGCACTAGAAGCTGGACCAACTATCCCATTTCCAAATTTTTCAAAGTTATTCAAGACATGGCTTGAAGTGCTTTGCGCAATTTCTGAAGAAAATAGGTATACAATGTTTTCAAACTATATCAAGCATATAATTAATTCACCTCAAAAGATTATTGCGTTTAACTTGGATGGTATTCTTGAGATATTTCTGAGCTTGGAGCAAGCAAATCAGGAGATTATATCAATTTCAATTCAAAAAGTGGTTAAAAATTTAGAACAGGATTCAAAAAGGAAACTGATTTTACTAGTTCCGGAAAACGCTAGAAAAGTAATTGGTTTTTAGGCAGGTGATTCTTCCGGATTTCTATTATCTTCATTTGAATAATCAACAACATCTCCCTCAGGAGTTAACACACCAACGAATACCTTTTCATGTTTTTTTAGTAGCTTTCGATGATCTTTCAATGACATATCTAGCCTCATTTCATTTATTACCATAACACGGTTCTCCTTCCATTCGCCCCAACATTTGGTACAGCAAGGATAAGCAGATGGAACTGGTTCTAATTCCTCATTATCAGGAATTTCATTTTTACATTTGGTACAAGTACGAGTCATATTTTTGTTAATTTGTCTCTCCTTTTATTTTTTTCAGATCAATAGTAATACTAGATAATACTATGAATATGACATATGAAGATAAAATGTCCAAAGTGTAAAGAAAATGCGGAATTAACTCCAGATTTTTCTTTAATTACATGTACAAAATGCAATTTGGAAATGAGTTATGGGGAATATGTTAGATACATCGCACATTCTGATTCAACATATTCTGATATCCTTGGAGATTATGCTGGTAGTACTGAGGGTCAAACAGCTGGTAGCCTAGATGAATGGGATTAATGTTAGAATGTAATGAATCAAAAGTTAGAAAACTTGTTCTCAAACCTTATTTAAAACAGTAACAGAGTCAGCGTAATTGGAATTCTTTCTTGAAATAATTTTAAATCTGATAGGACTCTTAGTAGGTCTTGTTATTGGTACTATTTCATATATAGGATTCAAAAATACTGCCAGTCCTACATTATTTAGATTATCAATAGCTTTTTTTGCAATTGGAATTGGTTTTGGAATATTAGCTGCAGGATTTATTCTTGATGATTTTATTTTCAAAACTGGAGATATTAATAGAGGAATTTCAACATTGGGTGTTGCCTCCCAAGTAGTTGGATATTGGTTTATTGCATTTTCTCATACTATCAGAACTTTCTTTCCCAAATCAAGATATTTGAGATCTATAGGAGCCATACCATTATTTTTAGTATCATTCAGTTATATTGAAAACATACTCAGAGCGGTTTCATTTATTTTGTTAGTGTATGGTGCTATCGAAACTATGATATCATATATTCAAGGAAGAAGAAAAACAACTCTTTTTGTTGCCATTGGTCTTAGTCTTTTGGGATTTGGTGAAATTATTGGATGGTACTCATTTGTATTTCCTGAATCCGTTTTGTATGCATCTTCAATTGTAATTAAAATTGGAGGATTGATCTCAGTAGGTATTCCAGTCTCGAAAATCCCATTGAAGAAAATTTCATTTGATGAAAATTTGTAGGAGTTTAAACTGATCATAGGAATGCATTAGGTAGTCAAAATATTTTATCTTTATAGTATATGGAAAAATATACTCCAGTAACATATAGGATATAGAAGGAATGAAAGTATGGCTGAACACAGAACACAAATCAAAATAGTTGGAGAAATATTAGATACTGCTACGCAAGAAATCGATGAATGCGAAGGCACTACTATCACACACATTATTAGAAAGGCAAATATTTCACATGGACGACTTTCTAGAATTTTGAATAATTTAGTTTCGCAAGGTCTCTTGGAACAAGTAACTTCAAAAAGATCTTATCGTTATAAAACCAGTCCTTCAGGAAGAGAATTTCTTGTAGCATACAAAACTTTTAGAGAATTTTCGGATGATTTTGGATTAACTATTTAGTTAGAACTGAATATTAAAAAATGTAAATAATTTGAAAATTTCATGCAATGATGTAGATATACAAATAGCATCTAAAGCAATTAACGATGGTGCGATTATAATTTTTCCCACAGATACTGTCTATGGTTTAGGATGTAATCCTTACAATCATGATGCAGTACTATCTCTATATGAAATCAAAAAAAGGAAAAAAACAAAACCTTTTCCCGTGATTGGATATTCAAAAAAAGAATTAGAAAAAATAGCAGAATTTAATTCGTTAGAAGAAAAAATTGCAGAAAAGTTTTGGCCTGGTCCAATTACATTGATATTAAAAATAAAGGATAAGGAAATTCAAAAATCATTAGACCTTGAAGGAAAAATTGCTGTTAGAGTGCCTAACAATCAATGTGTTTTGGCACTTCTTAAAGAATGTAAATTATTGGTGGGAACAAGTGCAAATATTTCTGGCACTGCTCCATTTAATGATCCGGAAGAATGTGGTAAGAATCTAAGTGGCTATGATTTACTAATAGATGGAGGAATAATTTCAGGTCAAGGTGAATCAACAATTGTTGAAATTGAAAATAATGACGTAAAGATTCTTAGAAAAGGAAATGTCTCAGAAGAAATGATAAAAGAATTAACTTGAATCTAATTATTACCTGTGCCAGAAGTCTTGAATCAGAAACAAAAAATGAGATAAGCAAAATACTTGATGAGCTAGGTGATCAAGAACCAGAAATTTTGAATGTTGGTATGAGAGGTATTTTGATGGTTAACACCGTAATTGAACCATCAAAAATTATAGATTACGTCAAAAACAAGATGGTTGAAGAACCTTGGTTAATCCGATATTGCTTAAGAATAATTCCAATTCAAATAATAACTGAAACGGAGATGGATAAAATCAAACAAAATGTAATTAAATTAAAAGATACGATTCAAAAAAACGATTCTTACAGAATTACAATTGAGAAGCGAAACACGGACATATCGTCCACTGAAATAATTACCGAGATTGCGAAGATGTTTCCTAACAAGGTTTCGTTGAATCAACCTGACTGGATAGTATTGGTAGAAATTCTTGGTAACGATACAGGAATATCAATTTTAAAAGATGACGAATTATTCAGCCTAGATAAGGCAAAACGTATGTCAGATTAGCACTGCAGACTTTTCAACGATAACATCTTCCAGTGGATCCTTTGATTGTATGACAGACATCTGGTTTTTTGATATACTGAACTGTCTTTTTAGAAATGGATGGTTATTTCTTGAAAGTGGTTTTGGGTTAAGGAATGGCTTTAATTCTGAATAAAGTCTGCTCAAGGAAGATTTTTTGCCCATAGCAATTACCAAATAATCCATATTCATTTTTCTTCCCGCAACCTTAATTGCTGCTGATATCTGTGTAGTGGCTGCAAATCTAAGCAAAATGTCTGTTTCAATTTTTTTTGAAAGCATGGTATTGGTTTTTTTTGCATGGAGCGAAATCTCAAGTATTTTTTTGGCATGTTGTACACTAAGAATAAACTGTGGATTTATTGCTTGAATTATTAGATGCTTGTGTTTGTTTCTCAACTCATCCAAAAAATCTCTATGAAACTTTTTGTCAAAGAGTATGTCAAATATCTCTACATTTGACCGAGCAACTGAGAATTGGATTCTACGGGAGGAACCACCATGTATGATTGGAATGATACTGATTTCATCGTTGTCGCTCAGCTTTGTATCATAGCCCTGCAATGCCGAGGAATCTACCCCGTTCACAGCTATGAGCAGATTTTTTGTATCAAATTCTAATGTGTCTTTAGGCTTGATTTGCATGAGATGGCTAATCAATTCATTTATGGTAGAGGTGTTTTTTTCCAAAACTATCTTATCGGTCGAAAATGATTTTTTGGCGCCACCAAGCAATTTCACAGTAATCAATGCATTAGCCTAGAATTAGTTCAAAATTAATCTTGTAATTTTGTTGTAGCAGAAGATTCTTCCACTATAACTTCACTTTTTGATTCATCCTTGGTAGGTTCTTCCACTATAACTTCACTTTTTGATTCATCCTTGGTAGGTTCTTCCACTATAACTTCACTTTTTGATTCATCCTTGGTAGGTTCTTCCACTATAACTTCACTTTTTGATTCATCCTTGGTAGGTTCTGTATCTTCTGAAATTTGTTCCTCATTTTCAGCAGATTCTGTTTTTTCTTTTTCATTTCTAAGTTCATTTTTGATAAATTTTGTAATATATCCAGCCAGTTCATTTTTTAATATTTTAGATGTAATCGTAGATATTTTGTTGAGTGCTTCCTTATTTTCATCAAAACTAACTCCAAACTTATCCTTGTGGTCTTTTAAAACCTCCATAGACATTCGTTTTATTCTATTCACTAAATCAAGGCATCTGGACTGTTTTTTATATCTATAGAATGAGAAAACGTTTAGAATTTTGTTCTATTACATCACATAATTCATCATAATTCACATGTAAAACCTTGGATGCACAAAAAACTATACTTGGAATAAAGTCAATTTGGGCAGTTTTGTTTTCAAAACATCGAGAGAATCTAACAGGTCCATCAGTTTCTACCAGAATTTTATCTTTATTCGCTTTTGACAGTAACACCTGTTTGTCTTTTGAATAAACCGTTACTGGGCCAAAGGAAACATAGCAGTCCAAATCCATTGCCCGCTGTAGTTGCTTTTTGCTTCCATCAAACCAATGTAACAAAGTAGTAGGAATGTTATATGATGGTAATATTTTGAATATCTCATCAAGTGTTTTTCTAGAATGTATTGAAACTGGTTTTCTAAATTTTTCTGCATATGAAAGTTGGGTTTTAAAAACTTCTTCCTGTTTTAAGAATTCTTCATCAGAGTTAGTATAGGTATGATCTAATCCAATCTCACCTACTCCTGAAATTTTTTCGTTATTCTCAACAATTAATCTGAATATTGATTCAGTGTCATCCTGTGCTTTTTCTGGATGCATGCCTATGAATGGTAAAATATACTCACTTTTTTTTCCGAGTTCAAGGGTTTTTTTTGATGAAGTGTAATCCATAGAGACACAGCATGCCTTGATACAAAGTCTTTTCATGCAGTTAAGAATTAGTGGGATGTCATGTTCATACTCAGTATCAGAAAGGTGGATGTGAGCATCGTAAAGCCAAGTCATAGAACACATAACCTTGGCTGTCTAAAATAGTCTGTTTTAATCATACTTGTATTGGAATTTTTTTACTAATGATCTTTTATCATACATTTGATAAAAAAAACTATGAAGTCATCAGAATTGGGACTTTCAGCGATGTATCGTATTTTAAAAAAATCTGGAGCTCAACGGGTAAGTGACGAGTCTGCCTCCGAGCTTAGAAGGGTTATAGAGGAAATAGCGGAAGTTATTGCAAAAAATGCTGTTGATGATGCAAATCATGCTGGCAGGAAAACTGTCAAGGCTGATGACGTTAAACTAGCTTCTAAGCAATTTAGTAAGTTTTAATCTAAAGAGTTAATTGCCGATTTTGTGTTTTTATTGATACGGTGAGGTAGTACAGTCCGGTAGTGCATGGGCCTGCAAAGCCTAGTGTCGGGAGTTCAAATCTCTCCCTCACCTCTTTGATCCTGGTTATTTCATAATCACCCACCCTTTCTTAAGGGGAACGAAAGATCAAAATCAAAATTGACATCTAAAGAAGCGACTCTCTTAGATTATAGCAAAGAGGGACGTGCTCTCCTAACTCAACTATCAAGTGCACCTCTTGAAGGATTTGCAACGCATGCAGTAGATGCAAGCATTGCTGAATTCATGAAGGACGCAAAAAACGAAGTAGAGAAAGGACATCTCTATCTTTTATGGCATTTACTATACGTTGAAGAAGTACTGGAAGATGTTGCAGAAAATGCAATAATAGATGGTGCATATGATTGTGGAATTGACGCGTATTTGGTGGATACTTCAGAAAAAAGAATTAGGTTATTTCAATCAAAGTATGGCGAGGCTCATTCTATAGGAGCAATTGACAAATTCATCAAGGACATTGATCGGTTCAAAAAATTAGAACAGTCAAAGATCAGACGAGATGAGTTACAATATCTTTGGAAACATCTTCATGAAAAAAACATGAAGACAGAGTTAGTTTACGTGACTGATAATGATGTAGACGAGTATGAAAGTAGTGAAGTGAAAGTTGTGGGAAAAGAACAGGTATACCAAATATTGTGGGAACGTATTAAGAAACCAGCTAAAGGTGAAAAGTCTAGTTTAAGGATTTTAAAATACCTTGAGCATGATAATGCATTATGCTGTATTGTTTCTGCATTTGACTATGCAGATTTTGTAGAAAGGAATGAACATTATGTCTTCGAGTCAAATATTAGAAAACATCTTGGCGGAAAAGGATCAATCAACAAAGGAATTACAAAAACTCTAGAAGAAGACCCACACAAATTATTTGAATGGAATAATGGGATTACCATAACTGTAGATAATTACTCGATGAAAAATAATCAGCTTAGCCTAGGAGGAGCACAAATTGTCAATGGCGCACAAACATCTAAGAGTATTCTTGACAGAAAAAAGAAAACAAACAATCTAGATGCAGAAGTTTTGGTTACCATTATTAAAACCAAAGATGAGGAACACCAAAGAAATATCACAAAATATAGGAACTCCCAGAATGCCATTAAAGGTAAAGACTATGTCTCGCTAGAGGATTACCATATAGCAATACATTCCATGTTAGAAAGGATAGGCTATTTCTATGAACATCAACAGGGTTCTTGGCTGAACCTTCCATCTTCGGAAAAAGCTAAATTCAATGGTAATGAGATTTACAACAAATACCTATCAGATAAAAAAGAAAAATGTAGAATCAAAGATGATACTGCGATTGCCTCAATGGTCTCATATTTTGAACAGAAACCAAATGATGTGTATGGTGGCATAGGAAAATATCTCCCCAAGGGTGCAAAATATGAAACTGTCTTTGATGATGAACTAGAATGTGATTATCGATACTTCCTATTTCCACACTTAATTCGTGAATATGCCAAAAATGCATTAGGATACGACAGAAGTAATACTCAAAATAGATACAAGAAGTATGCACAGAATCTTTTTGTTGCAGTTACTGCAAGAATAATTCACAAAAACATTCTAGGAAAAAATGATGATTTTAAGAATGATATTTCTGAATTAGAAAAGATGATTCAAAATATCGGATTGTTCACAAAAATTCTAAAAACTACCGACAAGGTTGTAACAAAATTCCTTGAAGATTCTAAGGTTGAAGAAAAGATAGATGAGGCTAACACTGCTCACAACTTTTTTTCAAATCAGGTTTACGGTAAATCCATGTTAGAAGTAATAGATTCAAAAATTAGACAAGAGCAGGAAGAGATAGATTATATCAGAAAAACAATTTCTGGTATATAATCAAACAATCCTCAAGAATGGCAGACGTCCAGCCAAGAAACTTCTTGCAGGAGGTTTACAATGACCAGACGTTCTACCGGTAATTTATAAAAAAAACTTCTATATAACAAAATATGGTTTTTATAACAAATCAAAAAGCAGTGTTGTATATGGGATCTGATGAAAAATGTACATTATGTGATGGTAAAATTGATCATCCATACTTGGCTATGAAAGAATGGGATATAGATGGACATTTGTGCGGTAAATGCTATTCAAAAAAACTTTCAGAGTTTTATCCTGGTGAGCATGAAAGGGTAAACCTTTCAGAGTAGAAAAAATTCACTGGCTGCTACTATTTCTTCTCAGTGTATTTATTAACAGAAAAACAGTTCCACGCCAGTACGTCGTCCTTTACTTCAGATTCTGTAAGAAATTTAATGTCAGAAACAGTTTTTTTCTTTTTTAGCAAGTTTACTTGAAAGGTTTCAAATTTTTTACAATCGCAGTCCTCAAAAAGACAACTGTCATCATCTTTCCCCTCTTCATGGTCCTCCTTGATATGACTACAGTTACATTTTGCATCATCTTTGACATCTTTTTTGTATTTTATAGCATAAGTGCCTAGTCGCAGATACGCAGTGCCTTCATGTCCTTTTTTAAAGCGATCAAAGTGAGGAGACTTTGGAAGAACTTTGAAAAGAGATCTGTTGTCTTTGGGATTACGAGATTCCGCTCCCATTATGAACCAGTAAGTATCGCCTGTTTCTACGAATCTAATTTTAATAGAATGATCATTCCACCAATGCATCGTATCCATCCAAAATTTCCGCGCTATTTTGAGATCAGAAAATAGTGGCACCACGTTCATGCGTATTTCATAATAACGATAAGCAACGCCAAGAAAACTATCAAACCATGGAATTGGTGAATCTGAAGACATATTACGAAATCAAATTAATATTATATGTACTTGATTACTTTAGAAGTTATACTCTTATATCTGAGTAATTTTCAATTATTCCAATGGTAGTTTACCGAACCAGCATGCAAATTGTAGCCGATCTTTTAGTCGCTACAGATCAATGCGGACAAGAAGGAATCAAAACTACTTCGTTACTTTCAAAGGCTAATCTTTCACATTCAAGATTAGAAAAATTTGTTAGTAATTTGACTGGAGCAGGACTTGTCAACAAAATTGAATATGATGGAAGGAATGTATTCGTGATTACCCCAAAAGGCAAACAGTATCTTGAACAGTACCAAAAATTTGCTGATGTAGCAGAATCTTTTGGTTTAGAAATGTAAAAATTATTTCTTTAATTTTCTTCTTCTCTCTCTATTAGCTTGTTGTCTGGCTTTCTTTCCTTTGTAGCCATTGTACATAATAACGACAATTATACCACCAATAGACGCATAAAATAATAGATACAGGGGTTGATCCCTAAGTTCTCCTGTGTCTGGTTGCATAAATGCTATTGGTATTCCAACCACGAGAAAACCCAAAACAACCATCATAATCTTATCCATGAAAGTGTGCTATTGTAAAGCCATATATCTTTTTGATGTTTATCATGTTACAATGTCAAAAATTCTGGAAATGATTGGATTCGCTTTGATTGGTGGAACAATTTACTCGTTTATTGGAATGACAGAATCAGAGTTACGATGGCCAGTATTTTGGTCGTGTGCTGGAGGAACGCTGGCAATCATAGTATATAGAAACTACATGAGAAGAAGAAAAAAAAATATGTAGACATTACATCACAAAACAACAAACAAAACTACACATCGGCAGATCTATTAAGGAGCATTTTGGGTAATTGAAGGGGAGTATGACAGAACAAACTGAATGGTGGAATGGATTGGGAGAAGAACTTGAAACAGACATAGAAACCCTAACTGATAAAACTGAAAACTCTTAAAATTATTTTAAAAAAATGTAATTGAAAAACATTGTTAATTTTTATGAAAGCCTCGAGCGAGATTCGATCTCGCGACCTAACGCTTACGAGGCGTTCGCTCTACCAGGCTGAGCTATCGAGGCACTAACCATTTCCTCTCAGAGTTTAATAAAAAGCGTATCTAAGTTTGAAGCATTGAAAATATCAGTATCAGGAATCAGAGGCATTTTTGGGAAAGACTTGATGCTACGTGATATCTTGAAATTTTCAAAGAACTTTTCTGTACTAATAAATTCAAAAAAATGTGTTATCGCAACAGATACCAGACCAACTGGACAGATGGTAGCAGAAACTGTTAAAGCTGGATTAATGCAATCAGGCATAGATGTTTATGATTTAGGAATAGCACCGACCCCTGTAGCGTTTCGGGAATCGCGTAAATATGGTGCGGGAATCATTGTTACTTCTTCACATAATCCCATAGAATGGAACGGACTAAAGATGATCATAGATGGAAAGGGGGTAAACGAAAAACAACTTGATATGGTAATGAGCGAACAGAACCCGCCCAAGTCAAAAATTGGAGAAGAACATAAAATTGAATCCGCCTATGTTGACGATGCGTCTAAAATCATAGGAAAAATACCTGACATTCCTAAGATTGTAGTCGATATTGGAGGCGGTGCCGCAAAGGGATTTCCATCACAACTACTAGAGAAAGTTGGATGTGATGTTGTTACAATTAACAGTGAATTAGAAAAAAGCTCTAGGGGACCTGACCCAACAGTGGATACACTGGAAGAGCTTGTAACAAATACCAAAAACAGGGACATCGGTTTTGCCTTTGACCTGGATGGTGACCGACTTGTTATTGTGATTAATGGAGAAAAAAAGGACCCTGATGTTACGCTAGGAATGGGAGTAGTCAAGGCGCTTGAACTAGGTTGCAAAAATTTTGTGCTTAGCCAGGATACCAGCATATCTGTTGAGAAGTACATAAAACAAAACGGTGGGACAGTTTTCCGTTCCAAGGTTGGTGAAGCAAACGTTACTGAAAAGATGATTGAAACAAAATCACAGGTTGGTGGCGAAGGAAGCAGTGGCGGTTTCATTCTATCTGACTTTAACTACTGCCGCGATGGAATTTTGGCTAGCGGTCTGATTGCATCAATAATTAAGAAAGACGAGTTTACTGATGCGCTGAACTTTATGGAAAAATATCATATCATAAGGGACAAAGTAGAGTACGATTCAGAACACCATGATGATATACTGAAAGCACTGCATGGCAAGATGAAGGAAAAATTTGGCAGTGTGGAAACTCTTGATGGCATTAAAGCGATAGTTGACGAGGATAGTTGGGCGCTGGTCAGAAAATCAAACACTGAAAACTCCATTCGCGTGTCTGCAGAATCCAACAGCTTGGAAAAAGTTAGAAGTATCCATCAAGAGATAAAGGATCTTGTCAAAGAAAGCTATGAACAAATTAAGTGAAAAAAAAATAATTGAACTTTTTCAGAGCAAGTTGGGTAATGCAGGTTTTGTTCCAGAAGATGTTGAATCATTTAAGATTGGAAAAAAGCGCCTTATCGTTAAGGTAGACACGTTTGTTGAAAGCACAGATCTTCCTCCGGGGATGAATCTGGAGGACGCAGCAAGAAAAAGCATAGTGTCATGTGTCAGTGACTTTGCCGTAAAGGGTGTAAAACCAATTTTTGGCATCATATCACTAACAATTCCCAAAAGATTTTCAAGGTCAAACATAGAAAGTCTTGCCAAGGGATTTCAAAAGGCTGCAAAAGAGTTCCGACTAAAAATATTGGGTGGAGATACGAATGAAGGAAAGGAACTTGTTATAAATTTCTCATTGTTTGGTGTTACAGAAAAAATTGTAAGCAGAAAAGGCGCAAAAACAAATCATGTGATAATTGCTTCCGGACCATTTGGATATACTGGAGCTGGTCTCTCCATACTGCTGAAAAATAAAAAATGTTCGAAAAAGTTCGGTGCAAAGGCGAAAAGGGCTGTGTTTAAACCAAATTGCAGGTTAATGTTTGGGTTAAAAAATAAAAATTACTTCTCGTCAAGTATGGACTCGAGTGATGGGCTGTCAACAACACTAAATGAAATGTCAAGCCAGAGCAAAAAAAGATTTGTTATTACTAGAATGCCATCAGAAAATGATGTTTTTGACTTTGCCAGTTCAAGCAGATTGAATGCGGACAATTTGATCCTTAATGGTGGAGAGGAATATGAAATTGTGGCAACCGTAAACGTGTCTAATTTACCAAAGATCAAAAAATATGCAAAAAAACATCGAATGAAGTTATATGAAATTGGCTATGTTACAAAAGGCAAGGGAGTGTTTTATAAAAAAAATGGAAGATTGATTAGAATTAAGGATAAAGGATGGCAACATCTACAACGTTAATTCTCTAATGGGTCGGGCAATCCCCACTTTACACTGAAATTTCTCTGGAACTTTATCGCTTCACGAAGGTTATCAAAATCCCAATGATGAGTGAAACCATTTGGAAAATCATCAAGCCATCGTTCTGGGGTTGAACCGATGGCTTCGATCCAAATGCGAACTCGGAAAATCAATTTACCCTTCTTCAACTCTCCACAAAACTGTAGTGCAGTTGAGGCCATTACGTTTTCTTCCATCACAGATCTTCATCATCTTGCCACGTTCGATTTTTCCATTGACAGTCTTCAGCCAACTTTGGGTATTGAACAAATGCATCCTCGACTTTAACCTGGATCATTTCTCTTACTGCATCTAAACGAATGCCATTTTTATTCAGATATAGTATCATTGAGATTATTGTTTCAAAAAATTCTTGTTCAGCTTTTTCCAAGTCCTTTTCTTGTTCATTCATGATTTTACTTCCCTCTGAAAACCTTCTGCCCACCACCGGAGCTATCATTGTGGAAGAAGCGCTTATCATTCAGCAGTTTGTATACCAGAAGCAATCCACCACCTATGAGGCACACTACTGCTATTATTTCAAGAATCATGTCAGAACAGACTAGGGAGGTGTTGTGTCCATGATAGGTGGCTATCTCTCCACTCTTTTGTCGCATCTTCAACGTCATTAATTTTCGATTGATGTTGTCTTGAATACCAATGGTAAAACTCACCAGAAATGACCATCTGTGCCATTTGGGAGAGAAATTTATGATAGATCTTAAAAAAATCTTCATCATGTCCAAGGTGGACATAATGAGATAACTCATGAACCGAAACTTCTATGAGAATCCAGTTGCCTTTGCAAAATTGCCTACGCAGAACTTTACGTTTATGATTCTTTTTCCTCGATGAACGTGGCAGATAATCTTCTCTTCTAGTTGGAATGCCGAAAGGGAAGAACAAAAAATCTTGTTTTATACAGATGTGAGATGGCATGAGAAAAGGTTGATCAAAGTGCGCGAGCCAATCATCCTTATCCTCATGATCCCATTCATCATAAAAATGGCATTTCTTGCTGTCCTTCCTGTAGGCTAGGATGTCAATGTGGTGGGGAAGTAAATCAGGATTTTTTTGCTTTAGGATCGCAAAAACCTTTCTGCACAGCCTAAGATTGTAATTAATTTCAACCCATCTGTTCGACATTTTATAACTAGGTCAGATTACAAATTAACAACCACGTTGATACCTATGATACCTTTGAGTTAGTCCCTAACATTTGAATATGTTTTTTAAACCCCTCAAAACTGTGGTATTCATTGTCTGAAACAGAAGCAGTTACTGAAGAGGAAGTAAAGGAGCAAGTATCCGAAACTTCATCTGAAGCTCCAACGGAAACTGTTAAGGCAGCAACGGAATCTAGTGAGGCAACATCTGAATCTAGTAAGGCAGCAGCTGAAACTGTTGTGGAGGCAAAAACCCAAACTAAGAAAGAAGGAAAAGAGAAATGGGGTATTGCCCATATTTACAGCAGTTACAATAATACAATTATTCATTTGACAGATCTTACTGGTGCAGAAACGGCCGCAATTAGTTCTGGTGGTTGTCATGTCACTGCTGATAGATACGAATCATCACCGTTTGCAGCAATGAAAGCATCTAACGCTGTCGTAGAGGCTGCTAAAACAAAAGGTTTCACAGCATTACATATCAAAGTGCGGGCAGTTGGTGGTGTAGGCTCTCGCGTTCCAGGACCTGGTGCTCAAGCAGCAATAAGAGCACTAGCAAGAGGAGGATTCAAAATTGGACGCATTGATGATGTTACACCTATTCCACACGATACTACTAGAAGAAAGGGCGGCAAGCGTGGAAGAAGGGTTTAATCATTAACCATCTTCACTTTAACACTACAGCCCTTAGATTCAAAATATTGGTCTAGAAAATTAATGAATTTTTCATCTGGTTTATTTCCTTTGCATTTTTTTATCATGTCTGAAAATTCATCTTCAATTCCCACATACAATTCCTGATCTAAGAGCATTTGGAAAAACGTCCAGCCAAATCGTGAAACTGGATCTCCAAACTTGAATCCCACAGTAACATTACAGACTGCCGCCATCTTAGTCATGGCAACCTGAAGAAGTTTGATATTTTCCTCATACTTGGTTGTACTAATTTCAAAGAAAGCCATGTTATTCGTCCGCTGAAGATGATTTACCTAGTTTGTCGGAAAGGGATACAAACTTACCGTCCTTTTCTACGTTGATTTTAGTTTTCATTCGTACATTAATGCCAACACTTCTGAATAATTCCAAAAGATTTCCTCCATCTAATACTTCGGTAATGTCGCCAGATGAGATCAATTCAGATAGTTTCAGTACTATGATCTCCGTTTCCTTTGGAAACTGATATTCTGCGTTTTGTAAAACTTCTAGGCCCCTGTAGCCTAACCGCTTGATGACAATCTCACGTGGAGGTGATTTCTTATCTTTTTGTTCTTTTTGTAATGTGGCGATTTTTTCTTTCTCCTGCTGAGAAGAAAGATTTTTTCGCATTTCTTCCAGGCGTTTTGCCTGAAGTCTTTCTAGATCCTTATCTTCGCTCATCCCTTGATTACACCTATTGGTACAAGTTTTGCCACCTTGGTGGCGATTCCAAGTTCGTGTGAAACATTAACCACTGCATCAACATCCTTGTATGCTTGCGGTGTCTCTTCCACTGTGCCATCGCGTGTTAACGACTTTAGGAAAATTCCTTTATCACTAAGAGATTTTTTAACTTCAGACTCGGTAAAACTTCTTCTTGCTTTTGTACGGGACATCATTCTTCCCGCACCATGTGCTGTGGAACCAAATGTTGCATTCATGGAATTTTCTTGCCCCAAAAGTATCCAACTTCCTGTCCCCATGGAACCTGGTACTAGAACCGGCTGGCCAAGATCACGATACTTTGCTGGCACGTCATCCATGTTTGCGGGAAATGCTCTTGTAGCTCCCTTCCTATGAACCACAACTGACTTTAACTTTCCATCAATTTTGTGTTTTTCTACTTTGGCTATGTTATGAGCCACGTCATAGACAAGTTTCATATCCAAATCAGACTCTGATTGTTTGAAAACCCTTTCAAAAGATTTTCTTGTCCAATGAGAAATCATTTGCCTGTTACTCCAAGCAAAATTTAGTGCTGCAAACATTGCAGCCCTGTATGATTCTCCCTCTTCTGATTTGTTTGGAACACATGCGAGCTCCCTGTCTGCTAAGTGAATATTGTATTTTTTTTGTGCCTGTTCCGAAATTCTAAGGTAATCACTGCATATCTGGTGACCAAAACCTCGTGAACCACAATGGATCAATATTGTAACACTATCTTTCTCAATTCCCATTGCCTTTGCCGCCTTCTCATCATGAATCTCTGCCACCTTTTGTATTTCAAGAAAATGATTTCCAGAACCAAGACTTCCTAACTGTGGCGCGCCTCTTTTCCTTGCACGGTCAGAAACCTTGTTAGGGTCAGCGTTTGCTATCTGTCCACTTTCTTCACATACATCTGCGTCATCATTTACACCATATCCATGATCAATTGCCCAACTTACTCCCCTAACCAAAACTTCGTCTAGCTCTGATGGATTTAGCCGAATAGCTCCTTTAGATCCAACGCCAGAAGGAATTGATTCAAAAAGATCATTCACAATATCTTTCAGTTTGGGTCTAACGTCACCCTCTGTTAAATTAGTTCTAAGAAGTCTAACACCGCAATTGATATCATAACCCACACCTCCTGGGCTAATCATTCCCTCTTCTGCATCCATCGCAGCAACACCACCAACAGGAAATCCATATCCTTCATGGCCGTCCGGTAGAACTATTGCATGCTCTTGAATTCCGGGAAGAGTTGACACGTTTACAGCCTGTTGAATTGTCCTGTCGGTCATCATTTTGGTCAGCAACTTTTCATCCGCATAAATTGTAACAGGCACTTTCATTCCTTTGGAAGAATCAGCATCTATCTGATATCTCATATTCCCAATTTTTTTAGGTGTAAAACTAGACATGTAGATTTGAGTCGTCGCTTGACAATTTAAATCATAATTAGATTAAAATGAAATGAAATTATTGGGCAGTTATGAAGACTGCCATAGTCTTAGGAGGCTCAAGGGGAATTGGAAAAGCAATTGCCGACTCGCTGAAATCAATCGGCTGTGACGTAATTGCCACCTCAAAGAACGAACTGGACACATCAAGTTTGGAAAGTGTTTCAAGTTTTGCCGAAAAACACAATGAAGTTGACATCTTAATCCTAAACACTGGCGGACCTGAACCAAAAGAATTTTTTTCCGTAACCGAAGACGACTGGAATCATTACCACAATCAATTGTTTCTAGGCTTTTGCTTACTCTTACAAAAGATCAAGGTAAATGATGGCGGATACATATTTCTCATCTCTTCTAATGTGATAAAGGAACCTAATCCAAAGTTAATCATTTCAAGTGCATACCGCTCCGCCTTCTCTAGTGTCTTTAAGATTCTCAGCAAAGAGTTTGCAAAAAAACAGATCAGCTGCATCAACATAGCCCCCGGACCAATCAACACAGACAGAACTAAAGAACTGATTGACGATGTTGAAGCGTTTGCCAAAACTCTACCGATGAAAAGACTGGGAAAGCCAGAAGAAATTGGTAACTTTGTAAAGTCCATAATTGAACATGACATCAAATATCTTTCTGGCGCAGTAATCAATTTTGACGGTGCAAACTCCAATTTTGTTTACTAGCAAGACATAGATTTATTTCCAGAACAAGCTGAGAATAATTGTGTCCATCTTACCTATAGATACTGGCCGTTATGGTACAAAGGAAATGCTGGATATTTTTAGGGAGCAGAAAAAGATTGATTATCAATTAGACATTGAAGCCGCTGCTGCATTATCACAAAGCGAAATAGGATTGATTTCTGCATCCATTGCAAGGAACATATCCAAAATAGCAAAATCCGGTAAAATTACTGCTAAGAGAATCAAGCAGTTGGAAGCTAAAAGTGATCACGACACTGCTGCGCTGGTGGAAGCACTGGCGGAAAAGTGTAACAAGGAATCAAGACCATGGGTACATTATGGTTTGACATCGAATGACCTGGTTGACACAAGCAACTCGATGCAGATGAGAGATGCAATTAAGATTATTCAGCCAAAGGTTTCAAAATTATCGTTATTACTTTCAAAAAATGCTATAAAGCATAGGAGTATTCCCGCCGTTGGAAGAACACATGGTCAGCATGCCAGCATCATTTCATTTGGATTAAAGTTTGCAAACTGGGCTGCGGAAATGTCAACCCACCTTGAAAGATTGGATGAGATAAAGAAACGTGTTCTTATCTGCAAAACACTTGGAGTGGTTGGAACAGGATCCCTAATGGGTAAAAATGCAGTGAAAGTTCAAGAACGTGTAGCTAAAAAGCTTGGACTTTATTCTGCAAAGGTTACCACACAAATTATTCCAAGAGAAAGATACGCCGAATACATTTTTCAATTGGCATTACTTGGGGCAACTTTGGAAAAAATTGCCATAGAAATTAGAAATTTGCAGCGAACAGAAATTGCAGAAGTTTCGGAACATTTCAAGAAAGGACAGATGGGAAGTAGTGCCGTACCCACGAAAAGAAACCCAATCAAAAGTGAAAGAATATCATCGTTATCAAAACTTCTAAGAAGTCAAATCAATACATCATTTGAGAACATTCCACTCTGGCATGAAAGGGATTTATCAAACTCTGCTAATGAGCGATTTACCCTTCCAATGACATCCATCCTGTTAGATGAAATGCTAGAAACTATGATCAAAGTAATTGAAAATCTTCAGGTCGATACAAAACGTGTACAGGAAAATCTTCACATAACAAAGGGGCAAATCTTTGCCGAATTCGTGTTGGAAGCACTAATCAAAAAAGGCATACCACGGTTCAAGGCATACAGAGATGTGCAAAGAGTTGCATTTGCCGCACACAAGAAAGGAATCAACTTTATGGATGCGCTAGGGAATGACAAGGTTGTTTCATCTGCTCTTTCAGATAAGGAAATAAAATCAATCTTTGTTGCACAAAACCATCTTGGTGCATCGCTAACAATAATTGATAATGTTAACAGCCACGTAAAGGCAAACACTAAGAAGTTTTCCTAGATTTTAACAGCGACTTGTGTATCTGAGAACCATACTGCAGCGCCTTTTTCTGTTTTTTTGCAGCAACCTCCGGTATGCCATAATCCATGGCTAACTCACGAATGGGATGCTTTCTCTGCATATCATCCTGACCATGAATCTTTTCAGAAACTGGAATTTTTTTCGCATATTCTATGAAATTTGGCAATAGGAAAGGCTGAATCATTGTCACGCCAAACTCTGCAGTAACTGCATTGATTGCAACCATCATCTCCTTTTCATTTTTTAATTTGTCATTCATCATATTCACAACCTCAGCCTCTCCTTTTTCAATTGCCTCACGGTAGGAATTGTATCCACAAAACAACTCATCAATGCCATTAGCGGTAACAACTGTCTTTAGTTCATTTTTTTGTGCAAGCTCTGCAACATAATAGAACGCAATAGAATTTTCATTCCAGGAAAGGTTATCTGATTTGATAGTCTGGTTGATTTTCTGACTAACCTCCTTGAATTTTTCAGGATCAATCTCCGAAATGCTGTGTGGGAAATTGAGTATCTGATTTACCTCCTTGGCAAAATTGATGTCGTGGGAATCCTGGAATCCAATTGTCAGAAGATGGATATTATATCCTATATCTTTGACAAGTTTTGCCAGCAGAGTGCTATCTACTCCACCTGAAAATGCAACTCCAATCTTCTTATCGGTAACTGTCTCTTTTACTGCGTTCTCCATTTCATCAAGTAATTGTTTATTCATAATCGCAATCAAGTAATCTAGACAATTTATTAATTAACTATGTTATGTTCCTGCATGGGATTATCAAAACTCTCAGATGAGCAGATTCAAACAGCACTTCAAGACTTAGAAGGTTGGTCCGTTGTAGATGGCAAACTCCACAAGGAATTCCAATTTTCAGATTTCAATGAGGCATTTGGATTTATGGCTAGGGCATCCATGCACATTGAAAAGATGAACCACCATCCAGAATGGTTCAACGTATACAACAAACTGGTTGTTGACTTGATGACCCATGATGCCTCGGGCATAACTGAAAATGATACCAACCTAGCAAAGATCCTCAACTCACTTTAGACATGGAACCAAAAATTCAGGAAAAAGTATGGGACCCCAAGATAGAATCAGAGATTAGAAAAAAATGGGAAGACTCGAAACTTTATGAATTCCATCCTGACACTGATGGCTATACGATAGATACTCCACCACCATATCCTTCTGGAAGACCATGGCACATTGGAGCTGCAGCTCACTATGCTCAGATAGATATGATTGCCAGAACTGCCCGCATGAACGGGAAGAACGTTTACTTTCCAATTGGCATTGACCGAAATGGCTTACCTGTTGAACTTTACACTGAAAAAAAACATGGCATCAGAATGCGAGAGACCGAGAGAGGAAAGTTTCTAGATTTGTGTAAAGATGCACTTGATGATCTTGAGGCTGAGATGATTTTGATTATGAAAAATCTTGGACTCAGCTGTGACTTTGATAATTATTACCGGACAGACTCGAAAGAATATCGAGCCCTAACCCAGGCTACCTTCATAGAACTCTGGAAGAATGACTCGATTTACCTAGCAACCAGACCTAACAACTATGACTGGGTGACTGGAACTACCATAGCAGATGCCGAGATAATCTACGAGGAACTTCCAACCAAACTTGTCCATATGAAGTTCAAGACAAAGGATGGAGAGGTCATCATTGCTAGTACCCGACCTGAACTTTTGTGTGCGTGTAAAGCAGTAATTGTAAACCCGGAAGATGTAAGATACACTAACCTGATTGGGACAAAAGTAACTGTCCCAATATCAAACCAGGAAGTTGAGATTCAAGCTCACCACTCTGCACAAATAGAATTTGGTTCCGGTGCGGTGATGGTCTGTAGCTATGGTGACCACAACGACGTTGCACTATTTCGAGAATTAGATCTGGAGGAGGTTGTTGCAATCGGGCAGGACGGAAGATTGACCGAGGCTGCCGGTGCTTATGCAGGTCTCAAACCAAAGCAGGCGCGTACAAAAATAATTGAAGACTTGGAAAGTAAGGGGTTTGTTGAAAAGATTGAGGAGATTTCCCACCGTACGCCGGTCTCGGAACGAAGCAGAACCCCAATTGAGATCATTCCCATGGAAGAATATTATTTGAAACAAAAGGGCTCGGTAGAAAAAATGAGAGAGCTTGGATCCCAAATCAAGTTTTACCCGAAGATGCACCAGCAAATTCTAATGAACTGGTTAGATTCGATTAAAATAGACTGGCCAATTTCCCGTAGACGATATTATGGAACAGAGATTCCAATTTGGTATTGTAAAAAATGTTCAGAGCCACACCTGCCAGAGCCGGGAGAATATTATCAGCCATGGTACCTGGAATGTCCGGCAGAGAAATGTTCCAAGTGTGGCTTTACCGAGTTTGTTGGCGAAGAGAGAACATTTGACACATGGATGGACTCTAGTGTTTCACCATTATTCATTACAAAATTCAAAAAGGATGAGGAGTTTTTCAAAAGAACCTACCCAACCGCAGTAAGACCGCAGGCAAAGGACATTGTAAGAACCTGGTTGTACTATACTCTTCTGCGATGTGAGAATCTCACCGGCAAGAAGCCATGGTCCGAGGCTTGGATTATGGGATATGGCTTGGATGAGAAAGGATTGAAGATGTCAAAGAGCAAAGGAAATGCTTTGGATCCCCTGCCAATCATTGAAAAGTTTGGCGCCGACACCTTTAGGTTTTGGAGTGCCAGCGAGGTCAACCATGGAAATGACTTTAGATGTTCGGAGCAAAAGATTGAATCAACGAAAAAGTTTCTCACTAAACTTTGGAATGTGTCTAGGTTTCTTTCCAGTTTTCCTATAGTTGAATCGGCAGACCTGGCTGATACCGACAAGTGGATCATCTCCGAGCTGGACAAGCTGGTAAAGGACTGCAAGGCTGGATTTGATGAATATAATTTCTTCATCCCGGCCATAGCAATTCGTGAGTTCACCTGGAACATCTTTGCCGCCCAGTATATCGAGATGGCAAAGGCCCGAGCATATGGAATTGAGTTTTCAGATGCCGAGCGGAACGGAGCAATCTATACTTTGCATAAAGTTTTGTCCACCCTGCTGAAGCTTTTGGCTCCAATCACCCCATACATTACCGATTTCCTCTGGCAAACTCTCTACTCGGACAAGAGCATCCATACCGAGCAGCAGGCAAAGGAGGAATCAAACGAGGACCTGACCCAGCACACCCAGGCCATCAGCGATTTCAACTCTAAGGTTTGGAACGAGAAGAAGGAGAAGGGACTTCATCTTCCGGACTCGATTAAGATAGAGATTCCAAAAGAGCTGGAGATTTTCAAGAAAGATCTGGTTGCGATGCATCATCTGGAATATGAATAATTTACACGATAGTGTTGAACGCTGGTTAGTTCAAGATGGTCATTCAGTTACTGAAACTAAAACGGAAGATAATTTCAAAATTATAATAAAAAATATCGATGCATTTGGTAACGATTTAGAAATTTTTGAGCCAAAGCAGCAGGCCAATGTACTGGTAATTGGTGTAAAGATTCCGCTGAAAAGTAAACAGATGATGAGGTACCGTCTATTGAATCAAAAGGAAAAAGAAAATTTTGAGAAAAAAATGACAGATTTTTGTTATTCAATACAGGTGGTTAACAAGTTTTTTGATGAAGATGGTATGAAAAAGGTGGGGGTTTACATTGTATTGGATAAAAAAGAGCAGTTAAACCAACCAAACTTTATTGCAACACTAACAAAAATTATAGAAGTAAGCGAAAAAACCGCCCAATTTCTCTACAAGTCATTTTAAGCATGATCCCAAATGTGATTTGTTAGGGCAGTGATAAATAACATAAAAAAGAATTCCAGATCCATGTCCGTCGACCACGATTCGATAAAGGCTAACGACTTGCTTGTAGAGGGAAAGAGGTTGCATGATGCAGGCAAATATGAAGAGGCGATTGCATCCTTTGACAAGGCAATTGAGATAAAACCAAAGTTTGCAGACTTGTGGAAAAGTAAGGGAGATGCATTACGTTGGTTAAAAAAATATGAAGAGGCGATTGCGTCCTATGACAAGGCAATTGAGATAGACCCAAAGAATGCATTAACATGGATGAACAAAGGAATTGTATGGCATTATTTGAAAAAGCATGACGATGCGATTGCGTCCTATGACAAGGCAACTGAGATAGACCCAAAGAATGTGGACGCATGGAATTACAAGGGAAACGCGTTATGCTATCTCTCAAGGTATGACGATGCGATTGCGTCCTATGACAAGGCAACTGAGATAGACCCGGAGAAGGCAGTAGCATGGAGTAACAAGGGACACGCGTTACTGGAATTAAAAAAATATGAAGAAGTTATTGCGTCCGTTGATAAGGCAATTGAGATAAAACCAAAGTTTGCAATAGCATGGGTACGAAAGGCATCTGCATTAAGAAAATTAGAAAGGTATGACGATGCAATGATGTGCTATGACGAGGCAATTAAGATAGACCCGAATGACGCAACAGTATGGAAGAGCATGAGAATTACATTAAAAAAATTAGGATGTACCGAGTACGACCCAAGGTGTGCTAGCTGTGATCATTATCCGTGGACTGATGTTTTTCCAAACACCCAGTATACGGAGAGTAATACTACACCTCATTGGCGAAGATGTGAGGATAGATATGGCAACGAAAAGGAATTCAGTAAAAGCGGTAATCAGTACAAGTGTGAATGTGAGTGTCATAACGTACCAACTAATAAAAAACTCATGCGGTTTTCACTCAAACGAAAAGTTGGAAGTGGATCCCGACATGTCATGCATGTTGAAAAACTTGCTGTCTGTCCGTTCTGCAAGAGATCTGAATTTGAAGACTCTGTGTATGACAAAATTGATGGAATGAGAAGTGAACTGCTCACAGAAGATTTGAAAGCCACCGGCGCTCCGGAGAGGGAATATGACTTTGATTATAACAGGTTGTATCTTGACCATAAATATCGTTCTGTAGAGTTAACACCTTGTACTGGCAACCATAAACACGAATGGCATAAATGTAAATGTGGACGCAAGATTTGCAAGGTTTCTTTTCGTAATTATTTTGGCTATGAGATCGACAAAGACCTTTTCGATGATGATCTTGTTGATAAATCACACTACAGCAAACGAACCAGAGCTCTCCTTGGATTAGACAATAGTTATGACAGACCGGCAGCAGATGAAGTTCCAGTCTATGCAACCATGGAAACAATTGAAAAAGTATGGGGGAAAATGCCAATGTACAGGGACAATCCTTACTCCGGTGGATGGGGCCCAAGTTCGGATTTTGTTCATTATTATGAAAACGAAACTACTAGACCAAAACCTTTGGGAGTATTTGATATATCGGGCACGCCCGAACACTTGCGCAGCATTTACCGAATAGCGAAAAAAGAACATGAAAAGGAGCTGGATCGGGAATTCATGTATGAAGTTTATGGCATAGGAGACACAACCGCCGACAAGTTGCTTGAAAAATTTGGCACTACAGATAAGGTGTTTTCAGCAACGGCAGAAGAAATCGCAAAGATTTCCGATATTTCGGAAGATCGTGCAAGACGGATTAAGAAAAAGCTGGATAGACACGCCAAAACGCACGGCCAAGAATACAGAGATAAAAAACGCAAGGAACCGTTTTATCATTCAGGATATGAGGGGTACGGCTCCGAATCTTTTGAATAGACCAGTTAGAAATCATCGATTCCCACAAGAATAACATAATTCCTAGGCACAACAATCGGCTTTTTGATGTGATTACTATTCTAGAAACAACAAAATTTGTTTTCTAGGCACTACTATAGGAAAAAGTGATTGTGTATCTAGATACAGTAAAATTTGTTTTCTAGGCATAACAATCGGCTTTTTGATGTGATTACTATTCTAGAAACAACAAAATTTGTTTTCTAGGCACGACTATAGGAAAAAGTGATTGTGTATCTAGATACAGTAAAATTTGTTTTCTAGGCATAACAATCGGCTTTTTGATGTGTTTAGTATTCTAGAATAGTAAACATTTGTTTTCTAGGCGTGATTGATACAAAGGGTGTACTTTTAAAATTACATGCAACCTGTTTTACAGGCGTGGTTTCCAGATAACTTCCAGATAAATTCCTAGGCACGAATATCGGCTTTTTGATGTGTTTAGTATTCTAGAATAGTAAACATTTGTTTTCTAGGCGTGATTGATACAAAGGGTGTACTTTTAAAATTACATGCAACCTGTTTTACAGGCGTGGTTTCCAGATAACTTCCAGATAAATTCCTAGGCACGAATATCGGCTTTTTGATGTGTTTACTATATCTAGATATAGTAAACATTTGTTTTCTAGGCACGACTATAGGAAAATTGAGTTATCTTAGCATATCTTAGCAGATTTTATGTTTTAGTTAAGTATTACTTAATTCACTAATACTAATGTTAATTACTACTTAATATTCATATACGATGTAAACTAACCATATCCATGAGAAATAACTGGAAACAAATTTTCGAAGGGGAGTATCTTGACATTTGGCAAACCCCTAAGGGCAAAGATGGAAAGAGTGACTTTGTTTTGGCCGTTGGCGGCACACACTTGTTCCTGAATGCTAACACTGTGTTTCCCGAGCTAAAGATTGCTACGGACACAGTAAGTCGTGAAATGTTAGAACCAAGCGGGGCGTGCTACCAATGAGCAAGGCATTACAGGTCTACGATAAGATCGAAGAAAAGGTAGTGGACATACCAGAGGACGAAGTTGAATCAGTACAGAACACGAGGCGAATTTATTTTGGCATTCAACAGAAGGTCTTCGAGGCAAGCACAGTAGGAACTGTCGCCAACATTTCAGTCCGGAGCTTTATCACTGGACTCCTGCGGTATGGAAAATGGCAAGTTGAGAAGGGTTTGAAACAAAACCCAAAATTTGATGAATTTCCCGAAAGGATTTGGAAAACCGCACAAAACAAGATCATCGACATGGCGGAAGAGATAACGAATTCAGAAGACGATAGGGCTGCCATAGCGAGATTCAAAAAACCGTACAAGCAGCTTAGTGACGCAGAAAAGGAGACTCTGGAAGAGGACTTGGACGATCAATATACTCTTGATGCAATAACATATTGTCTCATATGCAGAGCGTTAGACCTTTGGACTCCAAAATTCTGGAGACTCGATGCAGTTGCAGCCAAGATAGCGGAAGTAGAGAAAGCCGAGTATGAAAAAGAGAAAGCCATAACGGAAAAAGACAAAGCCAAAGCTGAAAAAAGAGTACCCGTAGGAAACTAGGCTAATTTTCTACTTCCAAAGCCTCTATCTCTTTTTGAAATCCGAGCCTTATGGCCTCGTTATTGATGTCGTCTTCGTGTTCTTGGTATTCCTTGCTTCCAAGAACAGCATTAGCTTTTGTCCACTTGTCATACATCACCGGCCTGTCTGCTGGCTCCATCTTTTTGAGCGTGTCCCAATTTTCCTGCAACATTCTATATGGACAGCTCATCTCAGATAGCTCATGTGCGATTAATCCTTTGATATAATCGTCGGTTTTACTCTCAAGATTATCTACTATTATGGTTATGACATATCTGTCGTCAGCCCGGATTCGTTTGTCTAAATTATTAAAAGAACCAGCAGGCTGATATTGACAGTTTCCGACCAAGTCCAAATTAAAGTCCGGTCCTGCTATTTTCCATTGATGCCGCCAGATGTTCCACAATCCCATTGCTATTTGCTTTGTATCGATTACGATCAAACCTGTTATTTTGAACTGCTCTTCGTCCGGTAACCTTTCAACTACTTCATCAAGCAAGGACATGATTGTTTTTACAATTGGTTGTGACCTATCACAGATTACATCTGTGTGCTTGTAAAAGTCAGCAGTGTTGACCATTCAGTTTGCTCCAAATCACTAACTGATTAAATCAGTAATTTCTGTTGTTGATTGCTCAATCTCTTTACGGATGATTTCAACCAAGCCCCTTATTCTTTCTGATTCCTTTTCTATGCCAGAGCAGGAAGCTAAGATTTGGGACAAGTCATTATATTTTGCTGTAATATTTTGAATCTTCGTTCTAATTTTACTTGTATCAACACCAACTTTTTGTCCTGACTGCTGTCTTAGTCTTGCGCGTGCATATCCAATTGCAATTTTAAGTATAGACTGGTGTATGATCTCATCTTGAAGTTCTGAACCCAATGCGATTACGAGTTTGTTGTCCTCATATTCGTTGAATATGCCCACCTTGAGTGGTATGGCTTCTCTGTGTTTTGAAACAAAAATTCCGTACTGTGCGCTTCTGTTTTCCATTCCACCAGCTAGTTCTTTTTTGATGTCTGGTAAAGTCATTGTACCAGTCTCAGTTTTCATCTCAAGAACAATCTTTAACTCCGGATTAGTTATTGTGTATACAAAATCTCCAACAAGACCGATTGGTCCAGGTGTCTTACCAGTATGGACTACATCTTCACCATGATTGCTTGCAATTTCTTCTAAAATTGGTTTGCAGTATTCTTCAAAATCACCACCCTTTGCTGTTCCTTTTTGCTTAATCTCCTGGATGTTCAAGTGGGTTTTGATCTTTTCAAACTCTTCCATAATTGCATTTACAAGTATGTTGATTGGTGAACCTTGAGTAGTAGGACTCAGTAATTCTTTTGCAATCTTTCCGTCAACACCAAAATGTTCTTCCAAGAACTTTACAACGGCCCCATCGTTACCAAACTGCTCTTGCAAGGAAACAAGCACCTGTTCCTTCATTTTTTCAACTTGCTTGTCTACATAATCAGTTGATAGTCCTACGTTGCCCGCTTTTGTAACCAATGTACCAAGCTTCACTGCATTATCTAAAGCCTCTTCAAGATTTTTGGCCTGCGATTTCAAGAATTCAAAGTAGGCTACTACCTCAGGATCATGATTTTCATGACTATCTATCTTGACTTTGTCATTATCAACCGTTACAGTCATGGTATACAGTCGACCCCATCATAGAAAATAACAGTTTTGATCATGGCTATACTAATCATCGAGAATCACTCCTATCAGGATCCCCATGAAACTTCCTGCATTGATTTTCTTCTTCTTCATGCACAAGCACCATTGCACTAGCCTTTAGAAGAGTACCCATGTCTTTATCTGTCAATTTATTTTCTTTCTCAGCACGTTGCAAGTGATAGCAAATGCGTTGTAAATCATCAAATGTAAAGCCCAAAGGAGTTGTATTATAATACGTTACGCGCATTCAAACCACCAAAGTTGCTATATTACCATGTGGATGATCCAAAATTATAACTTGACTGTAAAGTTGGTATGGATTAGACGTAGTAAAAAAGAGTTGAAGCTTGGAGACGAAATCATTTGGCGTTGATACGACTTTCTGATTAAAGTCGCTTTTCCAGATCCTGACTTTCTTGCATTTTTTACACTTGACCAACGACCTGTATCCATAAAATGAATTGAAAGTTCCGCAATGCTTGCACCTTTGTTCTACCTTATCCATGTTTACCACAATCCTGTTGTCTATGAACTACAATCCATCGTGGAGGTTTGATTCCATCCTTAACACACCTTGGACACCATTTACATAACGTCATAATGTTCCACGAATATTTCTCCACAATCCATATTTGAAAAGCTTAATGTTGCTTTCAATGTTTTCTCTATCTTTCTTAGAAAGAGGGAATTCAATCTGCATTTTCTTGCAAAAGGTTTCTTCTGTAATTGTCAACACTTTCAATTCATTAAATATTCCCATGTCACAATATTTTTTTATAAAATTTCGGATGGCGTTGTGAGATGCGTTAGGATCAGCAAAATTATCTGTGGTATTATTGTATGAATTTAGTCTTGAATTAAGATCCTTTGATACACCATCATATAGAATATCATATTTATCAAATATGATATACCAGCCGGGCTTCGTAGGAATTGGGCCATCAGATTTAAAATAGGTATTCTTAACTACGGACAAGCCGTTACATTCGGATTTATCTATAATATCCTTTAATGTATCTTTGATATGTTCAACAACATACAGATTATTTACATCAATTTTATCATAATCTAAATTCCTAGTAACCATCATTTCTCACTCAGCTTCCTATGTGGACATTTTCCGAACCATCCTTCACCCGCATTACAATTGTAGCAGAGAACCTGGTATCCTGGCGGAAAACCATGTTCCATAAGAAAAAGATAAAGTTTTAGGCCAGACATTTTTTTTGCACCTTCTCGAACTTTACCGTCTATATGATCTATTGAAAGAAGTTCAATGGAAGTTTCAGCACAGCAAGCACAACATGGCTCATCAAATGCTGTTCCTTGTATGGAATTGGAATAGAATCCCACACAAATCCTTTTTTCCAATCTAACTGTTCTGCTTGTAGATCTGTTGGTCTTCCATTTGCGCGAAGTAATTCTTTTGTATGAGACTTTGTCCATTAACGATTTGATTAGGGAGGCTCTCTTTCGAGTAGTTTCATTCCTATATTCTGGTGATTTCATCACTGCCAATTTTACGCAGTAATTGATTCGCTGTTTTTTGATCATCACAATTTCATCTCCAAGTCATCGAAGGAAGTCTGTCTCTACGTCTCCTCCTCCGCATTTGGCTTACCCATCTCCTGCCTGTCTCAATTGATATCATTAGATGATAATACCCCCAAATTTTCTAAATCTCCTTTTCAGCTTTGATATCCTGATGTGCTTTTCTTCTGTTCTGGCACAAGTCAGTATTTGTTTAGTTTTCATTAAACATTGGAAAACTAACCCTCTATATATGGGCTTGTACATGCCCATGTATACACATGCAATATGAGGATTTTCGGAAATTTGTAGCCTCCAAGCGTTCAGCTGCCAATTCCTTCATGCAAATGTCGTCTGTCTCACCAGTATTACTGGAAATTTTGGTACAGGAGTCAATGAATATCATGGATCGCGAAGACCAAGGCAACAGTTTTGCAATTGGTATACGTCTGAGACAAAAACGTCAAGGAGAGTTTGGCAGAAACCTAGTGAGAGGTAGCATACTTGCAAGGTTTGAGGATAAGTTTGGAGTTTCAAGTTATAATCTAGAAGAATCTGGTTATAGAAGGACTTTCTCACGACACAAAGACTACATGCTTGCTAATTGGATGATCAAAACTTTACCAATTATCTGGCCAGACGGATACAAAATAAGAAGCATATATTACAATACAACTCCTTTGGGAAAAGTTTTGGCTATGAAATATTGGTACAATGAATTTTTAGGAAAAAAACCACTAATTATGAAAACAAATGAGATTGTGGTTGATGCTAAAGAATGGTCCAAGTTTTCAGATGACATGAAAGGGGAAGAACAAATGGATGTCCGCCGAAGTTACGGCGAAGGACATCATATTTTAGACGATGGTAGACTGGGTATTGAGATTAAACCAGATGATCTTCTTATCTCCTTTTTCGAATTTCTTCCAAGATTAAAGAAATTTATCGATGATATCAAAAAACCGTTTAGAGGATTAGGACCAAAAGAAGCCTTACAGTTTATTTTTTCTGAAATAGATATCAATTACGCGGCTCCCAACAATAGAGCTGGGATAGAAATTAAGTTTCGAAAATACGAAACTCATGTTCAGATAATCAGATATTTTAAATTAGACAATCCTGATGACCTCGGAGTAATGCATGACTACATTCTTGATTCAATAACCTTCTTCTTCCTAAGAAATTTGGAAGTTATGCAAAAAGAGCTAGGCGTGAAAAATCCAGTTGTATCAAAAATTTTGGAGGATCCTGATTTGAAATCATTTCGTGAAAATTACCAGATGAAGGCGAAATCAGCTTTACAAGAATCACTTAACTTTTTATCAGACGATAACTAATGTATGCCTTATGACAACGCCACCAACCAAGGAACAGCAGGACGTAATCGATCATAAGGATGGCCCTGCTCTGGTATTAGCTGGACCCGGAACAGGTAAGACGCATGTAGTAGTAGAGCGCGTCAAAAAACTTGTAGAGCAAAATGTCGATGAGGATAAGATCTTGTGTGTCACCTTCACGGAAAAGGCTACAGAAGAAATGCAGAATAGACTTGCAGACATGGGGAACATGGATACAGAGGTGTCTACGTTTCACTCTTTTTGTAAAGAAGTGTGCGAGGATCATTTGTTAGAGTCTGGAATTTCCACTGACTCGAAGCTCTTGAAGGAGACATCGCTTCAGGTTTGGTGCATGCAAAACAGCGACACGTTTGGAATAGACCCAGATGTCATAGGGTTGGGCAAGGACAACGCCGCACTCTTCAAGGGAATAGTACAGGCAATCAGCAACTTTAAGGAATCGTTGATTACTTCCGCAGAGTTTCAGACGTGGCTTGACGCAAAGAGCGACGAGATTAACAAAATGTCAGAAGATGAAAGAGTAAACAACGCAGAGCTGATAGAGTATGTTAGATATCACATAGAGTTTAACAAGGTTTATGCAAAATATGAGAAGTTTCAAAAAGACAATGGCGTATATGACTTTGACGACCTGATCAAAAATGCAATTGATCTTTTAAAAAATAATTCGCTGGTTCTTAACTCTTACACGCAAAAATACAAGTACATACTGGTTGACGAGTTTCAGGACAACAACTTTGGACAGTACGAGCTGGTCAGACTTCTTGGACAAAACGGCAACGTCATGGTAGTTGGAGATGACAACCAACTGGTTATGAGATTCCAGGGAGCAAGGCAGGCAAATTTTGCCGAGTTTAAAAAACAGTTTGCAAACGTGCAGGAATATCATCTAACGGAAAACTTTAGATCCACAAAAGAAATTATTGGATTTGCAAATCTCTTTTTAGAAAATATCGACGACCGCATTGATAAGGAAAACAAAACGTCACGAACTGGCGAGAAAGTCCAAATAGTAAGGCCTGACGTAGAAAACGGTCAGACAGAGTTCATCATCAATACTATCAGGAGCATGCTTGGAAAAGAATACGTAAACAAAGACGGCGAGAAGGACAAGTATGGTTACGGAGACTTTGCAATACTTTCAAGGAAGAGAAGCGACGGTAGAAGATTTGTCAACGCACTCAAGGCGTACGACGTGCCAAGCACCTTCATAGGCGACTATAACATCTTTGATACGGCCGTAATTTCGGAGGTTATGCTTTGGATTCACATCATACATTCACCAACCACTTCCGGCGCATATCTTTACAAGCTTATGACAATCAGCGGAATAGACGACTTGAACATTACGAGGATCAACGAGGCGGCAGATGCTGAGGTAAGGTATGTAGAGACGGGCCAGGTTGACAAGGTTTTTGAGAAGATGAAGAACTGTGACAGCCTCCAGATTACCCAGAAGGCAGAGGTTAAGGGGATTGTAAAAAAAATAGAGGACGCAATAAAGGAATATGGAAACAGCACCGTAGCGGAGATGGCTTCCAAGATTATCTACACCGACCTGTCGGGATTATACAAGCAGTGCTCAATTTATGATACTACAGAAAACAGGCTGAACGTGATGATGCTGAACAAGTTTTACGAGCTGGCTTTGGAGTTTGAAAACCTGTATCCGAAGAAGACATTCAATGAGTTTCAAAAATATCTAGGATTTATGAGATATGTAGAGATCGACTTGAAGGAGTCCGCCAGCATAGCGGACACGGTACAGGTAATGACGATGCACAAGTCAAAGGGAAAGGAGTACCCTGTGGTCTTCATTACCGACATTGTCCAATACCTATATCCGGGAAAGGATGCTCCAAGACAGTTTTATGTCAGAAATGGAATAACGAAAAACCAGGTAAGCCTGAACTTTACGCCTGGTACAAGAGCAAATGACGACAGGAGACTTTTGTATGTCGCATCAACAAGGGCAGAAAACCTGCTTCACATCATGGCTCCTGCGAACTATCCGCCAAGTGACACCGTAAGAAAGGTGTCGAAATACCTTACGGAGATCGAATACAATGATCCTAGCCACTCCGACATCATTAAGATTGTTCCATACAAGTACGAGGGACTATTTGCCCCAAGCGCATCCGAAATGCATGAGAGAATTAAGATTGATATACAACAGCAGATCTTCGGCGCCGTAAACAAGATGGATATTCCCATTGCGCTTAACAGGATAATCGAACTGGCGCGGGTAAAATATTTCCAGGATCACAGAAAGGATGATCCAAGTTGTAGTGGGTTCAAGCCAGAAGACGTGCTGAAAGTTGATCTGAAAGACCTGAACATGCGCGTGCTTGAGGGCAAGCCCAGGCCACTGTTTGACCACAGCAAATTTCATGTTTCAAAGTCAAGCCTTCAAACATACGATATGTGTCCATACAAGTTCAAGCTGCAAGATATTCAGAAGACTCCGTCCACCAAGCCCACAATACCTCTGGACTTTGGAGGAAGCATACATACCATGATTGACACCCTCATGAAAGAGGATCCCAAAAATATTCCCACAAAGGAAAACGCGATGCAGAAGCTGAAGGAAAAACTGATCTTCCGTGCGTTTCAGAGCAGCAACGAGGAACAGTACCACATGACAAGAGGCGAAGCGATAATAGAGAACTATCTGGAGTGGCGCAAGAATAACAAAAATGAAATTTTAGGTACTGAAATATGGATTGAGTTTGAGTTTGAAGGAGTAACGATCAAGGGCAAGGTTGACTGGTTAGAGAAGAATGCAAACGGAGAGTATGAAGTTGTGGACTTTAAGACGGGAAAAACTGCACAAAGTCAGACCAAGGTTGAGGAAGGCCTGGAGCTTTACGTCTATGCAAGAGGCATAGAGAAGAAAAAGGCATATGGAAAGCTCCCCGTCAAGGCCTCGCTGTACTTTATAGAGGCTGACAAGCAGGTGGCAGTCGACCTTGACGAAAGCAAGGTCAAGAAAGTCTTTGAAGATAAGATCAAGGACCTGATTCAAGGTATTATGGCGGAGAAGTTTGATCCTACACCAAATAGCTTTAATTGCAAAGAAAGGTGCCAGTACCTTGACATCTGCGATGCGGGCAAGTCAGTAACGTGATTACACATAAAACTTAAGTCAGGAAAGATCTTTTTTAAGATCTCATGCCAGAAGACAGTTCAAATTCCGCACGAAAGCCTTGGACTTCAACGCACAAAGAAATCCTTGACAGAGAGAAAGAGAAAGCTGGGAATAAAGTGTGGGAATCTGAGGAACATCAAATACAAGAAAAACTCAAAGTGGCCGTTTATTCAGACACAGAAAAAATAAAACTCGACATATACAGAATTGACATTGATACCCTTAGTTACAATTTTGAGAACGGGCGATTGTGGAAAGAAAAGAGAAAGGCATGCAAAAAGCACGGAATTCCTGATCCGCCGGGGCTTGAAGAGACCAATCCCGACCATCAAGACATTGTTCATGAGTTGCTGCTTACAACAGAAAGTTATTCCGATGAGAAAACGGAAGACTTGAAAAAAGATCTGAAGAAAAAAAAGCAAGAAGATCCTTGCTTGATAACTGAATTCGGCGTGATTTGGAATGGAAATCGCAGAGTGGCGTGTATGAAAGATCTGTACAAGGAAACGACTGACGCGGACTGGAAAAGAGTTCTGGTTTGTTTTCTGCCCAATGGAATGACACTACCGAAATTAAGGAATCTGGAAAAAAGATATCAAGAAGACCCAGAAACAAAACAAGCTTATGGCAGAGTCAATCAAATGGGGCGTGCTCGAGATAAAATCGACGACTTTAGATTTGCATCTGGGAATTATCAGACTGCTACTGCGGATGAACAAAAAGAATTACTAGAAGTAGTTGGAGTGAAAGGCGAATTTGATACGTGGGGAAAACTTCTTGATGCAAAAACAACTGTCGATCTGATGGACTACTACCTTAAATCCAGAGACGGCAAAACAACCGATGGAATTGGCGAAGTCACGGATGGGGATTACGAATCGATAGAAAAAGCGAAAGGCGAATCTGGAGTGACGTGGTTTGATGATTTGGGTAAGTTGTTACGTGCAGTGGTTGCACGTTACGAAGACACCATACATGGTCAAGATCCGGACCAAATGAGAGATGCGTACAGAACTTCTTTGCTGAACAGATATGACGCTGGCGATAATGATCGTGAAGAACTCAGAAAACTGACAATCCTTATCAAGAAAGCAACAGGCACTGGTACGCCAGACGATACTACTCCCCAACTGGAAACACATGAACTCAATGATGAGATCATTCACGATTGGAAGAACCAATCAAGCCGTCCAGAAAACGAATTGATAAATAATACTGAGTTGGGTGAAGGAACGCGAAATAACCTACAAAATTCTGTGAGGGCTGTCCAGCAGCATGGACAAGACCCAAAGAAAGTCCTCGCTAAAATCAAACGGCAAATTGCTGATATTAACAAAGATTTGGTTAATGCAAACGATGCTGAGCTGATAACAATCATCGAAGCATGCAGAAAAGAATTAGAAAAAATAGAAGCCAGAGCCAAATAGAGGCCGTTATGAACGAATTATCAACCGGCGGTAATCATCTAAATTTGACGCTGGAAAATACCCACAGATCTTTGCGGATGTTGGAGTTTTTGAAAAATATGGGTTTCAAGGAAACCGACGGAATTTTCTCAACTGCGAAAAGAGATGCGGACACCATCGAAAGGGTCAGGCGGTATTTTCAATACAACAATTTTGAGTTGAATTTGCTCCCTGAATGCCCGCAAATTCTGCAAGATAGCGCCAATGCTGAGCGGAACAGGGAAAATTTGTTCCAGGAAGCGCGTGCAATAAAAGAAAGAAACGATGCGGATTTCCAAAATATCAGAATTCCAGAATTTTTGCCAGAGTTGGAACTGTACCCTTTTCAAATAAAACCGGTTCTGCATGGACTGAAGTTAGGCAATTCGGCAAATTTTTCGGTTCCCGGCAGCGGAAAAACATGGATGTCTTACGCAACGTATTTTTGCTTAAAGGCTGAAGGGCATGTCAACAAACTGCTTGTAATTTGCCCGCAGGCTGGAATGCAAGTGTGGGAAGAGGAATACCGTCACATCACCGGCAGAGACCCGGCAGAAAGGATTCACAGAATCACGTCTGACGATCGCGATCGTGGAAGAATTCCTACCTTGCCGGACAGATTTGAAATTATATTAATCAATTATGAAAAAATTGGGCAGGTTCAGGAACATGGAGCGGTGGAAGATATGCGGTATACGCAAGCTCTGATAAGAATGCTTGATCAAGAAAATCATAATTTTTATTTGATTGCGGACGAATCGCATAAAATCAAAGATCCTCAGTCAAACCGTGGCATCGCCGCAAGGATGCTATCTCCATCTGCAGCAAGAAGATTGATCCTGACGGGAACTCCAATGCCAAATTACCATCAGGGTTTGTGGAACCAGTTCGAATTTTTGTATCCGAACCAAAATCTTTTGGGTAGTTACGAATCGTTCGCTGCAGGATTGGTGGACAATCCATTTAACCAACAGCGTGCGATAGACGAACTTGATCCGCTTTTTACAAGAATCACAAAAAATCAATTGGGTTTGCCTCCAATAGATACGGTTTACCTTGATTGCCCAATGACGGAATTCCAAACGGAAATTTACGAAACCATCGCATGGGCTATTGCACAAGACGCAAACAATCGAGACAGGTTCCAGGCTTATCAGGATTATGAACGGAACGTTATGTATTGGATAATGGCCTCAACCGATCCCTCTCTTTTGGGCGAAAACAACCAATTTTCAGACGCATTGATAGATCTTGAGGGGGTTCCGCTTCAAGATAGAATTCGCAGATACGCAGAAGGAGAGTTGTCGGGAAAATTAAGTGCGTTGCAAGTATTTTTGCGGGACATTGTCAGACGAGAAGATAAAATCATTATCTGGTGCAATTTTCGCGGAACGCTAGTGAAAGTTCAAGAAATGATAGAGCGTGATTTTGGCGTACAAGTCAGAAAAATTGACGGCTCGGTAGACAAGGACGATGACGTTAACCCGTTGGAAAACAAGGAAAAGAATCTGCGAGACTTTAGAGACGAAGACGACGTGAACGTCCTGATAGCAAATCCCGCGTCACTCGCGGAATCAATTTCTCTCCACGAAGTTTGCCATCATGCAATCTATGTGGATAGAACATATGTTGCGACAAATTGGATCCAAAGCAAAGAAAGAATTCATAGAGTGGGAATGCCGGATGTTAGAACAAAATACACCGTTCTGATGAGCAAGTATGGTCCTGATGACCAGCGTCTCACCGTTGATGATTTAATTGAAGAAAGCTTAACGGACAAAGAAAGACGAATGAACGATTTTTTGGATGATCCAGGATTGAACCCTAATGCGATGGAATTAAACTATGACAGAATAAATGATCCGAACGATGTGGACAGAGATTACAGAAGAGTGATAGAATTTTTAAGGGGAAAATTCTCAAATGACCAAAATAATTAATTTTTGCAAAATCGTTTGCACGATAAAAGACTATGGCGGTGCAAATTCCAGAGTTCCAGAAAATGATTTTTTCGGAGAGATAATCAAAGGTCAGCTTCAAGGGGAAGGCTCGCCCACGAAATCAGCCTACAGAAATCACGTAGAGATGTGCAAGGAATTGGGATTGGTCAGGAAAGAAAACGGGGATTTAGTTTTGGCCGAACTCGGTTTGGAATATTATGATGCCATTCCGTCAACAGAAAATGGCAAAAAATTTGTTGATCGAAAAACCGATGAACTGAAAGGAAAATTAATTGAAATTGTTATTGCCAAATCTGAATTGATACAAAGAGAAATCGGAAAAGGAACAATTGACGAATACGTAGATAACGGAGAGACCAGATTTTTAATTTCAGACCAAGGCATTGAAAAAATAGACAAAAATTTTTTGGGCTTGTTGACTGATTTAGGATTAATCACAATCAGAAATAACGAACGTGAAATTGACGGAAAAGTCGCCGGCAGAAGCCCATCGATACGCCATACGCGGCAGACAGAGGAAGAACTGTGGAGTGTTTTAAACAAACAAAGAGAAAACGGAAGAGAAGCGGAGATACAAACCGTGGCGTACGAAAAGAAGAGATTAATGGATTTGGGGGTCAAACAGGATATCAGGGATAGAGTGGAAAGGGTAAGCAAACACAACACTCGTGCGGGGTTTGACGTGGTTTCATTCAATGGGAAAAACATCAGTGCGAAATATGATCGATTTATCGAAGTAAAAGCGACCACCGCAAATTATCCAATTTTCTATTGGTCTGAAAACGAAAGAGCAGTCGCAAAAGAAAAAGGAGACGAATATTTTATTTACATTTACATCAATTTTGGCACAGAAGCTCAACGCCTTGTCACGCCAATTCAAAATCCATATCGGGAAATTGTGGAAAAAAACTATGAACACGTGCGCCCAATCACCACATGGAGGATTGTATGGAATGAAAAAATTTGGAAAAACTAGGCCGCGTTCGTCATTCCATGAATCTTCAAAATTTTTGAAGATTTGGAAAAAAAACAAATTTCCCAAAAAAAATGATTTTTCTGGTTGGGAAAAACAAATATTAAAAAAACTACGCGATTCAGGAATTTCGATTGAAACAAAATTTAGAAACTTTCCCTTGAATGTTGAAAACGAAAAATTCGAATACGTCCCGGATTTTCTGATGAAGGGTTTTGAATACAAAGGCAGGGAAGTTTTGGTCGAGGCACACGAGAAAATTTCAGAGGAAGACGTAAAAAAATACAGAAAATTTCGTTCTGTGTTTGGCTCAACGTATTATTTGATTATGATTGTAACTGATGGGGAATTACGAATGTGGAATGAATACGATCAGGGTGTGCAGGGATTTTTCAATGAAATTTGGGCCGTGGGTGATATTGAATTTTTAACAGAACATCTAAGAAAAATGAAAAAGGATTATGAAGAAAAAATAAATTCCTTACCACAGAATGCGTTATGCCCCAAGTGCGGAAAAAAAGCGGCGGGGTATAAAGAGATTGTAAAACTGTTTGGTTATCGTGGCAAAATAGTGCAATCATTTTGTAGGAAGTGTAGAAGCAAGTGAGTTTAGAAATAAAGTCCCTGCCAAGAAATTACTGAAAATTATCAGTTATAGAATACGTGGCCTTTGAGACCAGATCCACCTTATTTGCCTGCTTTAGACCATAAATTGCGCTTCGAATCCTGTGTTTTAGGGTGGTTCCCCCCAATGATACCTCCGAGTTTGAGGATAAAGCATCGTACAGCTGTGCCAATGTCCTAGTTTTGTTTTGTGCAAATTCGTCTTTTACAAGCTTTGCAAAGGTCATACAAAAAAACAAATGACTACTAAAATATAATCATATCATAAAGTTGCTGAAAGGGAATTGGTCATGAAAACACGATCGCCGTTGAGATATCCAGGTGGAAAATCGCGAGCAGTTTCAAAAATTGTAGAGAAGTACATAATTTCAAACATACCAGAAAGTAAGAAAGTTTGTTCGCCATTTTTTGGAGGCGGTTCCATTGAGATTAACCTTGCCAAGCGAGGATTCCGTGTTTATGGATATGACGCATTCCCACCACTAGTTAATTTTTGGCAGGTTTTGCTGAAAAACCCAAAGAGACTTGCAAATGCTACTGAGAAAGAACTTAGAGTTAGCAAGAAAAGATTTGATAAGATTCAGGAGAATTTTAGAAACAAATCTGGAAAATATCGTCAACAAATGAAAAACGCGACAATATTCTACCTACTAAACAGAACTTCGTACTCTGGAACTACACTTTCAGGTGGGATGGCAACTGACCTAGATAAAAAAAACTGGTGGAAACGTAGGAATCCTAGGTTTAACAAGAACTCTATAGAACGCTTGAGGAATTTTTCTGTGAAAAATTTGACTGTAAATAGGCTTGATTTTAGAAAGTCTATCTTAAAACACAAAGATGCATTTGTCTACGCGGATCCGCCATACTACATTGGGAAAAAAAATCTGTATGGAGACCAAGGCGACATGCAGTTCAAGCAGAAAGATCATGAAGACCTTGCAAAAATACTGAAAAAGAGAAAGCGCTGGGTTCTTTCCTACAATAATACTCCGGAAGTTAGAAAGTTATACCGTGGGTTTAGGATTAGAAAACTAAGCTGGTCATATGGAATGAGTGATGTAAAATCACGCAAGGAAAAACATTCTAATGAAATTTTGATTCTTAGTAAGGATATCTAACTCATTTCCTATCTTTCATTCTATGATATTCATAGATCTTTCAAAATTTTGTCCAAAGTGTTGTCGAACTTTGGTTGTTTCTTTGCCTTGGTATAAGCAATATATTCAATTCCAAGTTTGTCCAAGACCTTTTTGAATTCTGGTATTTTTGGTTTTGGAAAAACTGCAACCAATTTTGTATTTTTGGGAAGATTAAATTTTAATGAATAATAAAAAAGCTGTCCAATCGCTTCATACCTGCTGTAACCATCCAAGTCAGTTTTTACTTCCATTAACGATTTTTTTGATTTTCCATGTATTACCAAATCCATTTGTGTGTTGTTCGTAACCAAGTATCCTTGTTTTTCACAAATTTCTTTGATATGATTTACAACCACTCCATGATAATTATCAGCCTTAATCCTATCTTTTACAGAATAAGATCTCCTTGATCCCATATGTTCTGGGTTGAACTTGTCGGTGTTTTTCTGTCTTGGTAGTTTTGGTTTTTTTTGGATTTTTCCTGATGGTGCTGAATCCTTTATTTTATGAACAGCTTTTACAAAAAAGCCTATGTTATCTATGAGGTTTGGGTCATTAATATCAGAAATAATAACAACATCTTTTTCTCCACGACTGCCAGACACTTTATGCCATTTTTTTGTTCCAGGAAAATTATCTACAAATATAGTTTTCCCGATTCCTTTTCTTCCACCTCCAATCATTCCTGTATGAGCTATGTAGATTTCATCATCAGAATCTTTAACAAAAACTCCTCCAGTCCATCCAGTTCCCTGTCTGTTTCCAGAGACAGGTATGTTGATTTGCACTGTCATTCCGTTTAGATTACCCCAGTTTGGTTCGCCGGGTCCAGTTCCATATTTGTCAATATTGGACTCCAGGAAGCGGAATGCGTTCCACCAGCGTGGTGTTGGTGATCTAATTCCTAGCGGTTTGCCTGACTTCGGATATGCCCACCAGAATTCGTTATCTTTGAACCAGTAGGCAGACAGTTTTTCCGGGACTTTTCCGCCTTGGTGTCCAGCAAAAAGTTCACCATGTTTTGTAGCTTTCTTTTTCATGTTTTTGACAAACGTTAGCTGAGTCCGTTTAATCTCTTTTTTATTTTCTATTACTGTAAAATCTGGTTTTGTCATTAAGAATACTACGTGTTGTCATTAATCCGTTTTACTATGATAGACTAATAATTTAGAACAAGTGAAAGATATCATGGCTCAATTCCTATATTTTGGGTATGGATCAAACATGCTTACTAAAAAATTAAAGTCTCGATGTCCTAGTGCTGTTAAGATTGACGTATGCAGAACGAAAGAATACACTCTGAAATTTCACAAAGTTAGTAGTGACGATTCAGGTAAGGGCGACATGGCAAAAGCAGAATCCGAAACTGATGAACTTTATGGCGTTGCGTTCAGTATTGATAAATCAGAGGAATCCAATTTGGATGGAGCTGAGGGATATGGACATGGATATGAAAAGAAGGAAATTGATGTGGAAGGAATAACCAAGGGACCGTTACGGGTTTGGACATACTATGCTACTAATATCAACCCAGAATTGAAACCTTACCACTGGTACAAAAGACAGACAGTTGAGGGTGCAAGGGAAAATGGCCTGCCAGAAGATTACATAAAAAAAATTGAAGCTTTTGAATCAATCCAAGATACAGATGAAAAAAGAAGAACTAAAAACGAAAAATATCTATCCTAATTCAGTAGCAATAGTATCAACAGTATCAACGAGTTTCTTAATTAAAATTTTAACGTAGTAAAAGTATGGAAGACGAAAACAAAACAATAAGATCCGAAATCTCAGAACTTAAAGAGGCAGTTAAAGGCCAGAGTCAGAAGATAGACAAGATCCAAGAAAGAATTGGAAGGGCGACATCAAAGATGCAAGGGCACATTGACGACTTTGAAAAGGAGAAAAAGAAAAAGATGCAGGAAATAAAGTACATCGGCGTCGAATTCGATCCTAACGGAGTTCAAAAAGGACAGGACGAAGTAAACTCGGCCCTAAAATCTGGATTTGAGCCCATTCGAGATTTCGAGACAGCAAAAGGCATTGTTATGGTCCTAGGTTTGTGGGGTGACCACGAACGTACCGACTAGAACTAGATTCTAAAAGAAGATCTCTAATAGAATCAGCCTTCGATATAGGTACAGGTTATCTAATGTACCTACCCATCAATTTTTTTATTTTGCCACTTTTTGTTGATGTGATTCAAAACCAGGACTTTTTTGGGATAATGCAGATAAGCGCACTTTTTACATGCGTTGCACTGTTACGAAAGTATACTATTAGAAGATGGTTTGAGAAGATGAGGTTGCAAGACGAATGAACTGTTATCTGGATATAGAGACAACTGGACTTGATCCGTTACAAAGTAAGATAATTACCATTCAGTACATGCAGCTTGAAAGAAATACTGCAATGCCTGTCGGTCCACTGAAAATACTGAAGGAGTGGGAGTCTGACGAAAAGACAATCCTCAAAAAATTCATTTCAGATTCAGGTGTGGCTGACAAATACCCATTTGCCTTTATTCCAGTTGGATACAACTTGGAATTTGAACACAAGTTTTTCTGGCAGAGATGCATGTCAAATGCACTCCAGCCTGTTGACATATTGAACAGACCATTCTTGGATCTAAAGACAGTTGGAGTGATAATGAACAGGGGTGAATTCAAGGGAGCTAGCCTTGACAAGCTGACTAACAAGCCTCAAAGTGGCAGCGCCATACCAAGACTGTATCGTGAAAAAAACTATGGGGAGATTGAAAGCTATATCAAAAAAGAAACAGAGTCGTTCTGCAAATGGTTGGCCAAACTTTATGTTAGATTGCCTAAATTGCGTTACGAGATACTGGATGACCTGACACGGGAAAACTAGATTCTCTAAGTATTACTCGCTGTGCCTAAATTGGTCATGGTGGGCTCTGGGTTTTGCAATATGTATTCAAACCACTCACCTTCTTCGGTTAAACTAACGAGGTGATGATTGTGTGGCTTCTCAACTCGAACTGCCTTCCACCGATGCTCTAGCTTTTGCAGTATCTGTCTATCAAGCGCTATTAGAATGGAGTTAGCAGCTTTACCAGTATATGATATTAGATGTTCTTTTTCACACGCCTTTGCCAGATCTTTTTTCTTCATGCCCTTCTTTCCTTGATTCTGTTTGATTATCTTCAATGCCTGAATTAGCTCATCCTCCGGGATCTGTATTCGGTGAGGGACGATTATTTTTAGCTCTTTTACTCCTTCGGTCTGCTGGTGTGGATACACGAATCCATTGTATGTCTTAGCGAATGGATAAAACGGACGTAGATTCCACCTGTTCCTGAATGTCATACATGCACGATCCATGCCTATACTATGATTCGTTGATCCGCTTGCCAGGTTAATTGCAATTTCACAGTCTGAATTTCCCAAAATTAAATCTCTTGTCACCCTCGTAATTTCCTCAATATTCCACAAGTCGGCTGTGACTTGCTCTGTCTCAATTTTCGCTTTCTTGAGTCGCTTTTCACACTCAGCAACATATTCTTTAGCCTCGTCTTTAGATCTATTACTATGAACCATCAGGAAGACTTTGTCCGCTTTGTCCATCTTGGCAGGAAGTACCACCCTGTCTATCTCAAACCCGACAGGGGCAATGTGTATTCGTCGCCGTGAAACTTTTGACATTATCTATAGTATCAATAGTATCATCGTGGTATTAAATTATTTTATAGTCGTAATATCTTTGGGATGTCGTTCAAGTCAACAGATAAAATTGTTTACAAAATTAGCTATTACAAATTAGGGCTTTCTAATTTTCACAGACGTTATATTCTAAAATCGCCCTATGTGCATGGTAAATGGACAGTAGTAGAGGCATTTGTTGGAGAGGAGGATTTTGATGAATGATATGGCGGTAAAACCATTCAAGATTGGCCAATATGTTGTGATGTCAGAAGAAGGATTAAGAAACCATGGAGAAAAATATCGAAATGTTATTTTTAAAATAGATGATGTCTGTCCAATAGATTTTAACTTCATTGGCAGGGAATGCAAAGGTGTCGTAGGAGAGCACTCTAATGATCTTGTCGAAATAAAAGATGGAAAAGAATCTGACTATTTGTTTTCTGATTCACTTTATGATTATGAACTGACACGCCCACAGTGGGCTTTGCCATTTTTGGCCGAGAGGTGGAAGTAATGGCAGTGAGTAATTGGTTCCTCTACATTGGAATTTTCTTGTGTGCATCAGGAATTGGCCTAGTTGTTGGTGCAATCTTCATTGCATATTGGGGTATCAAAACTCTACAGGAATCCAAATGTGGTAACTCTTACACTGAAAATAACTTTACAGCTAACATAGATCATTATCATGCAGGTAATGACGGATCTGACGTTGATGATTGGCGTAAGCATAACAACACCAATGAAGGTGTGTCAAGAGATTATGTCTCAAAGGAAACTTTGGAGGACAGCAGATAATGTTGCATTATATCAAGGATTTGTTTGCAAAAAATCACAAAATGGCTCATGTTGTTATGTGTAAGAACTGTGAGCATCAGTTTTGGGGTAAAACCAAGTTTAGATATTCAGAATGTCCTAACTGTGAAACCAAGTCACTGATTGTCAATCCTAGTGAAATATCCATTAATGAACGAGAAAAAATGTGGAGATTTTTGAATGATAGTGATAAGGAAACTAGCGCTGAGCTGGACCATGATGAGCTTATGGAAGAAAGTTCTCAGGACATTGATTATGATGGACATTGGGGTGACACGCCTCATGCCTATGCTCATGAAATGATAGAAGAAGTAAGAGAGGATTTACGATGAGTTCCTGCAAGGTATGCCACCTGGACATCAAGAAACACAGTAAAAAGATGTGGGCATTACACCAGCAGGCACAGATCTGTACATTATGTCAAAAAAACGCCAGTGAGCATAGCGAAAAGTTATGGGAGATGCATAAACGTGCTATAGAAAAAGGCCGATTTTGTCCGTTCCACAAGAAAATCGAGAAACTATACCCAATCACAGTTGGAACCTCAAGGGCAAGCATTGCAAGAGTATGCAGGCTTAACGCAGACCCGCCATTTGATGTTGATTTTGTACCCATCCACATGCACTGCTCCAATCCAAACTGCAGCCTTTACCTGAGTTACATCGAGGAAGATAGGGCGGATGTTCTGGATGGATTGTGCCTGAAATGTTTCAGAGAACTTCCAGAACATGATACTACTCATAAACCATTGAGAGAAGTGTACGAGCCAGATAAGATCAAACCCGTTTTGAATATCTGGTCTGGAGAAATGGTAACATGGGATCCATTTGAACAAACGGATTATAGAAAAACAAAGGAGGTGAACTAATGTATCATATTGAATTAACACTGGAAAACTTGAAAGTAATCAAGCTGTGGTATCATCTAATACAAAAAGATAGAGAAGAAACGCGTGCAGATCATGAAACGATAACAAAAATTAAAGCAATGGCAATTGCCGCAAAAGAAAGAAACGCAGATCTAAGACTGTTTAGAAGAAGTAGGGAATAAAGATGCGATGTAAAGTTTGCTTGAAGATTGTAAGACATCCAGCAAAAAAAACAAAAGTGTTACAAGTTTGTGGTTACTGTCAGAAAAATCAAACGTTGAATTACATGTGTCACGACATTTTTTTTTCATAACCTTTAACTACCCTTCTTGTCAAAGCGTGCTAGTAAATCTTTTAAGCAACAGCGAGTAAATGTTTTAAGAAACACTGAGTAATGTTTATTTGTACAAAGTGATAACACTCGCTTAAGTATTACACTGGGATACATTCAAGTATTACAAAATAAAAAATAAATGGAGAATTAAGTGTTATAAGCAATAGTGTCCATACGTTGTTAAATACAATTGTGACCCCCCTTGCTTAAGTGCAAAGAAAACTATTGTACAGTGCAGCAATAGTTTTCGCTGAACAACCTCTGTAACTTCTAATACTGTTACAATATCTGTTAGCGAAAGCTAAGCTGTGGAACAAAAGATGAAAACAACAAAGAAAGATCAATCCACCCAAACCGATGGAAGTGGTGGAGCAAAAATGTCGGTAGAAAACAAAATCGAAACTAAAATGCAAATAGCAGCGTTGGAAAAAATACGTCAGGTTTTGTGCCAACGCAGAATTGGACTGGAGAATGTGCCATGCGCTATTGACATGGAGATTTGTCATATCGAGGAGAAAATTTCCAAAGAATATGCAAAGCTTGGCATTTCAATGACTGATTTGCCTGAAAAACAAAAGGAGGCTTGGAAGTAATGGACAAGAAAGAATGGAAAATAATAGATGACCTGAAGGGCAAAGTCCAGCAAATTTCCGAGCAGCAAAACATGCAGAAGAAACTGGCTCACGTCAAGTATGTTGCAGTAGAGTTTGCCTATGATCACTTCAAAAATGGTGAAAACGAGGTTAACGATGCAATTGGACATGGATACGAAGTGCTGGAATCATGGAAGACAGAGTCAGGAATCGTTGTGGTTCTTGGGAGATACAGGTTTGGTGTAGTATAGATGAAAAGAAGAACCAAAAAACCAGAAAATGTTCAAAAACTAGAGCTCCAGACTGGGCCATGCATGTTGTGCAGGCTATGCCAAGGTGAACACAGCGAGCAATTGTGGAAAATGCACAATGCCACTGTAGAGATGGCTCAATCCAAGACACAGCACAAAAAACTATGGACTATGCAGATAGGATTTGGACCCAGGTGTGCGGCATTACTTGACAATGACTACGAGTCGGAAACCGTGATACAACGGCATGGATTCCTGGAAACCGTAGTTCCATCAGGCTTGAATCCAGCAGAACACCTCCACCCAATCTACATGTCCTGTACAGGATGTGGCCTTTTCCTAGGCAGTCCAGAGCAAGAATATGCAGACATGCTGGATGGAATGTGCCTGAAGTGCTTCAGGGAATTAACTGACCAGACAGCCTACTGGTATGACATGCCTCCTGCCAGAAAGATTCTCAAAGAAGGTGTGAGGATCCGGATGTATCGTGACTCCAAGGGGAAGTGGCACAAGTTGTACGGCAATTTTGTTGACGACAACCTTGGTGGTGTGGTTAATCCTTGATAGTACAACAAGGCTACGAAATAGATAGTCAGGGAAACGTTGGAAATGAAACCAGAAGAATAGAAGATCTGTCGCTACGATTCGTCATTTTGGTGATGTCGATAAACACAACCATTGAAGATCTGGAAGTAAAGACAAAGATGACAGAGCGGGCAGTGAAGATATGCCACAAGGAAACTGGAGTTCCCATATCCGAATTGGCATCTTTGCTTGTGCGAATGACCAAAGAAGTCAAAGAGATTACCGAACTCCTCGAGAAAAATTCTGAAGAAATGCAGGATTTTTTTAAATAAAATCGAGCCCCTAGTTTCCTATTAGAAGAAAAATTTCGCCAGACAGCCAGCCCTATCTAAAACCCTTCATTCTTCAACATCATCTGCGTAAAGCAGCACTCGGCGGGATTTTTCGATTATGTCTTGCCACAATTTTAGATGTTGTCTGTTGAAACTACCATTCCTCCGGTGATCGTCTGCCAAGTTTTCTCCGAACTTATTCATAAACTCAATTGGATTTTGGGTTAAACGCAAGTTTGAATATACAAAATTCTGTACATTATCAACTATAACTTCGCAACCAGCGTCTTCATAAATTTTATCAATCGCTTCTTTCACTTCCTTTTCTTCTTCAGGTTCAATCACCACTTTACTTGTCGTCAGGATAACATACCTAGACATCGGTTTTTTTCTAATCTTGTCACATGCGATAAGAACAATACTTTCGCTAATCTCGATGTTGTGCTTTATCTCGTAACCCTCGAAGCCTTCATCCCCATCTTTGAATTCTATATCTCCAGTTGAACCCGTCTTATCGTCGGATGCAGTGTGCGACTCTAACGGTGGAATGTTCATACCGGCGTATCGTTTAACATCACTTTGCATTAAATCAAGAATTGTCTTAACGGCTATAACCGGAGACCGCGAACCCCCTTTTTTTAGAAAAGCCTCTAATGCTGTCATTATGTGTGAAACTGGTAAAACACCCTCAACCTTCTTTCCAGCTGTTTCTTCTGCAAGTTTGTCAATTTCTTTTTTTTGTTTTATCAGACTGGCAAACAACGGCAACAAGTAATTTTTTGGCTCTACGCCTTGTTTTTCCATATCATCTAAAATGCGTAAAAACGGCATTTTGATCTTTCCGTTCCTTCCGCCGATATTTCCTTTGTAGCGAAGAGTAAAGAACCCGTTCTGCTCTAACGTGCGGGATGTCGCTCCAGATTCCATCATTGCGAAATGAATGCCAAATTTTTTTCTCATGAATTTTGATGTGACGTCTTTATCTAAGCTCCGAGCAGAGTAACCACCGGGAACCTCTGTCTTCATCTTTCGTATATCTTGTATTGGGGTGACGATTTTTTTTGCCGCAGCTGTTACTGTAAGTGCTATCACGCCTTTCTGTTTTGGCGCCAATTCCGCGACAATGTGGATTCGGTGTCTTTGTGCTGTAGTCAAACCTGATGATGGATTTGTTAAATCAAACTTTTCTGCAGCAGAATACATCGCCTCCAAAGTTTCCAATACCTTGTCCTGCTCGGTAGTTTCCTCCACCTTGTCTTGATCAGTTAGATTTTCTTCTGTTTGTGCCAATTGTGTACTGATGTTCCACTAAAAATAATATAAAAACCCCCTTCTTTAGGATTAAAATGAAATTATTGAACAGTTATGAAATCTGCTATAGTAGTTGTCTGCGGATACCGTTTGCTACTGATTGAATCATTGGCACTGGAACGGAGTTGCCTAACTGTAATATCTGAGTACCTGATTCTGTTGCCCTGGAAAACTTTGATGGAAAGCCCATGATTTTGTAGCATTCGTTTAGTGTGAGCTTTCTAACTTTGTTTTTATGATGAATCCAAAACCTTCTTGCAGATTCTTGGGATGGGATTGTTGGATGAAATCCATCTGCAGAATAAATTCTATTAGGCATTTTGTGTACTCTGGAAAGATGTTTTGTATTTGGTCTTACTCCAGTCGTTCTGATTTTTTTATTTCTATAACCCACAAAAATCAGACCTGATTTCTGGCGTATAGGATTTGGGATTAATGTAAACTCTCCACTATCAAGAAACTCAAAGCCAGCCTTTTTATCAAGAAAAGATGAAAGTGATTTTGATTTTTTAGAGTTAATTTTGTCAAAATCAAATTTTTTCTTGGACGCAATAACAATTACCCTGTCTCTATTTTGAGGAATTTCAAAGTTTGAAGCGTTTAACACCCTCCAACTGACATTGTATCCCAAATCTTCAAGTGATTTTAAGATAAACTTGAAAATACTTTTGTCCTTAAGATGTATCAAATGTTTGACATTTTCAAGAAGAACCACCTTTGGTTTTTTATCTTTAATTATACGTAATAGTGAAAAAAGAACATTACTTCTTTCATCCGTTAGGCCTTTTTGCTTACCTGATATGCTAAACGGCTGGCAAGGAAATCCTGCACAAAGAACGTCGTGTGATGGTATGTCGCTGGATTTTATTTTTGTAATATCTCCCTGAGGAACTTCATGAAAATTTGCATGGTATACTTTTTGACATTTCTGATCCCATTCAGACGAAAAAACACATTTGAATCCACTTTGGTCAAATGCTAATCTGATTCCACCAATACCTGCAAAAAGATCAATAAATGTAGGATGTGTGGTGGTCATGGCTACTGAATTCTTAATTTAGATTTTATATATTAATTATATTTTATAACGAAAGTTTACTATTGATCAGTGAAAATTTTTAGTAATTGTTAAGATTTTGAAAACATGAGATGATGATATTATATTAGGCTTGCCCGTGAAAATCTAAAAATCTGCTAAGATATGCTAAGATAACTTAAGATTTTGACTCTTTTACCATCTTAACAAACTGCTTGTGTACTGAAACATCACGAGTCAGTTCAGGATGAAAAGATGTTGCAAGTATGTTACCCTGTTTTACGGCAATAATCTTCTCGTTAAATTTTCCCAAGGTTTCCACGCCAGAACCAGTTTTCACTACAGATGGAGCACGAATAAACACACCCTGAAATGATGGTATGTCCATGGCATCCAAGGAAACTTCTGCTTCAAAGGAATCTTTTTGTCTGCCGAAAGAATTGCGCTCAATCTCTACATCAAGTACGTCAAGCAGTGGCTGTTTGGTAGAACCAACAACTCTGTCCTTAGAATTTTTAGCAAGTAGAATCATTCCCGCACATATACCAAGAACTGGCATTCCCGATTCAATTTTTTCCTTAAGAGCGTTCATTGCTCCGTTTACCATTGAAAGCTGGCCCATCATCGTACTTTCACCGCCAGGAACTATCAAACCATCAACTGCTGATATTTGATCAGGTGTCTTTACCTGGCTGACAGACCCATCAATGCCAAGCTCGTTCATCGCCATCATTGTTGACATAAAATTTTCAGCAACGTCACCCTGTAGGGCTAAAATGCCAATGTCAAGTTCACTCATGCAGAACCGCCACGATCCTGCATTCTAAGTTCAAGGTTCTTTACATCTAGTCCAAGTATGGACTGTTTTTCATTAATCATCTTTTGTGCTTCCTTTACTGCATCCGCATCTTCCCAGAATGTTGTTGCGAGAACGGTTGCTCTTGCTCTCTCCATTGCATCTTCAGCCTTGAAAATTCCAGAACCGACAAAGATTCCGTCACATCCTAACGACATTAGATATGCTGCGTCAGCTGGTGTTGCTATACCACCTGCTGCAAAGTTCACAACAGGTAGACGGCCAATCTTTGCTGTCTCCTCAACCAGGTCAAAAGAAACTTTGAATTCTCTGGCAATGCTGACCAATCCCTGCTTGTCACCAGAATCATAAATTGATTTTATGGTTCTAAGTTCGTCATTTACTTTTTTGATATGTAAAACTGCTTCAGCAACATTTCCCGTACCGGGTTCGCCCTTTGTTCTAATCATTGCGGCGCCCTCTTCTATTCGTCTTAGTGCTTCAGCCAATGACCTTGCACCGTTTACAAATGGCGTTGTAAAATCCCACTTCCAAATGTGATGGTTCTCATCTGCCGGTGTTAGAACTTCTGACTCATCTACCATGTCCACATTTGCTTCAGCTAAAACTTTTGCTTCATAGACATGACCTATCCTGCATTTTGCCATGACAGGAATTGTAACACTGTCCATGATATCCTGAATTATTCTAATACTTGCAGTTCTTGCAACGCCGCCAGCCTTTCTAACATCTGATGGTAGTTTATCCAACACCATTACGGAAACAGCACCAGCCTCCTCGGCAATCTGTGCTTGCTCTACTGTAGTAACATCCATCACAACTCCATTCTTCAGCATGTGTGCAAAGCCACGTTTTAGAGTAGAAGTTCCCTTGGTTACGTCAATAGAGTCTACACTTTCAGATTTTACTCCCTTAGCTTTTGTCAGGTCGCCTGAGAGTGGTATCATGATCTAAGATCCCTTTATCACTATTTATTCTATTGTGAAACAAATAACAATGAAATACTAAGAGAATGAATAAGAGATATGGTCAGTACTATTATTATTCCGCTTGCAATAGTAGCTATAGCTGGAATTTCAGGATTTCTGATATATCGTTTTGTTCTTTATGATTATTTTTGTAAAAAATCTGTAAACGAAACACTTCGAAATTATAACATTAAAAAAACACAATTTCAAATAATAAAAGAATATCACGAAAATAAAGGAGAAAAAATATCAGAAAAAGAAATCTCACAACTAGAAAAACGTTACAGACAGCATGAGCCTGAACAATTTCTTATAATGTATGATTCCATAAGAGACAAATCAAGAACTAGCGAGGATTAGTCTCACATTTCAAAAAAAAGTTATGGTCTAGATTTTTCAGTTGGTATCTGAATGAATGGTGTTCCGTCTTGACCTACTACTAGTGGTAGCACACCATCCCATGCTTGTATTTTAAGCCATTCCAAATAAAATGGATTTGATGCTAGTGCCTGGTTGATAATTCTGATTGCTAGAGCTTCCCCTTCAGCTTGTGCAATATTGGCTTTTGCAATACCTTGTGCTATTGCTTCAGATTGTAGTGCCTCTACCTGAATTCTTTTAAGGTCGTTTTCTGCTTTGAATGCTTTCTGCTCTGCTTCTACCTTTGACTCAATTGCCTGTGCAAAGAGTGATGAGAATTGAAAGTCTGTAATTGAGACAACATCAGTTTGTATGTCAAATTCATGTAGACGTTTGGTTATTTCAACTTCAATGTCAGACTTGACCAGTGGTCTTTTTGTGATTAATTCCTCTGCATTATAGTTTGCCGTTACTTGTTTTACCACCTCTTCTATCGCTGGCTGAATAATTCTATTCTCATAATCCAGACCAACTTCTTTGTACAATATGTGGATTGATTCGTATGATGGATGGTAATTAACCGTTACTTCGGTAGAAACTGTCTGAAGGTCTTTAGAAGCCGAAGAAGTTGATTTTATGATCTTCAGTGTCCTGACTTCCATCTGTACTACAGAGTCTGCAAATGGCACAACGAAATGAAGTCCCTCATCTAGAGGTGCAATAGTTAGATCAACTGCATTCCAATGTAGTAAGATGCCTCTGTGACCTGCATCTACTATTGTTACGGCTGCACCCGCTATCACGCCAATAATAATTAGAGCGATAATAATACCTGCTATTGCTTTTGCTGTACCGAGATTAACATTTACTTTTGGTGTTTCGTATCTTGACAATTTTCTGTTTTAATCACTTCAATTCCATTATTATACCATCGGAAGATCGAATAACTAGGTTAAGTTGATGATAAATGACTGAGCATTTTTATTGGATTTGGGCAATTTTTTTCATAATTCCATTTATTTCAATAATTAGACGTTACCTTAGAAAACGTAACACACAAAATTTCAGCAAATCTTCAGAACAATACCATGAAATGCAATTTCAAACAAACTCAAGTAAGATAGAGACGCCTAGACGAAATTTACTAGAGCCTGAGCCGGAGCCAAAGCATGAGACAAAGGACATGCAAGTTTTTGAAGTACTAAATTATGGAGCAGGAAATTTTGAAAAGATACAAAAAATTACTGGTCTTAAGCATGATGAACTGGTTTCCATCTTGGAGGATTTGGAAAAGAGAGGCATGATGAAAGTAGAAGAAAAGAGTGGTTTGCTTGGTTCCAAGATTGAACTTTATCCTACTAAAAAGGGCATCAAAGAATACTATTCTTGACTACCAGATTTCCAGCATAGTGAGCATCACTGGAACCCATCCTGACTCATAATTTGGCTTCAATATTTTCCATATCTACTATTCTGTTATTTTGCTGATAATATCTACCAATTCAGATTCAACGGCTGTTACTATTGGTGGAATGAATTTCTCAGTGGCATCCTGCTCTGGCCAGAAAATCTGAGTTCTTGCATCGTTTAATGTAATTTTAACTGTAAATTTGGTATAGCTTTCAACATCCTCCTTGATTGGGAATGATTCTTTTGGTATTGACATAAAGCCAGTCTCCTTGATCATCGCAGTAAGCTTCTGCAACTGTTCATTACTGATTGAACTTTTGACCAGAGACTGATTTACACCATCCTTGACCTCAGTATATTGAACATCTCCATTATTATCTATAATCAAAACTTGCGTCATATCTGCTACTGATTTCTCTGTAACTCCAAATGACACTACTCTCAAATCATGTTTGGTAAACTCGATCTGTATCTTATCATAAGAATTGATTGCCGATGTTGGAATTTCTTCCATGGTAACCATCGGTATGACGATAAGGATCGCCAAAATTACGGGAATGGAGCCAATAGCTAAAATAATTGGCTTGACCATTTTCATAAAAGATACATTTTCGCAAATAAATCTTGGTAAAATAACTTAAAATTCAAGCCTACTAAATTCAATTCGTGGGGTCGTAGCCTAGCCTGGTAGGGCGACATGGACTACGAAGTTCACGCTAGGGGCTCCAAAGGTTAAAGTTCAAACTCTGAAGAAATGATGATGTGAGTTTGGAGCTGCGAAGTAACCCGTAGGTCGTCGGTTCGATTCCGATCGGCCCCACGTTAATTTTGTTTTTTTCTTAGAAAGTTCATCGCAGAGCCAACCTTGAACCATTCTAGCTGCAGGTCATTATAGGAATGGTTCAGCATGATTTTCTCAGATGTCTTATCTGCATGCATTATGTTGCACTCGACAGATTTTCCAGGAGCAAGTCCATCCAGTTGGATGATGTTGATCTGATCATCCTCGTGAATTTTCTCATAGTCATCAGAATTGTCAAATGTTAATGCAAGTACTCCCTGCTTCTTGAGGTTTGTTTCATGAATTCGCGCAAAGCTTTTTGCAATTACAGCAGTGCATCCCAAAAAACGTGGCGTCATTGCTGCATGCTCACGGCTGCTTCCCTCACCATAGTTGTTATCGCCAACTATGACCCAAGAGATGTTTTGTTTCTTGTATTGTCTGGCAATCTGTGCACAACCTTCAATCTCATTGCTAAGCATATTTTTGGCTTGACCAACTTGATCATTGAATGCATTGACAGCTCCCAACAATAGATTGTCACTTAACTTATCCAAGTGTCCTCTAAGCCTTAACCAGGGACCTGCAGGTGAGATGTGGTCTGTGGTACACTTTCCTTTTGCCTTAATCATCACACGTAAATCATTCAGATCCTTGCCATTCCATGCGCCAAATGGTTCAAGCTTTTGCAGCCTTTCACTATTAGGATCAATCACTACCTGAACAGCATCAGGGTTTTCTGATGGAGATAGGTAAACATCCACAGCATCTACAAACCCATTATCAGGAACGTCTGGTGCACTTGCCGGTGCATCAAGCTTGAATGCCTTTCCATCAGAACCAATGAGAGAATCATCTAACGGATTAAAAGAAAGATTCCCACCCAAGGCTAGTGCAATAACCAATTCAGGGCTTGCAATGAAGTTCATTGTTTCCCTCTTACCGTCGTTCCTGCCTGGAAAATTACGGTTGTATGATGTCACTATGGTGTTTTGCTCTCCTTTCTTAATTTCTGGTCTAGACCATTGTCCAATGCAAGGACCACAAGCATTTGCAAGAACAGTAGCACCAATTGATTTTAGCGAGTCAATCTGACCGTCTCTTTCTATGGTAGCTCTAATTTGTTCAGAGCCAGGGGTAACTAGCAATGGAATTTTTGCTTTGATTCCCTTTGATTGTGCTTGCTCTGCGAGACTTGCTGCCCTTGACATGTCCTCATACGAAGAGTTTGTACAGCTTCCAATCAATGCGACTGATATACTGTCAAGATAGTTATTCTTCTTTACATCTTCAGCCAGTTTTGATATGGGTCTTGCAAGGTCTGGAGTGTGTGGACCAACCACATGTGGTTCAAGTTTTGAGAGATCAATCTCTATAATTTTATCAAAATATTTACCAGGATCGTTTTCAATTTCCGAGTCACCCACAAGATGTTCCTTGTACTTGTTTGCAAGTTCTGCAATCTCCTCTCTACCAGTTGATTTTAGGTAAAGCTCCATTCTTTCATCATATGGAAAGATTGAACATGTAGCACCAATCTCTGCTCCCATGTTAGTAATTGTAGCCTTGCCTGTGCAGCTAATAGATTTGGTACCAGGACCAAAATATTCTATTATGGAATTGGTGCCGCCGGAAACTGAGAGCTTTCCAGCAACATACAGTATGACATCCTTTGCTGCTGTCCAGCCGTTCATCTCTCCTTTGAGATAAACACCAATGCGCCTTGGATATAGAATCTCCCATGGCATTCCAGCCATCGTTTCCGCCGCATCCACACCACCAACACCAATAGCCAACATTCCAAGTCCGCCTGCGTTTGGTGTGTGAGAGTCTGTACCAATCATCATACCGCCAGGAAACGCATAGTTTTCTAAAATTACTTGATGAATAATTCCTGCGCCAGGTTTCCAAAATCCCACGCCATATTTACTTGCAGATGATTCCAAAAATTTGTAGACCTCGTTGTTTTCATAAATTGCTAGCTTAGTGTCTGACTTTCCTTCCGTCCTGGCCTGGATCAGGTGGTCACAGTGTACGGTTGTAGGTAAGGCCGCAGTACTTAGTCCAGTTTGCATAAACTGAAGCATAACCATCTGGCCGGTAACGTCCTGAAGTGCAACCCTATCCGGTTGTAAGAACACATAACTTCCATCGCTGTCTAAATTTTTTTCAAGAAAACTTTCTTGCAGATGTCCCGAAAGAATTTTTTCTGTTAAAGTTAGTGACCTGCTTACTGTCTTCCTATATGCGGCAATATTTTTTTCTAATTTCGAGTATACATTTTCAACCATTTCTGATGTAGTATTAATTTCAATTTTTTTCAATAATTTTCAGTGGAATTTTTTATTTATAAATCGAATTAACAAGTTTTTGGTGTTCTCGTATACAATTATAAGAGAAAAACGCTATTTTGAATGAGTGCAGCGAGGAACTTTTTCGTATTATTTTATTGAGGGTCATAATTGGTAAAAAAGGGCTTTCCTAACTTTGGAATAACGCAATCTGGTGCGTTTGTAGCCGCTTTAAAAAATTATAATTTGCCTGATTTTGTATTGTCGTTGGTTGCTAAAGATTGCAATTCAGATTTACTGGAACGGGGAAGAATCGATGATAGGCTTTCTAGTATGAATGACACTGCCCTTGAATTGCTACATAGGGTCTTTATTGACTGCGAAGAAGATACAGAAGGTAAACACGCACAGTATAGATTTTTTGCATATGTATCCAGCATGTACCATAAGTGTGAGATGCTGATCAACGAAACAATACCTGGAAAATCTGGGAAAAAACACAAGATTCCAATAGCTGTCAAAAATAACGGTATGTACATTGCTGTTGGCTTTAACAAGCCAACCGGTCATGCTGTTTCAAAGAAGGACATCAAAAGATTCTATGAGATTGTAAATGATGTCAAAAGTGGAGACCATGGAACCCTGCTAGTAGATGCTGTTTTTGGTTCATCCGCAGGATTCAAGGGAGAAGCCTTGGTAGAATTAGAAAACTTGAGCAAGATGAGAGAAGATGATCCTGAAGAGAAATTGAACTTTAAGACTGCAAATTTTGAAAATAGAATTTATTCTGTTACAAAATGCTAAACTAGATTAACTTTTTTTCGTAAACATTGTCGTGTCTAAAGTAAGAAATGATGGTTTTTTGGAAGTTAATTCAAAATCTTCTCCATATTGCTCAAATGGAATAGCACCAAAGAGATGTTGTTGCCAAGTATCATGAACATCTTCTATGTATCTTTTGTATCTAGATTGTCGTAGTAGCTCGTGTGCAATTTCATGCGAAACAGCGGCACAATTTCTTTCAGCTAAAAATAATGTGTCCGTTTGGCTTTTTGGTTTCTCCCATCTAATCATACCAAAATTTTCAGCATGATATCCTTCACAGGTACAATCAGTCCACAATGGTCTAAAGTGACACAAATAGAAATGGTAAATATCATTTCCACGTTCTGCATGATCCTTTAACAGCGAATGAGTATCTAATCTTTGAAGTATTATCCTTGGTTTGGTAATCATTTCGTCGCACTGTATCTCAACGTCCATGGAAAACTTTGTTTTAATCCATGACTTGAAAAATTTGGCCATCTTTTTGACATACTCAAACTCCGCGTCACGCAGACCTAGTTCCTTATCCTTTATCACAAAAATAAAGTGTAACAGCATGTCGATAAGATGAGATGTTTATGCTTGGCCTTCGATGCCCATAAGTGTGAGAGTAGATCTAATCTGATCAATCTTGCGTATCTTCCAGGTTATAGTCTCACGCAAGTTCTCAACTGTTGCTGACTCTATCTTTGCCAAGATATCATAAGCACCAAAAGTACCATGGACTTCTGCGACACCATCCAGACTCTTTAATTGTTGTATGATGGATTCTTCAGAACCTAATTCACAGTTTACCAAAACATAAGCTGTTGCCATACAATGTTTACTAACTTGAGATATATCAATGAAACGATAATTTTCACTGTGACATCTTGATTATTTTGTCCCAGATGTTCCTAGGTACTGGCATTACCGACAATCTTCCAATTCGCAAAAGTTCCCAGTCCTTGAATGATTTTTCTTTCTTCATCTGCTCTAATGTTACAGGTTTTTTCAGTTGCTTTTTGAACTTTACATCCACAACAATGAATCTTTCGTTATCCTCCTTGGGATTTGGATATGGATTGGAGGTTATGGTCATGATACCCACTGCTTGGCGCTCATCCCCAGTGTGGTAGTACAATATCTGATCACCTTTTTTCATGCTTCTCATGTGCTTCAGAGCTAAATTGTTATGCACGCCATCCCAGATTGTTGTTTTTTCCTTCTGCAGTGCTGACAAGCTGTATCCCCTTGGTCCGCTGGGTTCTTGCTTTGCAAGCCAATAGTTTGCCATCTGTTTGCCCATGCAATTACTGGATTTAGATTTTTGCCAAAAGAATGTTCCCCGGTTCTGACTCACAAAGAGTCATTGGTATTAGCCATACCCTCCTCTTTGCTCTGAAACCGGGGAATGCCCGTGTAACACACCTGGGTGAATTAGAAATCATGTGAATCATGACGATCTATATCATCCTAATCCGTCTGTGTGCATGCTCTCGTAATTGGGCAAGATATATTGGAACTAATCAAATATTAACCCAGATAGCTTTACCTCAAAGCCAACTACCTTTGTTCTTATCCTGAAATTTTCAAGAACCTTGGAATCCAGTTCGCCGATATAGCCTACTGTCTTTTTGTTAACAACAATTTCTGCAACTCTGCCTTGAGAGAAAAACACGTGGTTTGGAAGTGTTTTCGTTTCACATTTTATGTTAAAACCAATTCGTAAGAGTGACTGCAAGACAGCCTTCATCTCTGAAAAGTGTGTCTCTTCCGAGGCGGTGACACATGCAAGGCTCGATGTTTCCTTGATTGGAGCACCCTTCGAAAAAACTATTCCTGACTCGAAAAATTTTTGTGGGTATGTTTCGTGTATGTTTTTTGACAGGTTCTCCAACAGCCCTGGCAGGATCGAGTCTCTAAGGATTGTATGTTCTTGGCTCTTCGAGCTTGTGACAGAAATTATTTGTGACGAGTCCCTATTTGTCATTTCGTACAAAATTTGCTCGCTTGTTAGTGTAGAGTTTAGTGTTTCCATAAATCCAAAGCCAGTCATCAGCCTGCTAATCGAGTCAAGTTTTTCAGATGTCATATTTTTCTCGCCAATATGTACAGATGCGGGCCATGCTGGCTTCAGGTTGTCAATTCCATAACCCAATGCAACCTCTTCTACAATGTCCATGCCTCCAAAAATATCAAACCTATACCTTGGAATTGTGCATTGTATTTTTTTTCCTTTCATGACTGCATCCAACCTGCATTTTTTAAGACATGATAGAAGTGTAGATCCGGAAATGTTCAATCCAAGAATTTTGTTCACAGGATCAATATCAAATGTAATGAATCTTGGTGCAAAGTTTGGCGTCGAGTTTTTTGAGCCAGAAACTTTCAGCTGTGAAAATTGAAATCCTGCGCCTTGAAGAATCGTAACAACAATGGACAGCATGTCCTCAGCTGACTGCTTGTCTATGCCGGTGACTTCTACTAGAAGGTTTTTGGTTTTTGTTGTTACCGTTGTCAACGCAGCGTTGATGATTGGGGGAAAGGATACAGTCTGTCCATTTGCATCAGTAATTATGGGAACCTTGGCAGATTGTCCAAGGATTGAACCATAGTCACTTCCAACTTCTGAATCCTGAAGAATTTCTGATATCGAGCTTTCTTTGGTAGAGTTTAACGGAACAAACCTATGGTCGCGAGATGTTGTTGTATACTTGAGTGGGAATGATATTCCGTCTGTGTCATGAACTCCAATCGATGACTTTTTTCGTTTCCTGCCTAGTCCAAAATGCAGGTCTTCCTGCATGTTGATAAGCTGTTTAACTGATTCGTTATCAAGTGAACCATTTCTTGCAATTATTCCAGTAACAAACGGTCTAACCTTGCTCGTCGAACTATCCACCTTGATTTCATAATTGCCTTGTTTTTTTACATCCAGTTTCAACATTCCCTTACTAATTCCTAAAATTCCCTGCAGTCCCAATGCAATGCCAAAGTCGGTAGAATAATCCGGGCGGTTCGGACTGTATTCAACTCTTACAATATTGCCATCCAGTGATTCTATGTCAAGACCAAGAAACGGCAGACTGTCAAGTATCTGCTTTTTGTTCGCTTTCTTTCCCACAAGATTCTGAAGTCTGCTAAGACTTAGCTCAACTACTGGCATTTTGAAGCAGTCCTCAACCAACTCAGATTGTTATTGTAAAACTCCCTTACATCATCTAATCCAAATTTCAGCATGGCAATCCTTTCAATGCCACCACCCCAAGCCAGTACAGGTTTTGTAATTCCCAACGGCTTTGTAACTTCAGGTCTAAATATTCCCATACCAAAGAGTTCAATCCACTTCCCAAGTCTTTCATTGTAAACCATGGATTGCAGAGAAGGTTCAGTATAAGGAAAGAATGTTGGCCAAAACTTTACTTTAGTAAGACCGATTTTGCGGTAAAATTCCTTTTGTATTCCCATCAAGTCTCGTAATGTTATGTGTTTTCCCACAACGATGCCTTCAACCTGATTAAACTCAACTAAATGCTTGTAACTTACTTTTTCATTGCGAAAAACTCGTCCCAATGAAAATATTCTTGCCTCGTCCGGTTTTTTGTCTGCAAGATATTTTATGGTAACACAAGTAGTATGTGTTCGCAAGACCATTTTTTTTGCTTCCTGTATATCCCAATAGTATCTCCATCCCTTTTTGTGGGCGTTTGATACATTCTTGATTTGGGTTGGTGTTGCAAGCTGCTTTGCATTTAGATCCTTGAGATAAAACGTGTCTTGTAGTTCCCGAGCTGGGTGATCCTGTGGTGTAAACAATGCATCAAAATTCCAGAAACTTGACTGTGACAAATCTCCAATAATTTCCGCGAATCCCAAGTGAGCAAAAGTTTCCCTAACTTCATTTATTGTGTCCTTTAGTGGATGTATCCTTGCGGCATGTACATGAGGTACGTCTGCCTCAACGTCTATTGCACCACTGTCTAATTTTTCAAGGTCAATCTTTTTGCCAGTTTCAGAAAGAGAGACTGTTTTTGTTTTTTCCTCGTGTGCAATAATAAAGTCAGGTCTTTCCATTAGAGATTTCAGTGGTTCAGCTAAAGGCGTATTATCAAATTCTGTAGGAACAATAGTTTTTTCGCCCAGTTTTGAAATTATTAGGTCCGAATCATTAGGAACATCTGCGTCCGGATCTTTTAACGAAATTTTTGATCCTGTACCTGTTTTTTCTATGTTAATCCAGTCATTCTTTTTTGCATGGGCAATTGCAGCGTTAAAGTCAAATCCATGCAAACTGCTTCGAATTTCATCAAATGTTTTTGGGCCATCTTTAACAAGATTTGCAAGTCTTCGTTCAGGCAAGCCATTTTTTAGAGCGTCTAGACCATTTTTTCCAAGGCTTAAAGAAGTGTTAACAGATTCACTTACATCTGCAAGTTTTTTCTGGCGAAGCCATTCAACACCACGCCTAATTTGATCCATTGAGAGATTAGTTTCTTGGGATATCTTCTCCTCGGTTAAATTTGGATCTGATTGCAAAACCTTGATAATTTGTTTTTCAATGTCATGCAGAACATGAGACAATAGTTCATCGTTCCAAAAAGACTTAATTAAATTAGCTAGGACAATTGTTACGGTTTTTTTGATTAGAAAGTGGTTAAAATAATGGAATAAGACTTTTTAACATTAAATCAAAGTCAACCTTGAATGCCAGCGGATGATTTTGTTGTCACACCTTGGAATGTTGAGGGTGATATTGACTATGACAAACTGATCAAAAGATTTGGGACACAAAAAATAACTTCAGATCTTTTATCAAAGATTGAGAAACTCACCAATGAATCCCATTTCATGCTAAGAAGGGGAATTTTTTTCTCACACAGAGATTTGAACAGGCTTTTGGATGATTATGAGAAAGGCAAGAAATTCTTTCTATACACAGGCAGAGGTCCTTCTGGCCATACTCATATCGGTCATCTAGTTCCATGGGTTTTTGCAAAATGGCTTCAAGATAAGTTTGGAGTGAAAATGTACTTCCAGCTTACAGATGATGAAAAATTCTGGGCAAAAAAAGACATGACATTAGAGGAAACATCCAAGTTTGCGCTTGAAAATGCGCTTGATTTTATAGCACTGGGTTTCAAACCGGAAAATACTAAAATCATTATTGATACAAAAAACATAAGGACGTTGTATCCAATTGCAGCGGAAGTTGCAAAGAGAATAAATTTTTCAAATACAAAGGCGGTTTTTGGATTCAAAAATGAAACTAACGTTGGAATGATATTTTATACTTCGTTACAATCTGCCCCATGTTTTATAGAAGACATGCCTGTATTGATTCCGTTTGGAGTTGATCAAGATCCGCATTTTAGAATTACAAGGGATATAGCGCCAAAAATGAACAAACCAAAGCCAGCGCTGATTCATAATATTATGATTCCAGCGCTTGGAGGTCCCAAGGGAAAAATGTCTGCATCAAATGAAAATGAGACAATATACACCACAGACACTCCTGAAGTTGTAAAGAAGAAAATTAACAAGCATGCGTTTTCTGGTGGTCAGCCAGACATAGAAGAGCATAGGAAAAAAGGCGGTAATCCAGACATCGACGTATCATACCAATATCTTAGAATCTTCTTTGAGCCAGACGACAAAAAGCTAAAGCAAATTCATGATGATTACAAATCAGGAAAGATGCTTACTGGTGAGCTTAAACAAATTCTAATTGAAAAGATTAACAAGTTTCTGGCTGCTCATCAGCAAAAACGCGAAAAGGCAAGAGACCAACTTGACAAATTTCTACTAAAAGATTGAACAGCGTAACAATAATCTGTCAGGACAAATATGAGGCTCAAAAGCTTGCAAACCTAATTTTCGTTAACGATACAAAGGAAACATACGTCACTGAAATTTTGAATGTAGTCGAAAATGAGGTAGTACTTTCGATAAAGGACAAATCTGCACACAGCGTAATTTTAGTGGATAATGACCAAGTGTTGGTTTTTACGGATTTCATTCAGTCAGTAATAGAAAAAAAGCAGAAAATAGTGCAGACTGAAACTGTAGGAAGTTCTGTTGTGATTGTAAAGGAATAGATTCAGACCAATGACTTGTCCATGCTTGTACTAACAATTTCCTGAACTTTCATAAAGTATAGTTGCGTTGTGTAAGGCATGTTTTGCAAATTGTAATCAATCACTTGCATAAAGTAGCGTACCGCTCTCTTTGAAATATTTACGTTAAATTTCAATGGAAGAATTGGATCCTGTTTGATGTTGATTTTATCTGTCAACCACGGAGGAAGAATCTCTATTGTTTCAGCAGTGATTTTTTTGTACCAATACTCTAAATTTTCCGGCTGAAGACCGCCTCTTAGATTCTGAATGTCAACATCTATCTTATTCAGCATCTTATTGGTAATGCTCATACCATCACTGCCAAAATTTTTGTTTTATTCCACTTACTCAAAGATAGGCAAGTTGGTTGTCAATTCAAATTTCCACTGCTATCAATCTCAGAGTTCTTGATTCTGGTGCTTGAGATGGCTTTCCCATCCTTAGCTAAAATCATTGGTACCACGACTATTTCCACAGGCGGTAAATTTCTCTCTGCCCTTAATTCATTAAGATGTACCCCTTTGCTGCTAGTCTCCTCACTTACAACTAGTGCTTTCACGGAACCTTTGATAACTGCTGGTCCAAAGTCATTCTCCAGTTTGCTTATCTCATATGAAGAATTGGGAAAGTTTTTCTCAATTGCAGATTTTAGTGATGAAAGTCTTTTTGAATAATCGTTGTCCAGATTTTTTCCTCTTTTTTCTGCTAGCTGATCACTACTAAGACCTATGATAACTTTTGATGAGATTGAGAATGACTTGTCTAGTAATGCCATGTGTCCGCTATGAATGACATCAAATGTTCCCCCCATAGCAACTAGATCGAATGATTCCATCAAAAAACTATGTTTGAAGTTAGATTATAGTTTTTATATAAAAAATAACTAGAACAAAAACTGAAATTAAAAGATGCGGGTTATGTTTACTTGCCAGTTCTTCTAGCAGTAATTGCCAACCAGTATACTAATCCTGGTGCTAATCCAACAATTAGTGGAATATACACAGGCCACATGTCAGCTACTCCCATATTTACTAACGCTCTATATTTCATATTTAAGTTGATCTAAAATCTTCAAAGTTGTGAGTGATCCGTTGTCTGTTTATTTTTAAAGGTGGACTGAAGGGGATTTGAACCCCTGACCACTCGCGTGCAAGGCGAGTATTCTACCAGTCTGAACTATCAGCCCTCCTCTTGAATCATTGCCGTATAGATTTTAATTGTTGTCTTTAATTGGTAAGGATTTTATTTGATTTGATAGAATTTTTTTTAATGGTATTATTAGAATCTAAAATCACACTAAAAACTGGAGATAATGCGCCAGATTTTTCGCTTAAGGGAATTGATGATGAAATGCATTCTCTTGACAGCTATACAGGAAATAAGGGATTGTTGATAATTTTCATGTGTAATCACTGTCCATATGTCAAGGCAAAAGTTGATGCTATAAAACAGATTCATGAAAAATTCAATGAAAGTATTGCATTGATAGGCATCAATAGTAACAATTCTACCGAATATCCAGATGATAGTTTTGAGAATATGAAAAAAATTGCCGATGAAAAAGGTATAAAATTTGATTATCTTGTAGACGAGAAACAGGATGTAGCAAAAAAATATGGTGCGATTTGTACTCCTGATCCATTCCTTTTTGATGAAAATAGAAAGCTAATTTTTCATGGCAGGATTGATAATGCCATGAATCCGGATGATACTGCGACTGAAAATACAATGCAGGAGAATATCCAAAAATATCTTGCGGGAGAAAAAATAGAGAAAGATTTCGACCCATCCATTGGATGTTCAATCAAATGGAAGTGACAGCAAACTTAAAACACGTAATCTGAGAAAATTTTTCAGGGCTCGTAGCTCAGCTTGGCTGGAGCGTTCGACTGATAATCGAAAGGTCATGAGTTCGAATCTCATCGGGCCCATATTTCTTTAAATCTACAAGTCGGGTGGTAAAAAGTCAGATTCTTGTGATTCGTCAAATCCTTCTGAATAAAACTCGGCTCTGTAAACTGAACCATGTTTGAGAAGAACATGTATACCTTCATCAGTTTCTTTTCCGTTTATCATCACACGTGTTTCTGAGTCATTCATGTCTTTAATTGGGAATTCCCAAATCCATAGAAAATGACCAATTTCAAATGGGTATTCTTCTTCCCATTCTGCATAAATGGTTCCATCATCCGTAAGTGTGTACATAGTTCTCTGACAATCTGAAGCCAACAAGTCGTCACCTAGACTATCACCAAATCCTATATTGGCAGGTATGTCTGCCTTATTTCCATCTACATACAACTCCAATGTTACCGACATTTTGTATGGTGTATGCAGGTTCTCAATGCAAACTTTGAGTGGATCACTCTGACCAAGCCAGCCTTGGATAATACTACTACCCACACCAACGACAACCCCAATGATAAGTAAAATTATAAGAAATCTGATGGTTTTTCTTCTTTTATTCGAATCTCCCGTTCCTGGCCATTGCATAAATTAAAAACACGTGATTTGCATAAAGTCGTTTCTATAATTCTATTAAAAAATATTAGAATGAAAAAGAAGGTTTGTTGGTTAGATTACTTGCCATGGTCTTGTAGCAAATGTTATGACATAAGCAGCTGCAATGATAATGCTCTGATACGCAAGCATTCCCCATGGAATTGGTTTTATGATTGCCTCTCCTTCTACTACTACAGTTGTTCCTGGTCCTAGACCTGGTCCTACGTTTGCAACATTAAGTTGAGTGTGAACATGGTAAACACCTGGTTCAAGTGCCTTTGCAGTTATTGCATAAGGTGTTATGGAGTTACCACCTATTTCGAATACAACACCTGGTGGGTCTCTAGCCATAATCTCCCATCTGTTACCGGAGTTGGTTGATTCTGAAAATAAGGAAATCCATCCTCTTTGGTCCCTTTCAACAAGGCTTACTAGTGCTCCAGAAAGAACAAGAGTTTCGCCGGTAGCTAGTGACTGTCGTGAAATTGCCTCATTTGTAATTTGAATAAAACGACTTTGCAGTTGTGCCTGAACACCGTGAGCCTCGGCTGATTGAATAATCTCAGCAACATTTGGACCATACATACCAAGTACGAAAATGGCTCCAACTGTAACTGCTAAAAATTTTCTGTCTATCATGATTATCAGTCCCACTTTGACCATGCGGCCATCCATCTATACGTCCATGTGTTAAGCTTACAACCTAATGCTGCAAATGTACATGCTAGTACCGATCCAGCTCCCGCTCCCAAAGCTACTGGGCTATTGTAGAACTTACCTACCTGCGGTTCTATCGGCGTCATGTATGGAGGCAATGTTGGTCTTGGATACTTGAATGCAGTTTCTAGTGGATCTGCTATCAACATCAACTGTACCATGTTGAACAGTGGCATTGACATTCCAACTAAAACCCCACCAAAGAATATCAGCGAGTGTTTATTCTTCTTTGTCGCCCAATATGCCAAGTCCAACAGCATACACGATGGAATCCACATTGGATGAACGATGAAATCTACTGGATAGCCAAGTGCAAACCATGCAACTTTTGCAACCCAAGTATAGACTTGCATAATCAGACCATAGTACGTTGCAGTACCAGGTACGCCCGTAAATGTAAGATAATACACAGCACCGACAATGGTCATCAAAGTATTGGCAATTGAGAATACCACGAATGATGTCCAAGCCCAATCAGTGTAGAAGATATAATCTCCAGAGTTAATTGTTAACAAAGTTGAGTTGACTGCAACTACAACTATGAATAGATAATGAGTACATCGTCTAAGCCAGACCATTAAAGATCTAGCATGACTGTGAGTATATAAAATTTTATGAAATTTCGTGGATCGAGATACACAAAATCTAGAAATGCAAAAAACAGTTTTTTGAAGTATAAACTTGGATTTTTCTAAAGTCGGATCTATATCAAATCAGGAAGATTAAGAAAGCTTTTTAAACATTCTACATTGATATTCTGCATATGACTTTACCGAAAGGATTTGGCGGAGGCGGTGGCGGTGCCAGTCGTGCTGATGTCGAAGGAATGATTGGTAAGCGTATTGAGAATTATACATCACTGATAACACTTTCCTACTTGGGTGCATTCTTTGCAACAATGTTTGGAACAATGGTTGGTTACCTGTATTATCCATGGGCATATGCATCAGCAAGTGGTCATTATGCAATGATTGTTTTGACAGTCGTTGAAGCAATTGGTTACATCTTTTGTGTCAAAGTCGGTGAGGAAGGAACAACCAAGAAAAGCAACGGTCAGATAGCGGCTGCTCTTGCAGGTACAACAGCAATTATGTTGTATGTGGCTTTGTACGTCTCTTAGTGATAAAATCACAATATTTTGATAGTATTTTCGCGCGTTACAAAATTTGTATTTAACCTATTTCCCTTAGATCAAATATTTCTCAACTCTTTGTGATGTTTTCTTGTCTTTGTCCCAGAAAACAATTTTACACAAGTATGACGTCTGGCACAACAACTTCAAAATTATGTACAGGAACCAAGACCATTTGTAAAATGGGCAGGAGGAAAAAGACAGCTCTTACGTGAATTAGAAAAGAACTATCCAAAAAAATTTGATACTTATTTTGAACCGTTTCTTGGTGGTGGAGCTGTTATGTTTAATTTATTGGCAAAACATCCAGACATGAAGTGCCATGTCTCTGATCTAAATTCTGATTTGATTTTGGCATACTTGGCAATAAGAGACAAAGTCACTGAAGTAATAGAATCTCTGGAAAATCATTCTAAAAAATATGAAAAAAATCAAAGTCAATATTACTACCGTGTCAGAGAGTTAGAACCAACATCTCAGATTGAAAAAGTGTCAAGATTGATTTTTCTAAATAAGACATGCTTTAATGGACTTTACCGTGTAAACAGTAAGGGAAAATTTAATGTTCCATTGGGCAGATATACAAATCCAAACATTGTCAATAGAGAGAACCTACTTACAGTTAGCCGAATCTTACAGTCTTCAAATTTAGAATTTTTCTGCAGAGATTTTGAACAGAGTTTGCATGACATCAAAAAGGGTGATTTTGTGTATTTTGATCCTCCTTATCAGCCAGTTAGTAATACAGCCAATTTCACAAGTTATACAAACAAGTCATTTACTGCTGATGACCTTGAAAGATTAGCAAATCTTGCCGAAAAACTAGATTCTATGGGATGCAAAGTCTTGCTTTCAAATTCAAAGTCCAAAATAGTTGAAAATTCATTTTCTTCATCAAAATGGAAAATCAAAGAAATTCGAGTAAATAGGGCCATAAACTCTAACTCCACAAAGAGAACAGGTCATTCTGAAGTTCTGATTAAGAATTATTGAAGCTCCGAGCGGGATCTGAACCCACGACCTTTACATTACCAATGTAACGCTCTACCAGGCTGAGCTATCGGAGCATGTCGATCCGTCAGTAAAAATCCTTATAATTCTTGGTAAAATTTTCCAGAACCATAAACTGTTAAATTTCGCTGACAGTTAGCTAGGCTAGTGCAGGAGTAGTCAAGCCTGGCCAAAGAAAGCATCTATGCTTTTGGACACGCGGGACTTAAGATCATAAAAATGGGTGATCCCGTCTCTCAGGAGTTCGTGAGTTCGAATCTCACCTCCTGCACTTATTTTGTTTGTTTAATTCCTTTAGCATTCAGGACTTCGTAAACATCAGGAAGTCCGAAAACATAGCCAATATGTACACAGTCCTTTTCTTCACATAGTAAGCAGTAAAGTTCACCATTTTGAATTGCCACTTCAGCAATTCTATTTTTAATATTATCTTTGAGAATAATCCGATCTGCGTCAACTGAAACCTTTTCCAATTTTGGTGCATAACGAGCAAAGGTTTTGTCTTTTTTCATCACATCTTCTAGCAGATATGTGACATATCCAGCAAAACTGTTGACACCCTTCATTGTCAACTCATCTTTGTTCTTTTGATATGTCTGGTTAAATTTATCGTAAACTGCTTCTGATATTGTTATTGATTTGAATCCTGGTTTTGGCATATTATGTACCTTACCGTAAATTAAAGTACTCAACTATATAATGTTTTTTGTTAGTATTTTCTTTACCAGTAAGAATCAGCCTTATACCAGATAAATGCAGTTTATCATCATGACAAGAGGATATCAAACTGAGGAAATAAAAGAGAAACTAGTAGATTTACTGAGTAGTTCTAAGACAGGACTTTCCGGGCTTGAAATTTCTGAACGTTTGAACATTAATCGTATTACGACAACAAAATATCTTAATGTGTTTGCCGCTGAAGGTTTCGTTAAACAAAAAAACATTGGTAATGTCAATCTCTGGTTTATAGAAGATGGTACAGAGAAATTTCATTTTCCAGAAGATTTTTTCAAAGTTAAAACCAAATACCTTGAATATCTGAGCGCACGAAAGGAAAAACTGGCATATAATCTGGTTAGAAACTCTTTTCATTCTACAACACAACCGGTGAAGATCATAACGGAGATTATTGTTCCTGCAATACAGTCAGTATATGCTATTTTTGATCAAGGCAAAATCGGTAAATCCGAACTCAATTTTCTTGAAAAAATCATTTCAAACTCGATACAAATAGTCAATCTTGGAAATTTTGAGGTTGACACGAAAAAGAACGTAATTATGATATCAGCAGACTATCAAAGCACTCTCTTTTCAGAGGCCGCATCAGCTTCTTTTCATGCAGATGGCTGGCAGGTTTATTCCCTAGGTGACATGTCCTCATCTATTGATGTTTTATTTGACCTTGATTTACAGAAGTTTCTAACTAAAGTTTGGAAGTCAGGAATGGGCATGATGGTAATAGTAATATTTTCATCAACAGCTGAAAGTATGAAATTCTTTGCAGAATCTGTTAATTCTATCAAATTAAAATCCAGAAAGAATCTATATCTTGCAGTTTGTGGTGACATGAAGAAGAATACTGAAATTAAGGCTGATTTGGTAGAGGAAGACATTCAGGCTATACTACAATGGTCACAAACAACCTTTGAAAGCTTTATTTCATGATTTATCGATTTTTGTAAAGTTTCCTTAGTCTTTCAGAATTTTCAGATCTGTCCTTAGCTGTATATGTAAATCTCTTTCCAATACAATCTTTGGCATGTTCTTTTACATTCTGACGGCAGAAAGGACAAATTATGTCAGGAGTGAAATGACTCCCCTCATATTCAGTGTCTTGCTCAGGTTCAGGTTCTGTCATAAAAATAGAAAGACATGCAAATAAAAAAACCTGTTAGTCTAGAACATAAAAAACAATGAAAATTGGTATTTTTACCAGTATTTTCCGTTGTCTGGAATAAGGCCAATACCTTCGTTTTCAAAGTGTCCATCCAACTCATCAATCCATCTCTCACGGTTGTCCTTGTATGACCATCCGTGAACTCTAATCCAATAACCAATTATTGCAAGCAGGAATATTGAGAACATCATTGTACCAAAGATGTACAACATAACGTCATAAAACAGTGGATCGTAGTTTGGTCCTATTTGGCCAGTTACACTAGATAGAATGCTAAGTAGTGCACCAAAGATAGGAATCATCAATAATTTGACTAATTGGAATGCATATATACATTTCTGTAATTATCAGCAATCAACGAAAGTACTAAGATCAAAAATAAGCTAAATAGAATTAGAAAATTTCATAAAATAAGTAAAGATGTAGATAGTTAACCGCGTCCGTATGCAGCGTATCTGCCAGATTTTCCTCTTACAAAGAAGGCAGTAGCGATTCCACCAAATATTGCTCCTGCAATTAGAGAAGCACCAAGAACACCGCCAGCATCAAGATAAGGAGTTCCTGAACCTGTTGCAGGATTATCTGCAGCTTTCTGAACTTTTCTTTCTGCTAACTCTAAATGTTCTTCAAGTGTGATTCCACCGTCAGCACCCAATCCAGAATATGCTAAGGCTACCGGAACCATTGAGATTGTACCAATAGTAAATATTGCCATGATACTAACACTCAAAATCATTGTTATATTCATTTTAACCTGATGAAATCTCATACCCGTTATTATTTAACTTTTTTCTCAGTTTCAATGCTGGGAATTCAGTCGATCAGAGGTCCAAGAAACGTTTATGTTACTTTTTAAGAATTTAGATTCATGGGTAGAATGCATTCACATAATTATGGTAAATCACACTCTACCAGACCGTTAAATCCTAAGGCGCCATCTTGGATAACGCAAGATCCAAAGGAGATTGAAGAATTGATCATAAAGTATGCAAAAGATGATCTCTCAGCTAGTCAAATTGGTATAAAACTAAGGGATCAACATTCCATTCCACTTGTAAAGCCTATCATAAAAAAGACAATTACAGAAGTTTTAGAAGAAAATGATCTAAACCCAGAGCTTCCTGAAGATCTGAATAATATAGTTATGAAGGCAGTAGGATTACAAAAACATCTCAAGATAAATAAAAAGGATAACAGAAATGTACGTTCACTCGAGTTAATCGAGGCTAAAGTTCACCGTTTATCAGTATACTACAAAAAAATTGGTCGAATTTCCCAAAATTGGAAATACAAAGCTCTAGTGGCTCAACTAGAATAGTAGTGGAACCAAAATAACTAAAGACAAATTGTATGAATTTATTCATTATTAGAGGAAAATGTCGCTAAAATGCAATGTCCAAGTAACTCTCAATAATATTTCAAAAAAAAAGGCTGCTGCAATTAAAAATGCATTAGAACCGGATAATGTTAATTTCCCAAAAGGTTTATCATTTGAAATCAAGAATATTGATAACAAACTTGTTTTTAATTTTCAAAGTATAGGAGATACAAAGAAGTTGGTAGCTACAGTGGATGAAGTATTAGAACATGTAAAACTGGTATCGGAGATAATTGAATAATGCTTGACATGAAAATGATTCGTGAGAATCCAGAAAACATTCGAAAAATGCTCAAAGATAGAGATGTACAATTTGACCTTGACTTGCTGCTAGATCTTGATAAAAAACGAAGAGAGATGATAATTAGTACTGACGAACTAAGAAAGAAGAAAAATGAAATGTCCGTCAAAATTTCAGAGGCAAAAAAAACCGGTAGTGAAGTTACTCCAATAATCCAGAAAATGCAATTGGTTTCTCAAGAGCTTACCAAGCTGGAAGAAGTTCAGCATGAGACTGAATTAGAGTACTCAAAACTTGCCCTAACAATCCCTAATCTGCTTCATGAATCAGTTCCTTATGGAGATGATTCTGCAAACAAAGAAATTCGAAAATGGGGTACGATCCCTCAATTTGACTTTGAAATAAAAGATCACATAGCCATTTCTGAAAATCTAAATTTACTTGAACTTGAAAGGGCAGCCAAGACTGCCGGAGCAAGATTTTACTATCTAAAGGATGACTTGGTAAAGATAAACCAGGCATTAATTCAATTCGGTCTGGACTTTTTATCCGAAAAAGGGTATACTATGTTCCAACCACCATATATGATTAATAGAAAGTCAATGGAAGGCGCGGTAATATTAGATGACTTTGAAGATGTTATCTACAAGATTGAAGATCAAGATCTCTATCTAATTGGTACATCTGAGCATGCCATGGTTTCAATGTATTCTGGTGAGATATTAGATGGAAATTCACTCCCTACTAGATGTGCTGCTATTAGTCCGTGCTTTAGAAAAGAGGCGGGTGCACACGGAAAGGATCAAAAGGGAATATTCAGAGTTCACCAATTTGAAAAGATAGAACAGATTGTTTTCTCAAAACCTGAAGATTCTTGGAAAGAGCATGAAAAGATGATTGGTATTACAGAAGAATTTTTTCAAAAGCTAGAGATTCCACACAGGGTGGTTCTTTTATCAAGTGGTGATATGAGTAAGATTTCCGCGAAAACATATGACTTAGAGGTATGGATGGCAGCCCAAAATGCTTACAGAGAAGTGGTTTCGTGCTCAAACTGCCTAGATTATCAGTCTAGAAGACTAAAAATTAGATTTAGGGATAAAACAAATGAAGAGACACAGTATGCTCACACCTTAAACAGTACTCTTGTTGCTACTGAACGAACCATGGTTGCAATAATTGAAAATTTTCAAACCAAAGATGGGCATGTAAACATTCCAAATGTTTTACAAAAATATATGGGCAAAAAAATAATCTGACTCCAGTACGACTTATATTTTGGAATCAGAGGGCGATAGTAATTGGTTAGAAAAACACGAAAAATCAAGGACAAATGGAAAGAAAAAAAATGGATAACGGTTTCGGCACCAGATTCATTCAACAATATACCTGTAGCATATATTCCGATAACAGATGACAAGAATGCTGTAGGAAGAGTGATAGAAGTTACATTATTTGATATTTTGAAGGGTGACCCATCACAACACCAATACAAAATATTTTTTCAAATTAACAAAGTATCTGGTGAAAAGGCTACCACAATTTTTAAGAGATATGAATATTCGAAAGAATTTCTGCGAAGTTTAATTAGACGTGGTTCTTCTAGGATTAATTTTAGTATAGATGCAAAGACCAAAGATGGGCATATATTCAGAATTAAAATATTAACTCTTAGTCATAGAGAACTTAATACTTCTAGAAAACGTGCATTAAGATTAGAAGCAAAAAAACAAATAGAAAAAATAGTTCCACGAATGACAATTGATGAATTCGCCCAAGCGGCGTGCTATGGAAAGATTAGCTCTGATATTATGGCTACCACAAAAAAGATTATTCGTGTTAGACATGTTGGTTTGGAAAAAGTCAAATTGCTTAGGACATCAGAAGAAGAAGTTGCTCTTCTCCAAGCTTAAATTAAGATATCAAATTTCTATTTAACAACATGACAAGAAATATTGTGGCCAAAATAGATTTGATATTACATGCCACTGAAGATTTTCAAAAAATAGCAGAACCTCTAAATGATTTATTTGCTATAGAAAAGGAGGACGTTACAAAACAGGAGCTTTCTGGGCATTTTGGAAATCCTATTTTGATGTTACATGTGGAGGTTAAAAAGAAAAGAGCGGATCAGTTTATCAAAAAACTTGTTTCGCTTATTCCTAGAGAGACAATGAGCGAACTGTTAACAAATATTGAAGAGCGAATTTTTGAATCATCTATGTATATACGATTTTCAAAGCAAAGCCTTGTAAAAAAAATTCTGACACTTGAAGAGAAGGATCCTATTAGAATTGCAATTTATACACCAACATATGTAAAAAAGGAGATACCAGACACTTACAGAAAATTACTAAATCAAAATAATGATTAAACCTGAAGATGCTTTTAGTATTATTTTAAATAAAGTTACAGGAGCTTAACATCATGGATACTGATTATGACATAATTGTAGCTGGAGGAGGTCTGACTGGAACAGTTGTAGCTCAGGCGATCTCACATTATTCTAATCAAAATTTATCCATTCTTTCAATTGACAGAAATCCGGAGACACTCCCTGGGCGAAAATCAAATCCTGGTTGGACATGTGGTGATGCTTGTTCAAAGGAAGCAGTTGATTTCATGACGGAGAGGATAAAAGTTCCCTGGACATCACCAGAAATTGAACATGATGTAAAAGGAGTTATGGCATTCTCACCGGATAAAGAGACCGCAATTCCTTTTGATGGTGATGGCTATATGTTAAATCGTCAAAAACTACCAGAAATTCAAAACGCAAGAACAAAAAAGATGGGAGTTAACTTTGATTTTGAAATTAATCTTACAGGTCTAATCTATGATGGACCACAGGTAACAGGTGTTCAGGGCATCAATAATAAAACAAAACAGCCATACAAAAAAACAGCAAAGGTTGTAGTGGACGCAACAGGAGTCACTTCAATGCTTAGAAACCAACTTGAAAACTCCACAAAAATTGAGAAAAAAATAGACAGGCGCGATCTAGAATCAACTGGTAGACACATTATGTATTTTGACAAGGGCGAGGAAGATCTAACGGAGTTTGATCCAGATTACTGTATCATTCACCTAGACCAAGACATTGCACCTGGAGGATATGGATGGGTCTTTCCAAAAGCTGACAACAAAGTAAACATCGGATTAGGTGTTGAAAAATCAATTTTAGACCAGAGAAACAAAAGACTTGGAAAAAAAGATAATGTTGCATCATTGATGGAAGAATATCTGCAAAGAAATAAGGCAATTAAAAATGCAAAACTGTCGCAAGATCCAGAAGACATTCACAATAATACTGGAGTATTCCAGGTTTCTGTGAGAAGACAAAATGACTGTATGGTTTCCGGAGGTTACATGTTAGTTGGAGATTCTGCATGGATGCCAAAACCAATTGATGCAGGAGGAATTGGTCCAGCCTTAATTGCAGGTACAATTCTTGGAAAAAATGTAGTAGACGCAGTTGAAGCAAACGATGTATCAGAAAAAGGATTGTGGCAGTATAATCTTGACTTTATTGAAGAATATGGTTACAAGACTGCTGGACTAGAACTTTTCAGAAGACTGGTACAGACATTAACTAATGAACAGATTAGCTACGGCATGAAACACTTTTTGGGAAATGTTGATGTTGAAGCTATTAGCAAAGGTGAGCATCCAGATTTTTCAGGACTTACCAAACTAGGAATGATCATACGTGGTGCTATGAACAAGACAGTTGCTAGCGGACTAAAATATACATCAGAACAAAACCAGTGGTTGGTTGAACATTATAGAAATTATCCCAAGAAGCCTGATGGATTTGAAGAGTGGAATAAATCTCTCCTCAAAACTCTTGATGAATCATTTACAAAAATAGCCTCGTTTTCCAAGAATTAGTCTTAAATAAAGTACCAACGCCAATGATGTTACTTTGTCAGACCAAAGCGAACAATCCATAGAGGGAAACGAACAATCAACTTACCTTGATTGGAATAACTCAATTGATGTTATGGACAAGGCATTTGAAAAAGGATTGTTTGTTATGATCATAGGACCAAAAGGAACCGGTAAAACTTCATTGGTAAGAGAATATGCAATCCAAAAATCAAAAGAATTAGAATCAATCAATTTTAGTTTAAGAACAAGAGAAAGTCACCTAGTAGGGACCAAGACCTTAATCGATGGAAATATTGGTTTTGATGAAGGAATTTTAGTAAAATCAATGAAAGAAGGGAATATTTTATATCTTGATGAAATTAATGCTGCAGAAGCTGACGTTTTATTAAGATTAGATGAAGCACTTGATGATCGTAAACAGATCGTTCTCAAAGAATCTGATGGTCAAGTCATTAAAGCAAAAGATTCATGGTTTGTGGTTGCAACAATTAATCCTCTTACGCACGTTGGAACTAAAGAACTTCCACCACAGCTTCTAAGCAGATTCCCCGTTAGAATTAGGTTAGATTATCCTCCTGAAGATATTGAATACCAGATAATCAAAAAACATGTAAAAAACCCAATTGAATCTGATGTTTTGCTTGGAATCAAACTTGCAAATACATTACGTCAAGCATCTGCTGTTGAAGAACTGTATTATTCTCCATCTATTAGAGAAACTATTGCATTTGCAAAATTATTGGAGGGCGGAGTTTCAGCAAAACATGCTGCAAAGATTGTTTTTGGAAATGTTTACTTCCAATGGGGAAACGTAGAATTTCAAAAAGTAAATGACATTATCACCTCAATGTTTGGTAGCTAATGCAATCCCTTCAATTACAAAATGACACTTTAATTGATATTGCCACTTTTCTTGCAAGACGTTGGTCCGGAAAAGAAAATGTAATTGTTGGATTCTCAAAAACAAGACAAAATGAAACCAGATTAAAAGAAAAAAAAATCCTACTGATGCCAAATGAGCATTATTATGGAAACAATTTTCAGAAATATAGACAGTTTAGGGTATCAATTTGGTACGAAGCTATGCGGTTGAAACATTGCGAAAAAATCCTTAGCAATGATCATGCATATGGTTTTATTTTAAATGCAATAGAGACGCGAAGGATTGAACTTGTAGGAATAAAAGTTTGGAAAGGAATGGTTGAGGAATTAATATTCAATTATACAAATATGTGGCTATCCAGAGCTAATCTAGGCTCAATTTTTGGGAAGGCTAGAACAGTAGAAGCATTCTATCAATATTTCTTATTTGGAGATATTAAGGGCGAAATACAGCCTAGTCAATTTAACAAGGTTACAAAAGCAGTAGAACTTGCAAAGCATATTCTAGGCGAATCAATGGAAAAAGATCACGGCACATCCTGGATTGAATCAAAGATACCAGAAATTTTAAAGATTTTGGATTTGGATGCATTGATTTCCATCCCACTTTCAGTTCCACTAAAAGGTCCTGGATTAGCAATAACTCCTAATGATTTGGCTAAAGCAATGAAACAAGTTACAAAATCAAGAAAAGATGATTTTAGCAAATTTGATTCAAAAAATGTTTTAGAAGGAAAAACTGTTCTTGATGAATTCAAAATAATAAAAACGGAAAATAGGAAAAACGAGAAAAAAGGTTTGAATGCAAAAATTATTGGTATCCAAATACCAGATCAATCTAATGTTGATGAGACTAAAATTTATGACCAAGACTTGATCAATAATTTGAAATCCAAGTTTAAAGAATGGAAAACTGGATGGAAAGAATATCACTTTTCTACAGGAGATGAATTTGACAATGACGCTTATCTTGAGGGATATGACCGACCATTTGTTAGAGATTTAAAGAAATCAATTAGAACACGCATTGTAATTCTGCTTGATCACTCATCGAGTATTGCTGATCAACAAACAGATTACAAAAAAGCTACTCTGGCATTATGTGAAGTCTTAGCCTTTCTGAAGATTAAATTTTCAGTGTATGCATTCAATACCACTGAAAGACAAGTAATGTGCTGGCTTGTCAAACCAGATGGTCTTAAATGGAATAATTCGTGTGCAAAAAGACTTGCCCAAATTCCAGCTAATGGTGGAACACCTTTAGCTGAAGTTTACGATAAGCTCTATCCAATTCTATATTCTAAAAAACCAGACATCTTTCTGACACTTTCTGACGGAGAACCATCGGATACGTTTGCTGCTCGTTCTATGGTTAAATCGTTCAAATCGCTTGGGATTAAAATGGTAGCAATTGGAGTTGGCAGAGATACACGTAACGCTACAATAATTGCGACAAATTTGAAATACTTGGGATTTGAGAGAACGCTAGGAGTTTCTAGGCTTAAAGATATTCCTAATAAAGTGTTGAATGTACTAAGTGATGTATAGTTTGGAATTCATAAATAAATCAGAGCCAGAGATTAGAAAACCACTAGTTATAGCTGCAATGCAGGATATGGGTAACGTTGGAAGTATAGTTGTTAATTTTATTAACAAAAGCTTAAGCACTGTTCCATTCCGCCATGTAAAATCTACTAGACCGCCATATGTTTACGACAGAGGTGGTTTCATAGAGATACCTGAAGAAAAGTGGGAATACAGATTTGGTAATGATTTTATAATATTTGGTGGCGGTCCAGGACAACCACAACAAAACGATGAGCTGAATGAATTATGTCAAGATGTGATTGACATAGCCAAAAAATATGATGCAAAATTCATCTACACGGTTGGTGGATTCCATACCAGCAAACAGTTTGGAAAACATCCAACTACATATGTTACAACTACATCAAAGAGTCTCCTAGAACAAGTCCAAAGACTTGGTATAGAGACCACACCGCAGGAATCTGTCATCACAGGATTTAATGGGCTTATACTGGGATACGCGAAGCTTAATGGAATTAATGGAATGGGATTGTATGGAGAACTTTTGGAACCAAATATTCCGCAATATAGAGCGGCAAAAAGCATTATTCAAACTCTGGAAAAACTAACATATCAAAAATTGGGAGATTTAAATGAATTAGATGCCAAGGCTGATGCAGTTGATAATCAGCTAAAGGGTGGTATCAAGGATGATTATGATTTTTGACTTCTTTTAGATAATCGATGTTAAAGGTAAGATGTATTGAAAAAAAAATGCTCTGAATGTGGAAGTTCGTTTATCTGTGAAGAAGATACTGTTACCTGTTGGTGTGCCAGCTTACCAAAATTATCAAAGGATGAGATCGGCGATGGTGATTGTGTGTGTAAAAATTGTCTGTTAAAAAAATATAGAAAAAAACTCCTAAAAACAGATGAGATTAAGAAAGATCTATTTGAGGAAGAATATAGATACCAATGGAAAAATCGCCACTAGCAGATTAAGTACTGCCTCTAACTTTAGGTAAATTCCAATTGTATTTCATTGCAACTAATCTTAAACTAGTCGTAACCACTATTCCCAAAATAGTTGCAGCATAAAGTTGATCACTAAACATTAAAACAAAATAGAATACGATTACACCGATAAAACTTGCACTAGCATAAAATTCCTTGACGAATACTATTGGGGTTTGATTCACAAAAATATCTCTAAGTATGCCTCCACCTATTGCAGTAAGCATTCCAGCAAGAACTATGATGAGGAGATTCATTCCGAACAAATTGTATGCAAATGTGGCTCCTATTACAGTAAAAACACCAAGACCTATTGCATCAAATTTTAAGAAAAGATTCCAATGTTTACTAAGTCTAGAATGTAGAAGAAATATGATAATACCTGTAATTACAGTAATTATAACATATGATGGATCAATCAATGAATTTGGAAGTGTTTTTCCTAATACAACATCACGAATTGTGCCACCTGCAACACCAGTGATTGTAGCTAAAATGATTATGCCAACGATGTCAGCTTTATGCTCAATAGCCTTGAATGCGCCAGTTACAGCAAATGCCATAGTTCCAAAAAGATCTAAAATGTAAATGAATACCTCGATTGGAGTTGAAAATTCAACCAATACAATTACAACAATAATCTAGTAAATAACATTGAATATAGAATTGGATCTACAGTTGATAATATAGAATTAGCCGAATAAGGATGAAAGACCTTCCATTGCTGCTTCTTCAGACTTGCCGGCTGCTGCTTCATCTTTCTTTTCTGCTTTTTTGCCTTCTCCACCTTCTGCTGGTGCTGCTGCTGCTGGTGCAGCGGCTACTGCAACTGGAGCGGCCTTTATTGCATCTTCAATATTAACATCAGCCAAAGATGCTACAAGTGATTTCACTTTTGCCTCGTTTACTTCTGCACCAGATGATTTGACTATTGAAGTGACATTTTCCTCAGTAATCTCCTTCTTTAGCTTATGAAGCATTAATGCAGCGTAAACATATTCCATAGTACCATTTTTTTCGAAATGGATAATATAAAACTATGGAGAATTACAGTAAATTATAATTTAATTTAGAATTTTCAGACTTCTGCAAACTGAATAGAGCGTCCTCTTCAAACTCTTGTCAAACAATGTATCCATCCGTTGTTTTAGAATACGTTTTGCTTCATCTCTCTCAGATCCAGGTGGAAGGGAAAGTACATTATTTACCAATTCTGATAAAGACTCACGGATCCATCCTTCTAAAGTTGCATACACTCTATTGGGAAGTTCTAAAACTTGGTGCTCATTCAGATCTATAATTTCGTTAAAGTTATCATGTTCAATACGGTAAATTAGCATCTGAATACAATTATCAGGATTAGGATTTTTTAAAATTTCAGCAGATCGTGCTCCTGCCTTTCCTTGTTCAATTTTGTTCTTTAATCCAACTGGATTAATTATAATTCCATTAACTCCAATTTTTGTACCTTGAACACCAGTAACTGCACCAAAAATTATTTTGTTGTATTCGCCATCTGGTTGTCTAGCAAAAATAAAATCTCCTTCCTTAAGACCTTTTTTTCCAAGTCCAAGCATGAGCTAAATCTGGGTGTATTCTATTTAATTTATTGTATCGGCAATTCTTAATATCGGTCAGCCGAAAACATTTCAAATGGATAAAAAAGAGATTCTTTCAAAATTTTCTACTGATCCTGAACGATACTACAAGGTAAAATTATTTGATGATGAAAGATTTGAGCGTAAATCATGTGCAACATGCAAGCGATTCTATTGGACCATAGATGAGAATCGTGTAAACTGCCCTGATCATTCTGACGATACGTATTCATTTATAGGAAATCCACCAACAGCAAAAAGATTTGATTATACACAAGCATGGAAGGAAGTTGAATCATTTTTTGTAAAAAATGGACATACATCTGTGAATAGATATCCAGTTGTTTGTAGATGGCGTGATGATCTATATTTTACAATTGCATCAATTGTTGACTTTCAGAGAGTGATGGGAAGTAAAGTTGTCTTTGAATTTCCTGCAAACCCACTTGTCGTTCCACAGACCTGTCTCAGATTCAAAGATTTAGAAAATGTGGGTGTTACTGGGCGACACTTTTCAAGCTTTTGTATGATTGGACAGCATAGCATTCCAAATTCTAATGGATATTGGAAAGATGAATGTGTTGATTTGGATTACAGATTACTTACAGAGCAATTTGGAATTGATAAAAAGGAAGTTGTTTTTGTGGAAGATGTTTGGGAAGGTGGCGGTTCGTTTGGTTCTTCTTTAGAATTTTTTGTAAAGGGATTGGAACTCGGTAATGCAGTGTTCACTGAATTTCAAGGAGATTTATCTAACTACAAAACATTAGACCAACAAATTATCGATATGGGAGCAGGTTTAGAGAGATTTGCCTGGCTTACAATGGGAACACCAACCGCGTATGATTGCTGTTTTGGACCAATTACTAACAACCTACTACAGCAAGCAGGAATTGATACAAATGACGAACTTTTAGTTACATACTTTACCAAAATTGCAAAACACTTAGAACAATTTAGTGATTTATCTGAGGTTAGAAAACATGCAATAAAATCAGCTGGTCTTTCAGATGAACAGATAAATAAAATCATAACACCTCTTGAGGGAATTTATTTAATTGTTGATCACATTAGAACGTTGATTTTTGCAATATCAGACGGTGCCTTGCCAAGCAATGTTGGTGGGGGATACAATCTTCGAATGATGCTTCGAAGAATTATATCTACAATGAATAGATTATCGCTAAAATTTGACATGAGCGAGATGATCGATATGCAAATTGATTATCTTAAAAATACATATCCTGAACTAGAAAAAACACGTGAAGACATCAAGACGATAATTGGAATTGAGTCTGACAGATATGAAAATTCGAAATTAAGAATGGAAAAAATTGTAAGTAACTTAAATCAGAAACCTACAGTTGATGATTTGATTAGACTTTATGAATCAGATGGTGTAACACCAGATTATCTAAAGGAAATGAAGGTAATTTCTGATATTCCATCTACATTTTATAGTAAATTATCTGAACTGCATCAATCAAAGAAGCAAAAAGAACAAGACCAAGTTTCATTAGAAGGGTTACCAGATACTGAACTTTTGTATTATGGTGATGACCCAAAAGAGTTTGATGCAAATGTCCTAAAATCCTTTGACAAATATGTAGTGTTGGATAAAACTTCGTTTTATGCAAGAGGTGGTGGACAGGAACCAGACCACGGAACAATTGAAAACTTTGAAGTTGTTGATGTAAGCAAACATGGTAATATCATAGTACATGAACTCAAAAATGGCATTCCAAAGGAAGGTAGTGCTGTTTCATGTGTTGTTAATTCAAAAAGAAGAGATAGTATCACAAAAAATCATACCAGCACCCACATTCTCAATTCATCTTCCCGAAGTGTTTTAGGATCGTGGGTTTGGCAACATTCTGCATTTAAAGAAGAAGATCATGCAAGGCTAGACATAACACATCATTCTGCTTTGACTGATGATGAAATTACAAAAATTGAGGATCTAGCTAATTCTATAGTTAAGAAAAACATACCGGTAACAATTGAGAATTTTGATAGAGGAACTGCTGAGCAAAAATATGGATTTAAAATATATCAAGGAGGAATTGTTCCAGTAAAATCAATTAGAATTGTCTCAATTGAGGATTTTGACATAGAAGCATGTGGTGGAACACATGTTAAGCAAACAGATGAGATTGAACTAATAAAAATCACAAGAACAAAAAGAATTCAAGACGGTGTGGTGAGAATTGAGTTTGTTTCAGGAGATACTGCTCTAGATTATGTTAAGCGGCATGATGCTGACTTGATAAAAAAATCATCTGAATTAAAAAACAAAACTGAATTAAAAGAAAAAAGACAGGAACAAAAACAAGAATTAAGAGAAAAGTTTCCACTTTTAGTTGAAAATATAATTCAAAGTAAAATTGGCTCAACCATTGTAGATGAAATCGTTATCGATATTACAAAATCTGGAAAACCAAACTTTTGTTGTACAACCAGTGATCAATATGATGAATTTTTTCATATTGGTTTGGGAGAAAAACTGATCGAAAAGGATCCATGGATGGTTTACTGTGGTATTTTTGAAGATGGAGATAAAATTCGAGCAATAATTTATTCAGGCGATCAAGCTGCAAATGATAAAAAAGCAGGAGATATTGCAAAAAATGTGTCCGAAATACTTGGAGGAGCTGGCGGGGGTAACCAAAGGTTTGCTCAGGGAGGAGGAAAGGACAAATCTAAAAAAAATTATGCAATAGAGAAAGTAAAATCAATGGTTTTGGGAGTATAAAATTATGGAAATAAACTGGAATGCAATTGATAAAAAATGGCAAAAAAAATGGTTAGAAAATAATGATCATGAAACTGACTCTAACAATAAAGAAAAAAAATTCATAACCGTAGCATATCCTTACCCAAACTCACCACAGCATATAGGTCATGGTAGAACATACACCATTGCAGACGTTCATTCGAGATATTTGAGGATGAAAGGATTTAATGTGTTATTTCCAATGGGATTTCACTACACTGGTACACCAATTCTTGGTATGGCAAAAAGAGTAGAAGCGAACGATACTGAATTAATTGAGGGATTCAAAACGTTATACAACGTTCCTGAAGATAAAATTAAGGAGTTTGTGGAGCCTGTAAAGATTGCTGATTATTTTCATGAAGAGATTAAATCGGGTATGATTGAGATGGGCTACTCTATTGATTGGAGAAGAGAATTTACTACAATTGATCCTGCTTACCAAAAATTCATAGAGTGGCAATTTAGAAATCTAAAAGAAAAAAATCACATTGTGCAAGGTTCGCATCCTGTTGGATGGTGTCCAAAGGATCAAAATCCAGTTTCACAGCATGACACACTTGGGGATGTTGAACCTGATTTCACGGAATACATTGTCATTAAATTTGATTTGAACGGAGTAAAAATTCCTGTCGCTACATTAAGACCTGAAACATTATTTGGGGTAACAAATATTTGGATAAATCCTCAAGTTATGTATCAAAAAATCAAAGTGAATGATGAGATTTGGATTACTAGTCCAGAATGTGCACGAAAATTAGAATTCCTAGAAAAAAAAATTGAAGTGATAGAAGATGTTATGGGAAGTGACTTTGTTGGCCAAAGTGTTAAAGCTCCACATAGTTCTGATTCAGTATTGATTTTGCCAGCCAGTTTTGTAAAAAGTGATAATGGAACAGGAATTGTGATGTCTGTTCCTGCACATGCACCGTTTGATTACCAAGCTCTACTAGATTCCAAATCTGGAAAAAACAAATCAATAAACAACGATCTTCTAAAGAATATTCAAAATATTGAACCAATTTCTATGATAAATACAGATGGCCTTGGTAACATTCCTGCAAAAGACATTGTAGAAAAGATGGGAATTTCACACCAAGATGACCCAAAATTAGAAGAAGCCACAAAAGAGATCTACTCAAAAGAATTCTATGATGGAATTCTAGCGAATAATACAAAACAATTTGCAGGAAAAAAAATTTCTGAAGCAAAAGACGAGGTTAAAGAATGGATTACAAAAATTGGAAGTGCTGATATTCTATTAGAACTGACAAATTCTCCAGTAAAATGTCGTTGTGGAACTGAATGTGTTGTGAAATTATTGAGTAATCAATGGTTTTTAGATTATTCAGATAAAGACTGGAAACAGAAGGCTCATAGATGCTTTGAGGGAATGAATATTCTTCCTAATGAAATACGTTCTGAGTTTGATAAAGTTCTTGATTGGCTTAGAGAAAGGGCTTGTGCAAGGCAGCATGGATTAGGAACGAAAGTTCCATGGGATAAGGAATGGTTGGTTGAAAGTTTGGCTGATTCTGTTATTTACATGGCATTCTATATTATCTCGAAATATGTTAACAAAAAAGAAATTAATGGAAATGATCTAACTGACGAATTTTTTGATTATGTTTTTTATGGAAAAAAAGATTCGGGAGAAATTGCAAATAAAATAAACATTACAAAAGAAAAATTAGAAGGAATTCGAAATGACTTTCTATACTTTTATCCAGTTGATTCTAGGCACTCCGGTAGGGATTTGGTTCCAAATCATCTAACATTTTTTGTTTTAAATCATGTCGCACTTTTCCCAGAGGAAAATTGGCCGCAAGAAATTGTTGTCAACGGTTCAGTCCTAATGGCAGGAAAGAAAATGTCAAAGTCGATGGGAAATATTATTCCGCTAAGAGATGCGGTAAGAAAACATGGTGCTGATCCAATACGTCTAACAATTTTAATTTCTGCAGAATTATTACAAGATGCTGATTTTAATGTTGAAGCAATTAATGGAATTAAAAACAAACTTGAATCGATGTATGAAAATTCTACCAAAACTAAAGCGGAAGAAATTCCAGAACTAGAACCGGAAGACAAATGGATACTTAGTATGTTACAAAATTTAGCCGTCAATGTAAGTCAATCATTGGATAAGATCAGGCTTAGAGAAGCATTGCACCATATTTTGTATGATTTTGATTCTAAACTGCAATGGTATATTAAAAGAACAAAATCAAAACAAAGAACAAATATTTCTGGAATTCTTCACAAAATTTTATCGTCCAGAGTTTTAATGCTCTCGCCTTTTGCCCCACACATAGCAGAAGAAATATGGGAAAAACTAGGTAATTCAGAATTAGCTTCAAAATCAGCGTGGCCTTCATCTATTGGAATAGAAATTGATTCAAAATCAATTCAAACTGAAACGTTGCTGAAATCAATTATTGATGACATTAACAGTATTCTAAAAGTAACTAAAATTTCGCCAAAAAAAATTACAATTTACACTGCAGAACAATGGAAATCTAAAGCCTATAATTCAATTCTTAAAAATGTGCTAGATGGTCAAACGAACATAGGTACAATCATAAAATCATTAATTGCAAATAAGGAAACAGAGCAAATCAAAAAAGATCCTGATTTTGTAAAAAAAACACTCAACGACATTCTATCGGAACCTGTTGAACTAAGAAAGGGAAGAATGAATATTGGACAAATAGATGAAAAGCAAATAATTAGTTCAGAATTATCATCACTTGTAAAAAATGACTATGATGTTGAGCTTAGTGTTTTTTCCGAATCAGACTCTGAAAAATATGATCCTAAAAATAAAGCAAAAGTCGCTAGGCCATTCAAGCCAGCAATACTAATCGAATAGAGATGGTATTTATTTTGTTAAAATTAGTTTGATTTAGAATGAAAATCGCTGTTATGGGTATGGGAGTAGCCGGCAGTTATCTAGTTTCTAGATTGAAAAATGACCATGAGGTGGTAGGTTTTGAAAGAATGGATGAGGTTAAACATGACTCAATTTGTGCGTGGGGATCCATCAAATCTACTATGACAGATTTATGCAAGAAATCAGGTATTGATTTTGAAAAATATGTTGTACATGATGGTAAAAAAATGCATGTTGATATGAATAACCAAGAAAGATTTCAAATTGGGTTACATGGATTATGTACATACGAAAAGTTGAGTTTGATTAAGGATTTCATCAAGGATTCTGAAGTTCATTTTGGAGTAAATAAAAAACTAGAGGAATTAGAGTCAGAATTTGATATTATAGTTGACTGCACAGGATTTCATCGAATTTATTTGCCAAAATTAGAACAGGACTTTTGTCTGCCTACATATGAATATAAAATTGAATATGAAAATGGAGTGCCCTTTGATGACTTTTACATAAAACCATTTCCTCATATGTCAGGCTACTTTTGGTATTTTCCAATGGGTAAGAACCTTGCACATATTGGTGCAGGTGACTATAACAAACAGCACGTAGAAGAAACTAACAAATTCTTTAAGAAGTATGGAGGTAAGGTAACAAAAACTGTAGGTCGACCCATAAGACTTGCTACGCCAAATATGTGTAAACCATTTTACAAAGGAAAAGTTGTTGGAGTAGGCGAATCTATAGGAACTGTCTATCCATTACTTGGTGAGGGAATCATTCCAAGTATGATGTGTGCAGATATTTTTGTTAAAAATCTTGGTAACAATGAAAGTTATGAGAAAGAAGTTGATGAATATTTCAAGATCTATGGAAAAGTTTTCAATTTTATAAGAACTAAATTACACAATAAATTTAATCTGTTAAGAATGCTGCCTGACCTTCTTTCCATATTTAGATATATGAAAAAGAATGAAGAAAGATTTGGAATGGAAATTAATATGCGTGACTTGATGAAGGTCGCAAAAGCTTAACCTAAACTTATTGAACCTAATCCTTCACGCATAGTTCCGCTAGACTTTGTGTTGTAATCATATATTATTTCAGAATATTCATGTAAAATTTCTTTCATGGAATCAATTGAATCATCAAGATAAAAACCTGGACAGTCACCAGTAAACTGAAAAGTAGCGTGAACTCTTGCATTGCCTTTATCATTTTGTAGCCATGTTGAAAATGGATACAGATAACAAACTCCAGGTCTAGTTGGGTGAATACCACAAGCACCTTCCTCATCTAGAAATCTGCATTTGATGTGAGTACCATCGTCTGCTTCTGTTTCATCTTCCTTTCGTTTCAAATTAATACTAGTTAATGTGGTAGAGCCACCTCCAGGACTTGGTTCCTGCCAGGTAGCTATTACTGTTTCATTTTTTATGAAATCAGATGTTTTTTGATATTTCATTCCAGCTCCGATTGTTATCAAATCATCTGAAGTTAAAGGAAGTCTACCTTGCCTTGTGCAGCAGTTTGAACAGTCTGGCCAATAACATTTCCAAAGAATAAATTTTTTTATTTTAGTCAAAAATGGGATATGAAATACAACATCTCCTATTTTTATAGAATTTTCAGAAACATCATCACGTCTTCCTAAATGAAAATCTTTTATTATTGGTTCTATATCCCAGTCCTTTTCTAAAAGTTCTAATGATTTTGCAATCTCATTCTGGGACACAAATTATAACAGTCTAAAATCATGTATTAATGTTGAGTGAAAAAGGCAAATATGCTACAGCAACACAAAATAGAAGAACCGTTTGGGAAAAAATTATCTGGCCGTTAATTTTAGAAATTGATGACGTAACATTCAGTGTAAAACAGTATCAAAAAAAACGTGATGAAGCATGTCAAAAAAATAACTATAAAATTTCAGAAATATCAAGAGGGTTAGCATCATTATTACAGAAAGGAATTATTCTCAAAGAGAATAATATGTATTCAATACATTACAGATTAATCGCGTATATGAGAGTAAAAGCTGATTGTGATTACCCTACTGCAATTAATGAGTCAAGAATGAAATGATTATATTCTAATTTTTTTGACTTGTGTTTGAAGCCCGGTAGTGTAGTGGCAAGCATGGGGGATTCTGGATCCCTTGACCTCGGTTCGAGTCCGAGCCGGGCTAAATTATCTAGATGCTTGAGCTATTCGCTCTAATTCGTTCTTTTTCTTCACAGAAGGTGCAGCAGTATCATTATTGGCTGAAAGAATTAGATGTTCAGCCAAATATTCCTCGATTGGTTTTGGATTAGAAAATGTGGCTTCTTTCACCCCATCAGCAATAAATCTCAATGCTAGATCAACTCTTCTTATTGGTGCTACATCTACAGACACATGATACACTGTTCCACCATATACAATTCTGGTAGTGTCTTCGTTTGGTGCAGAGTTTTCAACAGCACGAACTAAAATTTCAATGGGATTTTTTCCTGTTTTTTGATGAATTATTTCGAATGCCGTTTTTACCACATTGAAGGTATGAAATTTTTTTCCCGCCATTCTTCCAGTATTTTTGGCATATTTTTTGCCAAAGTGCATCATTTTATTTACTAATCGTTCAACTATGTTAACATCGGCTTTATTGAATCGCTTTAATGCTGAACGTCCAAAACTCATTGGCACTATTGTTTCTTTTAGAGATATAGCAGTTTTAAGACCAACATCTTGTATTTCTATTTCAGATATATCCCATTTTCTAAATAACAAAAGTTTTTGTGCTGTCATTTTTTTATCTTCTTGGTTTTTCTTTCTTACCTATTACTAATTGTTTTAATGATGTTCCGTTTACTTTGAACACTTTGTATCGTACTCCAGGAATGTCTCCCATGGCGCCACCTTGAGTAGCACCCATGCCTTCAATATGTACTTCGTCGTGTTCATCAATAAAGTTCATTGCCCCATCTCGTGGTAAAAATGCTGTCACAGTTTTTCCATTCTTTATTAATTGAACACGAACACATTTTCTAACAGCGGAGTTTGGTTGTTTTGCTTCGACACCAACTTTTTCCAGAACAATCCCTCTTCCTTGGGGAGCACCTCCTAATGGGCTGGATTTTTTATCCAAACCTAATTCTCTTCGTTTATATGTTGATATTGACCACCGCTGACGTTTCTTCTTCATCTTCAAAATTCTGCCTGCAAACAAACCAAGTGGTGATTTTGCCAAATATTACATCTCCAATTGTGTTACTGCTGGACTGTTTATTAGAACACTTGAAATATTGAAATATTTTTTGGCGAATAGTCTAGCCTTTTCAGCATTACATCCTGCACGACCAACTACTAAGCCTTTCTTACCATGATCAACAATTATTATTGCCTGTGATGACCCATCAGGTTTCGTATCAAGTTTTACTTCGTTCACGAATTTAGGATTTAAAATATTTTTTAAAAATTTTATTGGATCATCAAAGTATTCAATTAGTTCAACATTCCGTTTTATAATATTTTTTAGAGATTTTATATTAGAACCACCCTTGCCGATGGCAAGACCCATCTTACCCTCCTGTACTACAAAAATAATTTTATCTTGCGTCTCATCTTCCACACAATCACGGGCAGTTGCTTTTGTAACATTTTGAAAAAGTGACATCAAACGCATTTGATCTGTTGATAATTTTATTGATTGTGGCATGATGTTTGTATTGCTGAACTATTTTTTTGTCTCATTTAAACTTAGATAGATTTTTTCAAAATTATTTTGTTTCATATTCTTTTATAATTGCCTGCACGTTTGTGGCAGATAACGAATTAAGGGAAATTGCTGATACACGAAATTGTAATCCGCAAAGTTTTCCTAAGGTTACAGATGTATCATTAAAGTGCAATAAAGGTACGCTGTCATTTTGTGCACTTTCCTCGATTTTTTTAGTTATTTCAGTAGAAACTGATTGCGAAATTACAACTAATTTACTATTTTTCATGGAAGATACTACTTGTTTTGTACCAAGAGTGTGTTTTCTTTCCTTAATTGCACCTGTTAGTGCTTTTTCTAATAGTTTTGCCATGGCTAGATTATTTTTTTGCTTTAGTTTTCATAAATATATCCACCGTTCCACTTCCAATTGGTATTTGGCTTCCAACTATTACATTTTCAGTAATTCCTTTCAATTCTTCAATCTCTCCTAATTTTGCAGCATTTGCAATAGTAGGCACTGTTATTTCAAAAGCTGCTCTTGCAAGAACACTATCCTTTTTTCCTGCAATTCCATGACGACCAATTTGTTGAAGATCGCCTTTATGACACATTAGATCAGCCACTAGCATAAGGTACCGTACATCAACTTCTAATCCTTGGTTTTCTAGGGTTGCTTTGAGTTCATTAATGAGTGCATTTCTTGCTGCTTCTATTCCCAAGACAGTACTAATTTCAAATACATTGTTTGTTCTAACATTATTCTTATCAACTCCCTTAACTGAAAGGATTTCGGCTAGATTTGATCCTGTTGTTTGAATTAACCACTCTCCATTTTCTTCCTTAAGTGTTAGACGTGCTATATCGGGTACGCCTCTTACCGTAGTTTTAAGCACTTTATTTCGCAAAACAACTACTGTTGCAGCATCAGCTTCATCAACTAGTTGTAAAGTAATGGTATTATTATCACCTATTGGTTTGAATTTTTTGTTTGTTCCTAAAGCAGCCATCATGTCTTCGAATGTACATCCTCTAGTTTTTAGTCGAGCATCATCAATAGTGAGTGTAATTTTAGTTTGATAATCAGTTTCTACTGGAAGAATTATCAAATCTTTCACAGTTGTTTGTAAGATGTTTTTCGCTGTTTCAATTGCTTTTTCTTTAGAAGATTTTGAATCTTTGTCAAGATAAATATCCATTGAAGGAGTAGATGGTTTTTTACGTGCATCAACCAATTCGATAATTCTTGGTAAACCAAGAGTTACATTTTTCTCAGCAATTCCAGCAGTATGAAAAGTTCTAAGTGTCATTTGAGTACCAGGTTCTCCAATAGATTGTGCAGTAACAATACCAACTGCCTGCCCAGGTTCAACTTGGGATTTATCATACAGTTCAAGGCCTTTTTTGCAAACATTTTCCAGTCCTGCTTTGGATAGATTAGATTTATGTAATCCATCATTGACCATCGAGGTCAATCTTGGATTGAACGTCCTTATGTATTTTTTAGATATATTATTTATCTCGTCTTTGGTTGCTTTGCTGCCAGAATCTACGATTGATTCAGATTCAATTAATCGATTGATGTTAAATGCTTCTCCATGATCACTTTTTGCTACATCTATTCCATCCTCACCATACAAAAATTGTATAATGTGACCATGTGGATCTCTTACAGTATTATCATATTCTAATCTAATGTGTTCAAGTGCATTGATTAGCCTTCGCTGCATATATCCACTTTGTTGTGTTCTTACAGCAGTATCAACAAGCCCCTCTCTTCCACCCATAGCATGAAAGAAAAATTCTAAGACAGAAAGACCATCACGGAAGTTAGATTTCACAAATCCATGAGAGTCAGGATTATCGTCATGTACTTTAAAGTGAGGAAGAGTACGATCACCATAACCTGTATGTAATCTTTTTCCACGTCTTGATTGTTGACCCAAAGCACCAGCCATCTGCCCAACATTCAAGGCAGAACCTCTAGCACCAGTAGTTGCCATAATTTTACCTGCATTGTCATCTGCAAGGTTTGAATTTGCAGTAATACCTGCTCTGTCTCTAGCCTTACCAAGTTCAAATGTAATTAATGCTTCTGCTGTTTCAGCGACAGTTAGTCCACGCAATCCTTTTAGAGTTCCCTTATTTTTTTGGCTTATTATATCTGCAACCTTATCATATGTTTCTCGTAAATCAGTAAGAATTGCCTCCCTATCTTTGTCAGAAAGTTCCAAGTCAGAATAACCATAACTAAATCCATAATTAGTGATAAACTGTTTTATTATGATAAGAATGGAGTTTAGAAATTTTTTGGCTTGTTCATTGCCATAGTCTTTTGCAATTCTATGTAAAACACTTTCTGGTTCTTCGGCTCCAATAGATGATTTATCTATTACACCGCTAACTAATTCACCATTTTTAATCACTATATCTTTCTGTTTACCATTTGTACCCTTTGACCATTTAGAAGTCAATATCAAATTGAAATCAGATGGGAGGAAGAGAGAGAACAGTTGTTTTCCTGTATAAAGTGAGCCATTTTTATTTTTGATTTTTGGTTCTGGTAATTCTTCATTATAACCACCTAGCATTGCAAAATTAGTAAATTCTTGCTTTGTTAAAGTAGTATCATCTTTGGTAAGAAGATATGCACCAGTAATAAAGTCACGAAGGGCACCAATGATTGGGCCGCCAAATCTAGGAGAAATTAACTGTTCTTGGACTCGCATTAGAAGTAGTGCTTCAGCCCTTGCTTCTTCACTTTGTGGTACATGAAGATTCATTTCATCGCCATCAAAGTCAGCATTGTATGGTGGACAAACAGAAGGATGTAACCGAAAAGTTTTTCCTGGTAACACACGAACGTGGTGAGCCATTATAGACATTTGGTGAAGTGATGGTTGTCTGTTAAACAGTACAACGTCACCGTCAGCAAGATGTCTTTCCACTAGATATCCTATCTCAAGTGAATCGGCAATAATTGAACGGTCTTCGACAAAATCTAGTCTAATTTTAACTCCGTCAGGTCTTACAATATAATTTACCCCGGGAAATGTATCTGGTCCATTAATAACTAATTTTTTTAGTTTTTCAATATTCCACTCAGTAACAATCTCAGGAATTGTAAGTTTAGTCGCAACCTGTACTGGAACACCGACTTCACCCAAGTCTAAATTAGGATCTGGAGAAATAACAGTTCGACTTGAAAAGTCTACCCGTTTTCCGGATAATGATCCTCTAAAACGACCTTCTTTGCCTTTGAGTCTTTGTGTTAATGTTTTCAGAGGTCTGCCAGAACGATGATGAGCCTGTGGAATTCCTGAAACCTCGTTATCAAAATAAGTTGTAGTGTGATATTGAAGTAGATCAACAAGATCTTGAACTATTAGTGGAGGTGTCCCAGCTTCTTTGCTTTCTCTAAGTCGTTGATTTACCCTAATAATGTCTACCATTTTATGGGTTAGATCATCTTCAGATCTTATTCCAGTTTCAAGTATAATAGAAGGTCTAACAGTTACAGGAGGTACAGGCAATGCTTGTAAAATAAACCATTCTGGTCTTGCGGTCGAAGTGTTATAATTTAATAAATCAAGATCTTCGTCAATAATTTGTGAAAATCGTTCTCTTATTGTAACTGGTAGTAATCTATTTTCTCCAAGTTCAGTTTTTTCTATGAATATTGTTGGTTTTGTGAAAATAAGTTCGTATTGTGGTTTTCCACAATGTGGACATTCTTTTGCTTTTTTTGCTTTTTCAAGTATTTGTTCTGGAATACGTTTACGTGATAGCACAGTATATGATGCACTATTTTTTTTAAATTCCGAGAACTTGTCAAGTACTTCCTGAGGAACTTTTAATCTTGAACAAGATCTGCATGTAGAAGTCAACAACTTGTGGATGCTATCAATGAATGCAATATGTAATACTGGCTCTGCAAGCTCAATGTGTCCAAAATGACCAGGACATCTAGCAGATGTATTGCCGCAAGTCAGACATTTTTGTCCAGGTTCTAATGTTCCAAGAGATCCATCCATCAATCCACCCTGTACTGCCATACCATCTTCATCATAAGTTTCAGGGGCAGTAATTTCACCTACTGAATATTTCCTAATCTCATTTGGAGACCAAACACAAAATTTAATCCCGTCAATAGCTTTTACTGTTTGAATGGACATTATACTCTCTCCTTAATCAACAAACGTGGTGCAATAGCAAGACTAGACATTTCCTGTAATAACAGCTTGAATGCATATGCCACAGATACAGAACTTACTTTTCCTTTATCTGCACAAACTCGACAATAAAATCTTCTTTGTTTAATATCATGATATGCTACAAGACCGCATCGTTCACATACAAAGATTTCAGTTTTATCAGATTCATCAAGCAGTCTATCTTTGAGAATCATGGAAGCCCCATAGGCTATTATACAATCTCTCTCCATTTCTCCAAATCTTAAACCCCCACCACGTGCCCTACCTTCAGTAGGTTGTTTAGTTAACATCTGAACTTGTCCACGTGCACGTGCATGTATCTTATCTGCAACCATATGATGTAATTTTTGATAATAAACAACTCCAATAAACACCTCAACTGGGAATTTTTTGCCTGTTTTACCGTCATACATAATTTCCTTACCAGAATACTGGAATCCTGCGTCTTCCATTACACCCTTTACATCATCCATCTTCTCACCAACAAAGGCAGACGCATCAACCTTTTTGCCTCGTATTGCAGCGGCTTTACCAGTTATTGATTCCATCATCATGCCAACCGTCATTCTTGATGGAAACGCATGAGGATTAATTAGAACGTCAGGTGATATTCCGTCAGCAGTATAAGGCAAATCTTCTGCTTTAGCTAGTATGCCTACTACTCCTTTTTGACCATGTCTTGAGGCAAACTTATCTCCTATTTCAGGAGGACGCATATCTCTAATTCTAACTTTGTACATTTTTCCACCCTCATTTGCCTGCGTCAAAACAATGGTGTCAACAACTCCTACTTCAGAAGGTCTTACTCCTATGGAGGTATCCCTTCTATATGGTCCAGTAGAGGAAGAGTCACGATACTCTTCCATAAATCTAGGCGGACTGGTTTTACCAATGAGAATATCACCTCCCGATACACGAGATTCTGAAGCAATAATTCCATCGTCTTCCAATAAACGATATGATTTTTCACCTTTGTATCCACGAAGATTGTCATCAGCGTTTGGAATCTCAAAATTATCACGCATTCCACCAGGATATTGTTTTGATTCTGATTCATAGATCCTATAAAAAAATGTGCGTCCTAACCCTCTTTCAACCGAAGATTTGCTCAAAACAATAGCGTCCTCAATGTTATATCCATCAAATGGCAAGACCGCAACTACACAATTTTGTCCTGCAGGTCTTTTCTCGAGACCTAGTAGTCCCATAGCCTTTGTAGTCACAATAGGAGTTTGAGGATACAGCATAGAGTGTTGTCTTACATAAGTACTAGTATTCATCATTGGTGTTGAAAAACCAAGACTTTGTTTGGCCATGGCAGATTCATATGTATTACGTGGAGATTGATTATGCTCAGGATATGGTATTATTGATGCGCCAGCGCCCAAAATTGCTGAAGGAAAAATTTCGATATGAGTATACTTCTGAACATGTTTATCATCAAATGTTATAAAGCAGTTTTCTTCTTCGTTTGCATCTACAAGTTCAATTACACCCATTCGAATCAAGTCGTTCCATGAAACAAGTTTCTTTGTCACTTTATCAAGAAGGTCTTGCGTGAGTACTGATTTGCCATCTTTTACTATAATGAGGGAGCGTAAAACACGTCCTGCATTACAGTTTACATACAGTCTTTTTGTAGCACCTTCCTGTTCTGGCTGATGTATAGATATACCAACATGTGGATGAATCTTAGAAGATCTACGTAGTTCACGTAAAGAATTTGCTAATTTTTCTCCATCTTTATGATAACCAATTAATTTTCCATCAACAAAAATTCTAGCCCCATCCTTTTTAACCGAGTCCTTAACATCTGTGAAATGAGCTGTTCCAAACTCATACATTTTTTCAACAACCTCTTCTGAAGATACACTTACAGAAATTATCGCAGATAAAGCCAAATTCTTAACCAAGCCACAATTAGATCCTTCTGGTGTTTCACTTGGACATATCCTTCCAAAATGTGTAGAATGTAAATCTCTTGCTTCAAAATTGGGTTGAGTTCTGCTCAAAGGTGATTGTACACGTCGTAGATGACTTATAGTAGACAAGTAATTTGTTCTGTCAAGTAATTGTGTAACTCCAACCCTTCCACGTCCCCAGTTTCCTGTTGCTATAGCGTTATTGAGTTTATCAGATATTATGCCGGGACGAATCGCTGCGCTAACAGCATTGATTCCTCTTTTTTGACCAGAGCGTTCAAGTTGATATTTCATATCTCGTACCAGATTCCTAAACGCAGTTCTGAATAAATCAGCCAACATCTGTCCTGCAAACTTGACAACTTTGTTGCCATAATGATCTTTGTCGTCTGGTTGAATCCATCCAAGTTTTAACTCTAATAATTTGCAGGCAGCCTCACCCAAAAACTGTGTTTTCTCTTTTCTGTTATCAGGTTGTTTACCTAAGTGTGGAAGTAAACCCCAATCCAATAATGTTTCCGCACGCTTAATTTGAAATTCTTCCAACATGCCAGGTGCTATTCTTTTACTGATGTATACAATAGCATCTTTTGATGTTGTAGTATCTGTTTTTTCAAAAGAACTCTCAAGTTCATTTTGTATATTATCATTCAGAGATATTACCGATGCAATTTCTTTATCTGATTCTAATCCAAGAGCACGCATTAAAGTAATTATTGGAATATCAACAGGTGAACCCGGTATCCTTGCAACAATAAGTCCATCCTCTTTCAATACTAACTCTAGTTTTGCGCGATAGCCAACAATTGAGGAATAGACTTTTGCTTTGAATACTTTTTTACCGCCAACTTTTTCAGCGTCCACAATAATTTTGTTGTATGACAAATCTTCTAATCCAACTATCACTCGTTCAGAACCATTAATGATGAAGTAGCCCCCAGGATCCTCTGGATCTTCTGCATAATCAATTAGTTTTTGTTGTGTAAAACTTCGTAAAATACAAGATTCTGATTTTACCATTACAGGTATATCACCAATGTGAATGAATCTACTTTCTAGGGTTTTTCCATCTTCAATAACATTTGCTTCCAGCATCAATGGTGCAACATATGAAACATTGCGTAGACGTGCTTCTACAGGAGTAATGTGTGTAACAGAACCATCAAGCTCCATCATTCTTGGTTGCTTAAATTGAATTCTGCCTAGTTGAATTTTGTATGGATATTCAGCATTTTCAATATCTATGTGACCGATTTCGTCAATAATGTCCTGCAGTCCTTTTTTTAAAAATTCATCAAACGAGTTAAGATGTTGTTTAGCAACTCCCTGTTTAGATAAAATATCCTGAATTATAGGCCAACGCTTGTTTGCAGAATCAGTCATACTTCAACCACATATCTATAATAGAAACTTTCTCCGGCAGTTGCACTTTTTCTGGTAATCTTTATCATATCACCAGGTTTTATGCCAAGTCCAAGAATAGCTGGATCAGTGCCAAAAATTAACGGTAATTCAGTTGCCTTACAATGATACTTTTCTAACACCTCTTCAGCTTCCTTTTTTGTCATTACCTCATGTTTTGGGACATAGATATGATCAGGTGCTAGAGTTAGACGCTTTTTAGTTACCATCATAAAAACCTCCGAGTACAATATCAATTGAGGATAAGAATAAGCAACACAAACAGCAAAAACCGGCTTTGGGTTAATATATATTTACTCAGAATTTTTTGGAAAAATTATCGATTTTTTTGATTCATCCGATCCATTTTTCAATATAATAAGAAAATGTTTGGAAAATGAAGGTAGATGTAATCAAACAAAATTAAGACTTTGATGGTTTCATCATTTAGAATAAACTCGTATGCACAAAGAATGAAGAAACATAAATAGGACACATTCTAAGGCTAGAATAATGAATTCTCGTAGATATACGATGACATCACTTTCGATAGTGTTTCTTGCACTAACTATTATGTCTGTTTCTGCCATAGGTCAAAATGCCTATGCGGCAGGAGGCGGCATGTCATTGTCTGCAGATTGTTCTGGTTCAAGTTGTGACGTAAGTGGAACAACTGACAGAAACGATCAAGACGTGACTGTGGTAGTATCAAGTAGCAATGGAATACATATTGTTGATCAATTATCTGTTTCAGGTGATAGTTTCTCTACAACAATTAATGTAAGCAATCTAGATGATGGTGCTTATAAAATTGCAGCAAACCAAGGAGCATCTTCAAAGTACAGCCTAAATGTTTCCGTTGATGTTTCAGGTGGAAGTTCAGATTCATCTGCAACAGTAAGCAATCAGATTGGTGCAGCAGCAGAAGAAGCAACAGCGGCAGCAGCAAGTGGATTAACACTAAGTGCTGGTGGCGTAGAAGGTTCTACTACAATTGACGTAAGTGGAACAACTGACAGAAATGGAGACATTACTCTTAAGGTAACAGCACCAAATGGAAATGTTGTTTCAGTATCTCAGATATCTCCTTCAGGTGGTAGCTTTATGACAACAATTGAAACTGGCGGAGCACTATGGAGTCAAGATGGAATGTATACAATTTCTGCATATCAAGGAGCAGCATCAACACATCAGACATCTGCCGATGTTGAAATTATAGACGGACATGTTATTCCAGAATTTGGTGTAATCGCCGCAATGATACTCGCAGTAGCAATTGTATCAATAATCGTGGTCACCGCAAAGACAAGACTAAGTATAGTACCAAGGTACTAAAATTCATCTTTTTATTTTGTTTCTTAGACTTACTAGATAAATAGCCGATATTATCTTTCAAGTCATATGAATAAACACGTATTATTTGTGGCAGTTGCCATTTCAATTCTAGCTGGAACTGGCATTGTGTCACAAGCATATGCTGCATTTACTATTACAATGGAAACTGACAAGGATGTTTATGATCACTCTTCAGTGATTACTGTAACGGGACAAGTTGATCCTATAGCAGAAGGCTCTGAAGTAACCTTTATTGTTCAAAGATTAAATCCAGCAGGGATTACACACATTGATCAGATTAGTGTCAACAGTGATGGTGTCTTTTCTACAACGATTAGTACTGCAACTCCTACAATGAAATATGACGGGACATACCTGATTAATGCCAAGTATGTTGATGCAGAGACAACCGTATCAGTAGAACTGACAAATGCTATAGAAGCATCTGAAACTGGAACAACTGGAACAACTGTAACTGGAACAACTGTAACTGGAACAACTGTAACTGGACCATCTGGTGAATCATTTTACAAATTAGGTGCGGGGCAAATAGTATATGATATGACTTGTAATGCTATTCCCGCTTTCTTTGCTAATGCAGATGATGATAGTATTGTGATATATCTTGATCCAACTGATGATGGAATAATAACAGTCACTTTACACGAAGAGTTAATCAAACCTTTTGAAGATGGAACATTTGTAGTTATAGTAGATAATCAAGCGATGCAAGATTTCACACAGATTGGAAATACACTAACAATTCCCTGTGTGGCAGGAACTGAAAAAATTGAAATTCATGGTAGTTGGGCAATTCCAGAATTTGGTGTAATCGCCGCAATGATACTTGCAGTAGCAATTGTATCAATAATCGTGGTCACCGCAAAGACAAGACTAAGTTTGGTACCAAGGTACTAAAATTCATTTTTTTATTTCTATAATGAAATCAGTAAAGGAAATATAGAATTCGAATTTAAGTTGATCATGTATAATAGTAGAGTTTTTTGTATTATGCTTACTCTCACGCTTGCTATTGGTATGGTCTTTAATGCTGCAGAGGCAGTGGACCAGATATCACTATCAACTTCCAGTGACATATACTATGGTGGAGACTACGTAGTGGTTTTTGGCAGTGTTAATACAATTTTTGAAAATATGCCTATAACTATACAAATCTATCATGAATCAAATTTGGTGGATGTTGCACAAGTTCCAGTTGCCCAAGATGGAACGTTTGTCAAAAGTTTCAATGCTGTGGGACAGCAATGGGACGAAGAGGGCACATACATGGTTAGGGTACAATATACTTCAACTCAAATTGGAGAAACAACATTTGAATTTTTTAGTCAGATGATTGATAAAAGTTCTGCAGTTTTTCCTGTTAATATTCCAAATTCGGGAACTTTTGATGTAGGATATACGATAAGGGGTGGTGATGTTACAGGGATAAACATGGACCTGGATCGTTACTCACTTCTCATAGAAACTACAGTGAATACAAATGGCAACTTGGTTCTAAAATTACCTAGAGAAAGTTTTGACGCTCAAAAAAGTAATGGTAAAGATAATACTTTCATAATTTTGATCAGCAAAGAAAATAACGAGCCGAAAGATTTTGTGCAGGTTGAATATGAAGAAATTGCTACTAGCTCTGATTATAGAACTATACGTATCCCATTAGAAGATGGTGACAAGTGGATTGAAGTAGTAGGCACATATGTAATTCCTGAATTTGGAAGTATGGTGATTATAATTTTAGTTGTGGCAGTATCATCAGCAATTATAATTTCTAAAAGCAGGTTTTCTGTTAGATATAATTAGATTCAGAAATTGTATTTTGTTTTATAGGGAGAAACACTTCGTAGTTCGCTTACAACTCTTTTTAAAACATCTATTGTCTGCTCTACTTCGTCTAACGTATTCAAATATCCAAATGACATTCGTAACGAACCGGTTATCTGCTCATGATTGAAACCCATTGCTTTCAATACATGTGATGCTTTTTGAGTGTGTATTGAACATGCAGAACCAGTTGATGCAGCAATACAATGTTCATCCAACTTTATGATCAAGTCTTCACCGTTTACTCCCATAAATGTAAGATGGATGTTATTGAAAATTCTTTTTTCAGGATGACCATTAAGTTTTACATGAGATATTTCTTTGACTACTCTTGAGAGCATTGTAGAGTGAAGTGTTTCAAAGTGAGAAATGTTTTCGTTTAATCTTTCTTTTGCAATCTCACATGCCTTACCAAATCCCACAATGCTAGCAACATTTTCAGTACCTGAACGCATTCCATTCTCCTGACCTCCCCCTAAAATTTGAGGAGATACTCTCAAACCTTTTTTTATAAATAACGCTCCTATGCCCTTTGGGCCATTAATTTTATGTGAAGAAACTGATAACGCATCAACACCTAGTTCCTTTACATTGATTGGAATCTTGCCTACTGCTTGTACTGCATCCGTATGTAATGGTATTTGATATTTTTTACAAATTTCTGATATCTCTTTAATCGGTTGTATTGTACCTACTTCGTTGTTTGCAAGCATGATACTAACAAGAACTGTATGCGAGTTTATTGAATTAGCAATATCATTAGGATCTACAATCCCATGTTCGTCAACCGGAAGATATGTAATCTTGATTCCTATGTTTTCAAATTCTTTACATGGTTGTAAAATTGCCTCATGCTCTATTGATGATGTTATGATATGATTCTGATCAAGGTGTGACCCTTGGAGTTTTGGAATACCACACAAAATTGTATTATTTGATTCAGTTCCACCTGAGGTAAATAGAATTTCGTCTGGTTCGGCACCAATAAGTACAGCAACTTGTTTTCGTGCTTTTTGTATTGCATTCTTTGCCTTCCTGCCAAATTGATGAATTGATGATGGATTGCCATATTGTGAATCAAAATATGGCATCATCTCCTTAACCACTTCTGGATGCACTGCAGTTGAAGCAGCATTATCAAGATAAATCAATTAGTTATCACGTTAATTTTTCCAGGTCTGTAACCCTCTGGATCTATAGAAACATCTTCAAAGCTTATCAGTTTTAATTGATTCTTGATTTTTTGTAATATCAAATTATCTTCAAGTAAAGATAATTCATCTACGCCAACCTCAATTTTTGCTGTACCATCTATGTCTCTGACACGTACCTGCTTAGCTCCTGTTAGTTGCTTGACAATTTTTTCACCAATTTCAATTCTTGCCAATCTTTCAGCAGTAACACTTTGTCCCCAAGGAATACGTGATGCAAGACATGAGTTAGAGGGTTTATCATAAACTGACAGACCAACCATTTTAGCTGCTTCTCTTACCATTTTTTTGGAGAATTCAGCTTCTGCTAATGGACTTCTAATTCCATTTTCACGTAGTGCTAATACTCCCGGACGGTAATCTCCCAAGTCATCAATATTTGTACCGTCTACAATCATATCAGATTCAAATTCTTTTGCAACTTGCAAGAGATGCTGTGAAAGTTCGCTTCTGCAATAGAAACATCTGTTGTTATCATTTTTAACAAAACTTGCATTAGCAAGCTCGTTGTATTCTATTACTATATGCTTGATTCCAATCTCTGAAGATATTTTTTTTGCATATTCTAATTCTTCCTGGGCGAGCGTCTTATAATCAGCAGTTACCGCAATGGCCAATTTGCCTAATTTTGCATAAGCGGAATAAGCAACTAAAGCACTATCAACGCCGCCTGAAAGTGCTACAAGTACACTATTTTTGTCATCAAACCAATTTAGCAGTTTAGTAAGTTGTGCTTTCATAGTTTTTTCCTAATTTCTTGATTGAGTAATTCTTCTGTCTCTTTAAACGAAATACTAAGAACGCTGGAAATTTCTTTGATGTCATCAGATTCAATCTTAAAGTGAGATCCGTTATTTAGGTCTCTGATTTTATATCTGACATCAAAACTTTGTCCCTGAATATTCACAGATAGTGTTTTAACAGCTCTAGGAACAATGTATCGTTCAGAAGTTCTTACTCTGATACCAAGTGTTCCAGTTTCAGTAACCAACAAGTCCATAATAGAATTCATAGTATCAGAATCACAAATAACAGATACTAAATTTGTAGGGCGACCTTTTTTTGTGATTGCGGAAGATATTGTTACATCCTTTGCACCCTGCGCCATTATTTTTTCAATCATGTTTCCAAGAACTTCACCAGATACATCATCAACATTTGTTTCAAGTATTTTCACTGTGTCAAGTTGAAGTTTAGTGGATATTACTCCTCTAACTATTTTCAATACATTTGAAAATCCTTCAAAATCTTTCTGACCTGCACCGTAACCAATAGATTGAATTTTCATAGGTGGATAAAATTCGGAGCATTCCTTAACCAAATTAACTAACATGCTAGCTCCTGTAGGAGTTGTGAGTTCATCCTTTACATTTCCACCTACTGTAATAATTCCTGATTCTCTAAATATTTCTAAAATCGCATAGGCGGGATTAGAACTAGTACCGTGAGAAAAAGTTACTGTACCACCTCCTATAGCTACAGGTGTGACAACTATATCATCGTCAAAACAACCCAAATCATCTAAAGCAATAGCAGTTCCTAATAGATCTACAACTGTATCAAAACTTGCTGCCTCATGAAAGTGCACCGAGTCTTCTGGTTCGCCGTGAATTTTTGATTCTGCGTGTATGAGAGTTTCAATAGATTTTACAGCAAAAGTTTTTGCACTTTCAGAAATTTTTAATTGTCCCGCGGATTTTGTAATTATTTCCTTTATCTCTATGCCTTTTCTTTCATGCGCATCATCATCTATTTCTAATAGTAATTCAGTTGCTTGTAATGAATTTTTTTTCACTTCCACAAAATCTATCTTTTTCACTTTAACGTCTTTACATAATGATTCAGCGCTACGAATCCCATCTATGATCTTTGATTTGTTTGCACCAATATTTACAAGGCTGCAAAGTAACATATCGCCAGAAACGCCGGCAACCTGTGCATCAATAACAAATACCATAAAACTAAATTCTTTAAAATGCTTATAAATTCTGTTTAATGTTTACTCGGCTACATAGATTTAATTATCAAAAATCTAAGTGCAAAATATGATAACCATAATTGGTGCGGGAAAAGTAGGTGGATCTGCTGCGCTACATTGTGCAATAAAGCAACTAGACGATCAAATCCTTCTTTTGGATATTGCAGAGGGTCTCCCACAGGGAGAAGCAATGGATCTTAATCACCTATTATCTGAACAGGGAATAGATGTTGAAATCAGTGGTTCTAATAATTATGAAGATATGAAGGGTTCAGATATTGTTGTTGTAGTAGCTGGTGCTGGAAGAAAACCAGGAATGACTAGAATGGATTTGCTGAAGATTAATGCAGGTGTTGTAAAAGATGTTGTTGGAAATATAAAAAAACATGCGGATAATTCATTGATAATTCCAGTTACTAATCCGTTAGACCCTATGGCATACATCACATACAAAACTTCAGGTTTTGAAAAAAACAGAGTGTTTGGAATGGGTGGAATGTTAGATTTATCAAGATTCAAGCAATTCATTCACGAGGCAACTAATGGCTCACGAAAGGAAATTGATGCAATAGTAATAGGAGAACATGGAGAAAACATGTTACCATTGACTAGATTTGCACAAGTATCTGGAAAACCTTTACCAACAATTCTTTCTCAAGAAAAACTGGATGAAATTTTTACTCTGACAAAAAGTGTTGCGGCTGAAGTGATAAAATTGAAAGGAGCTACAGTACATGCACCTGGAAATGCAATCTCATCTATGATCCAAAGCATTGTGAAAGACAGAAAACAAGTCATGCCGGTTTCTACATACTTAGACGGAGAATATGGTTATTCGGATGTGACAATTGGTGTTCCTGCCGTGATAGGAAAGAATGGTGTAGAAAAAATCAACGAACTTGATTTAAACCAAGACGAAAAGGAGTGGTTCGATAAGGGAGTAAACAGTATTAAAAGTGCCCTAACAGGGATTGACATCTGATCATTTTTTAAACTAATCAAATTTAATGTCAGTTATTGAACGTAGAACAAATTTTCCAATCATTACAAAAAGGAAAGATTTCGCCATCAAGGGCTGAAAAATTATTATCATTATATTCAATTGAAAAGATAGGCAATATTGCTCAGATTGATACTGGAAGAAAAAATAGGAAAGGTATACCTGAGATTATTCTTGCTGAAAGAAAGCAGCTTTTAGATTTAAAAAAAATAATTAAAAAAACTTTAGCAAAAAATAATGAAGTGCTTGTTTCTAGAATCAAACAAAAAGATTACACTAAAATTTTAGAATTCGCGAAAAACAAATACAAAATCAAAAAAGGGAAAAATACCACTGCAGTTTTGGTTTATAAAAAAAATATTAAAAAAACTGGAGGGAAAGTTGGAATAATTGCTGCTGGTACATCGGATATTGGTGTAGGAGAAGAGGCTAGACTTGTGTGTGAATCTATGAACTGTGATTGTTTATGCAGTTATGATGTTGGAATCGCAGGACTGCATAGAATTTTCCCCGTTATTAAACAATTCATTGAATCAGAAGTTGACGTCATAATTGTAGTTGCTGGTATGGAAGGTGCATTAGCATCAATTGTAACATCTGTTGCTGATGTTCCTGTAATAGGAGTACCAACTTCAATTGGATATGGATATGGTGAAAAAGGAGTTGCTGCGCTTGCTTCTATGTTACAAAGCTGTTCCCTTGGTCTTACTGTAGTCAATATAGACAATGGTGTTGGTGCAGGTGCTGCGGCTGCAAATATAGCAAACAGAATAAAAACTAAATCTACACGTTAATTATTCCCAAGTTTGCAAGTTCGCTACCAATACCAAATCCAATTAATGCAACACCAGTTCCAAGACCAGCCATTTCCAAACCACCCTTCACTATACCAGTTTCGGCCATTCGTGATTTTATGGCACCAACAATGAATGAAGCGGTTACACTGATTCCTACTGCTATTGCAAGTGCACTATAACCACTGCCAAAAAAGAACGGAATTATAGGAAGCATACCGCCAACCAAAAAAGAAACAAACATTATCAATGCGCTTTTTAGTGGACTTCCAACAACATCTACATTCAATCTTAGTTCTTCATTAAGCATTGTATCTAACCAGACTTTTTTATCAGAAGTAATTTTGTTTACAATCATTTCAAGTTCTTTGCCTGAAAACCCTTTTGCTTTGTAAATATCCTCAATCTCTTGACGTTCAACATCAGCTTTATTTTCTATCTCCCACTTCTCCCTGGCTATTTCGGATTCTAATAATTGTCTATGAGATTTTACAGCAAGATAATTTTGTACAGCCATAGCCTTTGCGCCAGTAAACATTCCCACTAATGCCGCCAAAATTATAATATCAGAGGAAACGTTTGCACCACCAACTCCAGCTGCAATTCCAAGTGAAGTGTTTATTCCATCTCCAAACCCGAAAACAAAATCCCTCATTACGCTGGATTCACCAATATGTGGTTCAGCGTGTCTAGGCTCACTAACTTCTTTCATTCTATTCTCCCTTTTTCATGATTGAATTTTTGGTAAATATTAGGTGTCTTGTCGCAAAAATTTTATACTATCGACAAGGTCAAGCTTACATTGTCTGGTAAAAGAATAGTACTTACTGCGGATCGTAGTTTAATGACTAATTATAGAGGTAATTTTCTTTATGGTTTCATAGCATGTGGTCCTTATGAGGTTCTTCCAGAATGGGTTTTTGACAAAGTCTTTTGCCCTCCGGTTGAAACTGACCCTAATACTGGAGAAGCAAAAGTTGCACAAGTTGGATTAAGAAGGGTAGAAGGTGCACTGTTACAAGGTTACAAGAAAGATGAAATTCTAACTGTAAATCCTGATTATATTGAAAAATCAATAGGCACTGATACCAAAATAGTTGGAATCAATGTGATGGATCCGCTTGGAATGGCACCAGTTACAACTACAATGTCACCTGAAAAACTCTCTTACGTTGCGATGAAATTCAAAAAGATGTGTGCAGATATTATTCAATTAAAGAAAAAATATGATTTCAAAGTTGTAGTTGGCGGAAATGGTGCATGGGAACTTGCAAAGTCAGATAGAATGAGAATTCATGGTATTGACACCGTAGTTGTTGGTGAAGCAGATGAACTTGCTTTGGATTTGTTCCAGGACTTGGAAAAAGGAGATGCGCCGGAATTAATGCATTGTTTTGTAAGGAACATACAAAATATTCCAGAGATTACTTCTCCTACTGTAAATTCCTTGATAGAAGCAATGAGGGGATGCGGAAGAGGTTGTGACTTTTGTGATGTTAACAAAAGATCCAAAAAGGATCTACCTATTGACAGACTACAGCGTGAAGCTAAGGTAAACCTTGATTATGGCTTTGATTCAGTTTGGTTGCACTCTGATGAGATGCTACTATATGGCTGTGACAATAAAGACTTCTATCCAAACTATGATGCCATCACTTCGCTATGGCAAGGACTAAAGGATCAAGGTGCAAATTTTGTTGGCACCACACACATGACATTCTCAGCTGTTGTTGCTGATCCAAAGCTACTGCAAGACATTTCTGAAATTAATGACATGCATAAGAGTGGAAGATGGATATCAACAAATCTAGGAATTGAAACGGTTGCTCCTAACTTGGTAAAAAAACACTTGGGAATAAAGGCAAAACCATTTTCACCAGAAGAGTGGGGATGGGTAGTGAGAGAAGGCGCAAAAATACTTAACAAAAATCATTGGTTTCCAGCAGCTACTCTAATCATTGGCTGGCCGGATGAAACTCCTGATGATGTTCAACATACAATTGATATGATGGGTGACTTTAGGGCGTTTGATTTTAGGGGATTAGTAGCTCCGTTACTCTACCAAGACTTTAGTGAGAAAAATTCTATGCACTTTGGCAACCTTAATGAGGCACAATTCACATTGTTTTGGAAATGTTGGGAAAATAATCTTCGTGTTATTAATGATATCATACCAATCATTCTTAGAAACAAAACGTATGGACCCCCAATGAAAATTTTCATGTATGGTTTGATTAAAGCTGGAACATGGGCAATAATGAGATATTTGCGTGGATTATGTAAGGACCTGTTTAATGGAAGAATGCCTGATGAAATTATGGACAAATACGCAAGAAGTAGATCCGTTAATGCTCCTGCTTACACAAAATAATAGATTATAATTTTTCTATTGCTGCGTCAGCTATAGTGTTTCTTTTTGGAGACATGATTACAAAATAGGTTTTATCAGATCTTTCTATGGATTCAACCTTTTTGTAAGATTTAGTGTTCACGTCAAATTCCAAAATTCCATTTTCTAACGTACCCTTTGTGTAAACCATTAGATAGGTATCAGTGTCTGAATGGCTCAGTGGTATAATAGAGCAAATATATCCTTTGTAAGAATTAATTGGCAAAATATTTTTCATTGGTGATGCAACACAAGCCATATACAGAAATATTTCTTCTACAGTATCAAATTCCTCAAATTCTACTTCCATTAAATTTTATGGATTTGATAAACTATAAGAACGTAGAGATTATTTCCTTTTTCTTATTTTAAATATAATGGCTGCAGGTGCAATGAAATACATTCCTATGTTAAGAAGTATAATTCCAATTCCATATCCTAGCATTTCCTCTTCTGAATCTATATCAACATGGTTTAGAATTGCCAGCGAGGTAAGCATTGGTGTTATTGCAATCTTTACAGTTTCCTTAAATGCCGAATTCTCTCGTTCATAATCCGCTATAGCAGGTGAAAAAGAGTAATAGAATTGGTTGAATCCGGTCATGAATGTTGATCCTGATTGTGTTTGCAACACAGTGTTATCACGAATTTCTCTAAGGAATTGAACTTGTGGTGCCATTTCAGAACCGAATGCAGCAGTAGCAATTAAACATCCACCGCCTTTCTGTTGTTCAGCTATACAAACATTATTTTTTAATACAGTACCAGGTCCGCAAACAGGCTGTGATGATTCCATATCTGGTTCTTCATCTGCTTCTGGTTCTTCGTCTACTACTTCTGTTTGTGTTGATTCGGGCACCTCTTCTTCTACAACAGGTGCACCAGAACTGCCACCATACTTAAACACAATTTGGTTTGATTGTGCACCCCACTTTGCTTTAACAGTATAATCACCTTCAGCACTAATCATACCACCAGCAGTAAATGAGTCAGAATAATTTCCATCCGAGCTCGGTGATATTTGAAGAACTGTTACAAGATTCCCATTTGGTGCAGTGATGACAATTGTAACATCCATTCTTTTCTGTGGATCTGACGCGTCAAAATTCTTTACAAATCCTGAAATAGTAATTGTATTACCCTCTCCATAAAATTCCTTATTTGTTGTAACAGAAAGGGGTTCTACTGCCGCATATGCCGCGCCTGATATTCCATATGATAAAAGTGAAAGAGCTAATACTGCCAAGAAAAATTTTCCCCAAAGTTTCATGTTGACATGGCTACGGCATTTTTAGAGTATTTATGTATTAAACAGAAAAAAAAGTAGTTTTGTTTGTTAATTTTCAGTTTAATTTGATTGGCATACTATCAGTTTAGGAAGCTATCAAGCTTCGCTAGACCATCATCAATGTTTTTAAAATTATCATCATTCTCTAGAACTTTTGACAGTTTTTCAGTATCTAACAAGTAAGAAATATCATCGTTTTTTTCGTTTTTGCTTACAAAGCCTTTTTCTATTAAATATGATAGCTTCTCATCAAGTTCTTCTTTCGAAATAGCAATTTTTTTCGTAAGAAACGATAATAGTCTTGGACCGTCTTTTAATTCTACTAGAATTTCAGCATTATCAGGTTCAAATAGTGATTCTAGAATTTTTTCGCTTTCATTTGTAGCGTCATTTGACATGATAATCGTCTTAGTGTACAAAATTATAATTCTATCCATAAATCATTCAAAACAATTCATAATCTCAGTATGGTTTTTATCGGGGTCACTGAAAATCTTGATGCTTGACCGCTGAATATCAATATATGATAAGGATCGTCGGAAATGACATTCCTGGAGAGAGAAAAATGATAGTTGGACTGACCCAGATAAGAGGTGTTGGTTATATGTTTGCTAATACAATCTTAAACGTTTTAAAAATAAATCCTAGTCAAAGAATTGGCTATTTGTCACCAGAACAGATTAAATCAATTGAAAATGTTATAAAAAATCCATCAACATCTAATTTTCCATCTTGGTTTTTAAACAGAAGAAAAGATGTTGAAACAGGAGAAGATAAGCATTTGATAACTTCTGATATTGCATTTACAATAAGAAATGATATTGAAAGAGAGAAAACCAGTGGTAGCTGGAGAGGAATTCGTCATATGTTTGGATTAAAAGTTAGAGGACAACGTACCAGATGTACTGGTAGAAAAGGTGGAGCAGTTGGTGTTGCTAAAGGAGGCAAAGTAATGCCAGCACGAGAAGGAGCTGCTGCACCTGGTGCAGAAGGAGCAGCTGAAGCTGGTGCAGAAGGAGCAGCTGAAGCTGGTGCAGAAGGAGCAGCGACATCTAAAGAAGGTTCAGAAAAGAAGGAAGCACCTGCAGCTGGAAAGAAGGAAGCACCTGCAGCTGGAAAGAAGGAATAGATGATTTAGATGGGAGATCCTAAAATGCCAAGAAGAATCTGGAAGAAACCCAAGCGTCCGCTTAATTTTGATCTCATGATGGATGAATTAAAAACTCTTGGCACATTTGGATTAAAAACAAAAAAAGAATTATGGAAAACACAAACAGAGTTGTCAAGAGTAAGGTTACAGGCCCGTTCTTTACTCGCATTAAGACAAAAAGAACGAGTGAAAAAAGAACCTATACTAATACAATCACTTTCAAAAATTGGATTAGTAGATCAAAATTCAACTTTAGATGACGTGTTAAACCTACAAGTTAATGATTTATTGTCACGCCGTTTACAAACTATGGCACAAAGAAAATTATTTTTTAAAACTCCATATCAAGCACGTCAGGCAATTGTTCACGGACATGTAATGATTGGGGATGGTGTTGTTACAATTCCATCATATATTGTTAAAACTGAGGAGGAAGCAAAGATTCGTTTAATCCCTGAATCACGCTTTAACGAAACACTATCCAAACCAGAATCAGATTTGGGAAGTCCTGAAACAGAAAACCTAGAGTCTGAAACCAATGATCAATCTAAAAATGAAGAATCACCAGTTAAACAAGATGCAGAGAAAGAATCACCAGTTAAACAAGATGCAGAGAAAGAATCAACTGAATAATCATAAGTTAAGCTTATCAATACACAAAAATCTAATTTCTTAAGAATCAAAATGTGTTCAATTATAGGTTACCGTGGAAAGAATTCTGCAGCACCAATACTAGTCAATGGATTACAAAGGATGGAGTATAGGGGTTATGATAGCGTAGGTATTGCAACTAAATCAAAAAACCAGATTCTGCTTAGAAAAGGAGTTGGAAAGGTAGTAGAGGTAAATAATGCTATACAACTTGATGGACTTCCTGGTAACATTGGCATAGGTCACACACGATGGGCAACACATGGTAAAGTAACTGAAAAAAATGCACACCCACACTCAAGCAATTCTGGTAAAATTGCAATCGTTCACAACGGAATCATTGAAAATTTTGAAGAGTTAAAATCAGATTTGCAAAAAAAAGGTTTTGATTTTCATAGTGAGACTGACACGGAAATTATCGCTAATCTAATTCAACTAAATTTTGATGAAACCCCAGATGTAAAACAGGCTATCATTAAAACAGTTGCACAGCTGAAAGGGCATTATTCTTTTGTAGTAATTTTTGAAGATGGTACTATTGCTGGTGCGCGATTTCATGAACCGCTAATTGTAGGAGTAGGAAAGAACAGCTACTATTTGTCTAGTGATGTACTGGGGTTCATAGAAAAAACAGATGATGCGATTTATCTGGATAATGAAGATTTTGTAATTCTGAATGATACTGGAATACATACTTTTGGTTTTGATGGCTCGTCTGTTAAATATCAAATTACAAAAGTTTCAAAAGAATTTGCAGATGTTTACAAGGGTGATTATGCACATTTTACACTAAAGGAAATTTCAGAGCAGCCTGATTCAATATCACAAGCAGGTAACAACGATCAAATACAACAATTTGTTGACGGTATCAAGCAAGCAAAAAATTTGTACATTACTGGAAGTGGAACCAGTTACAATGCGGCTGAAATAGCAAAATATCTAATGTCAAAATTTGCAAAAATTAAGATAAATACCGTAATTGCAAGTGAATTACCGTTTTCGCCAGATGATATTGAATCTGATTCAACACTTATTGCTATTTCACAAAGTGGTGAAAGCGCTGATGTGTTAGAAGCTGTCAAAATTGCTAAAGAATCAAATGCAAAAGTTTTGTCAATTGTAAATCATCTAAACTCATCACTTTCACAAGAATCATCATTAGTAATTGGATTAAATTGTGGGCCAGAAATTGGAGTTGCTGCAACAAAGAGCTTTACGTCACAACTTGCAATACTATACAAAATCACTGATAAACTGTGTAATGGTTGCATTAATCCAGACTGGGAAAACATATCATCAATAATTTCCCAGATTCTATCAAATCAATCAAAGATAAAAAAAATAGCTAAGGATCTTAAGGATATAACAGACATCTATGTTCTTGGAAGAGGAATTCATCTTCCAATTGCCAGAGAGGCTGCTCTAAAACTAAAAGAACTTTCATACATTCATGCAGAGGGTATAGCAGGTGGAGAGCTAAAGCATGGACCGTTAGCTTTAATGGATTCAAACGTCTATGTGATAATAATTAATCCAAATGATTCAACGTATAACGACACGTTAAACAGCGCCAATGAAATTAAAGCAAGGGGTGCAAAAATTATTGGAATTTCAGATAGAGAAAGTGATGTATATGATTATTGGGTTAAGATTCCTCCAATTGCTGAATCATTATACCCAATAATTGAAATTATTCCAATCCAACTATTGGCATACTACTCTGCATTAGAAAAGAAAACTAACCCTGACTATCCAAGAAATCTAGCAAAGTCTGTTACTGTGAAGTAGTAACTCGTGAATACTCTTTGTCAATCAATTCTAACAATTTTTTTGAATCTATACCAGTTTTGAGAATTGAAGCAATCATACTTCCGCCTGCTCCAACTCCCTCTTTTACAAATCCTTTGGAATAAGCACGTAAACCATCAAACTTTGAATCCTTCAGTTTTGGGTCAACAGATAAGACAGGAATGTTAGAAATTGATTTCACCATATCCAACAAGTTCGCATCTTTATCATCAATTATGTATGATGTGGTACCTATTGCAACTCTATTCTCATCATACCCTGTTGATTTTGCTAGAGCAAGAACTGCAGCCATCTGAGTACCTCCTGCTAAAATTACGTTTGTGATCTCGGAGGCAGTGCTTAACATTCCCGCGACAAACGGTATCATTGGATCACCGACATTTGCTATCACATCATATGGCTCTTTAGAATCAGAACGCTTTAGTGCCTTTTCAACAACTCCATTTTTTAATGATTGAGGATTTTTGGGCATGCTTGAACTTACATGTGCATCTACTCCCAAACTTTTCAAAACAGCAAGCGCAGTAGTAGTTCCCGCAGGAATACTTTCGCCAATTATAAGACAATCAGTACATGAAGCTAACGTTCTGCCAAGTATCCTGCCACAGTCAATAGCGTGCATGACATTAGACTGTTCAAGTCCAGGTTCTATGGCTATATTTTTACCAGGAGTGATATCGGTTTGAAAATATGGGAGTTTTGGAGAAATTTTGCTTCCAGCATTAATAATTACTTGTGGGATACTTGCTGATTCCAAAGCTGCCTTGGTCAGGAGAGCGGGTGTTGGTTTTCCATCCGGTGTCATCGGAATCATATCTATACTTTTACAGGAACCATAGTGAAGAAATTCCGCGTCTGCAGCTGGAGTAAATTTGATGAAATCTGCATCAGCTCCAGCCACTGTAATTCCGGGAATTTCACATGTTTCTGTATAGGAAATTACAAATGAAAAAAGAAATTGTTTCTGCTCAATATCTTTTATGAATTTTTGTCCTTTTTCCTCATTGCAATGAATTTTAATGTCAGATATGATTAACCACCCATTCGTTCAATAAATTCATTCTCAGATGTCTTTTGCATTACAGGATTTGTTTGCTTTTCCTTTCCAATAGTAGAGGTTGAAGATGAACCATAATCATGACCTGGATACAAAACCAAATCATCACTAAGATTTGCAATAACATCAAACAAACCGTGATAAAGTTCCTTTGCGCTTCCTCCTGGTAAATCAATTCGACCACAATTTCCTACAAACAAGGTATCACCTGAAAAAATTTTTCCGTCACCCACTAGACAAATACTGTCTTTAGAATGTCCAGGTGTATGATATACAGCAAGTTCAGAACAGCCAAATTTTATAGAATCTCCGTCTGAAACTGTCAAGTCATTTTTTAGTTGTGATGCACTATGCTGAACAATCTTTACACTAAGTTCTTTTGCCAAATCCTCATTTCCTCTGGTATGGTCATCATGCCAATGAGTATTAATGATATACTTTGGATTGAGGTTTTGTTCGTTGATAATTTCAGTTAACTTTTCCAAATCCCATGATGGATCAATTACAATTGCTTCATGTGTAGATTCGTCTTCAACAATATATGAAAAATTCTGCATTGGACCTACTGGAATCTGATACACCTTCATAGAACACCAATCTCTGCCTCTGGAGGAATCCCAATTTTTTCAACAAAAATTTCACCGCATACATCTTTTGCTTTTGGCATACCAACCTTCATTCTGTGAAACGTAACTGTCATGAGAGCATTTACACATCGTTTATTGGCTTCACCTGTATCAGGATTAAGACCTGATGGAACATCAACAGCTACAACGTGGCATATTTTTCCATTGATAAATTCGATGGCAGATGCATGTGGCTCCCTTATTTCACCTGAAATTCCAGTTCCTAAAATTCCATCTATTATTATTTCAAATTCTAAATTGTTAAGATCTTCAAGATTTCCACCACTGAGTAATTTTACTGATTTCATTTTTTCTAACAAACTCCAGTTCCATGAACATTCTTCTGATCTAATGTTATCTGGTTCGCCCAAAAGAAAAACAGTAACGTTTAATCCATATCCCGCCAAATGTCGTGCAATTACTAAACCGTCACCACCATTATTTCCGAGCCCAGCAAAAACTAAAATTCCTTTTTCCAGAATCATCATAGGAAATTTTTCCTCTATTCTTTTTGCTGCTGCCGCACCAGCATTTTCCATCATAAATTTTCTCAAAAACCCCATCTGATGACCATTTTCCTCAATCTGCATCATTTGCTTGACAGTTATGCACATGTCTAAACCAAATTAATAAGGCAATTAAGCCCTTTGGCAAACGACTTTATCCCAGTTTTTTTAAAACAAGTCATGACATTAAAGAATGTAAAATCATCGCTGCCGAGAATTTCAAAGTCCCTACAAGCTTCAAATGCGTCAAGAGAATTTTTGATAAAAAATACAAGAGATGTTGTAATTTTATGCAGTCATTCCATCATAGCATCTCATAAAGGTGATCTTAGATTAGCAAGAGAAAAAATCAAGAAGGCAGAAGCAGTTTTAAAAGTGAACCAAAAAAAAGCGAAGAATAATTTTAAAAAATATCTTATCACACCTGAACAAGAATTTGTTGAAGCTCATTCATTTTTGGCAGTTATAGAAAATAAGGAAATTCCTTCATTGAAATCTCTAAAAGTTTCAGAGGCATCATACATTTTGGGATTGCTTGATTGTATTGGTGAGCTTAAAAGACTTGTATTAGATAATATCAGAAATGACCAACTGAAGAAAGCTGATAGAATTTTTAATGTTATGGAAAATCTCTATCAGGCTCTTTATCCATTTGCAATGTATGATAAAATAGTAAAGGAAACAAGAAGAAAATTGGATGTTAACCGTGTTCTTGTAGAGGAAACAAGAGCTGTGATTACCGAAGAAATTAGAAGAAACCATTTCGTCAAAGCTTTAACAAAAAAATAATCCTATAATTTTTAGAAATGCGGGCGATGGGATTTGAACCCACGAACTCCTGAGAGACTAGCCCCTCAAGCTAGCGCCTTTGGCCAGGCTGGGCGACACCCGCAAATAATTTCCGTGCAGGGTTTTTATAATCCTTAACTCTTTTTTGAAAATGTGCTAGTACCAGTAAGATGTTTTACGTGTGGTAACACTGTATCTGATAAATTTGAAGAGTATCAGAATAAGGTAAAATCTGGTGAAGAACCTGCAAAAGTATTAGATTCATTAGGAATCAAAAGGTACTGCTGTCGAAGAATGTTGTTAACAACAGTAGAAACAATACAACAAGTGCTTCCGTTTTATGAGGCTATGTACAAAAGGAATATAGACATTCAATCAGAGTTAGAATAGATTGGCTAAAATTACGTCAATTAGAGGTAGGATAATTCATAATAGTAGGGGTACCAAAACTATAGAAGTCGACATTATTTCTGACAACCAATACCTAGGTAGAACATCTGCGCCATCTGGTGCAAGTGTTGGAAAATATGAAGCTGTCAGCTTTCCGGAAGGTGGTCCAGAGGAAAGCCTCCGTATTTTAAACGAAAATTCAAAGAAATTTCTTGAATTTGAGTCAAGTGACCTGAAATCTATTGATGAAACGTTAAAGGCGATAGATCAAACGTCTAACTATTCTAAGATTGGTGGAGGTCTAGCTTATGCAATTACAATTGCTTCAATGGAATCAGCATCAAAAGCAGTTGGAAAGCAATTGTTCGAATTAATTTCAGAACAAGATGAATATAGATTCCCAATCCCGATAGGAAATATTTTAGGCGGTGGGGTGCATGCGGGACCTGGAACGCCAGACATACAAGAAATTCTAATTTCTGCTCCTGGTGCTAAAACGATTAGAGATGCTATTGAAACAAATTTCAAAGTTCATAAAGAATTACGTAATGTGATAGAAAAAACCGACCCCAATTTTACAAATGGAAGAGGGGATGAAGGAGGATGGGCTCCAAAATGTGATAATGAAAAAGCATTAGAACTTTGTGCAATGGCTTGTGAAAATTTGGGGTACACTTTAGGAAAGGATGTATCATTAGGGGTTGACTTTGCATCATCAACTCAATGGAATGAAGAAAAACATTTGTACGTATATGAAAGAGCGGGATTTGAAAATACACCAGAAAAGCAAATTGAATTTGCTGCTAGTATTATTGAAAAATACAAATTAATTTATGCAGAAGATGCGGTACATGAAGAAGCATTTGGGGATATGTCTGAATTGGTCTCAAAATTCCCTAAAACTATGATAACTGGTGATGATCTAACCGTAACAAGCAAAGACATACTAAAAAAAGCAATTGAAAATAAATCGTGCAACGCTGCAATTTTAAAAGTAAATCAAGCTGGGAGCCTGTATGACGCGTTAAAATTTGCCAAAGTAGCAGATAACAACGACATTAAATTGATCACATCACATCGCTCTGGGGAATCAATTGATTCACAGATCTCTCACATAGGAATAGGAACTAATTCCAAGATGTTAAAAGTCGGTGTTGTTGGAGGAGAGAGAGTTGCAAAATTAAACGAGTTAATCCGTCTTTCAGAGCATGATTTAATACAAGGCATGGCTGAGGTTTAAAAATCAAATGAGCCAACAAGCAGAACACGAAGAAATTAAAAAGAAAATTCTTACAACTGGAATTAGAGTAGGTACTGAAGTGAAAACAAAGTTTATGATTCCATATATTACACAAGCCAACCCTGAAGGTCTTTACCTACTTGATTTGGATATTACTTTAGACAGAATTCAGACTGCTGCTAGATTTATAAAAAAATATGACATTAAGAAAGTGATTGTATATTCCGGAAGATCCTATGCAACCAAACCAATTGAAAAGTTCTGTGAATTAACTGGTGCAGAAAAAATGTTAGGACGATTCATGCCTGGGACACTTACAAACCCATCACTGCCATATTATTCAGAACCAAAACTAATCCTAGTCTCTGATCCGCAGGTTGATGCTCAGGCTATCACTGAAGCTACAAATGCGGGAATTCCGATAATAGGAATTGCCAATACTGATAATGTGACATCAAAACTCGACTTGATTATTCCCGCTAATAATAGAGGAAGAAAATCATTAGCGACAGTTTATTGGTTATTAGCTCGTGAAATTCTTCAAGATTCAGGAACAATGAAATACGAAATTGAAGACTTTGAAACCAAGACTGCCGAAGTGGAAGAAGAATTATAGAGCAATACCTTAAGCCAAAATATTGAAATCAATAGCATCAGCGCCGGGAAAAATAATTCTGTTTGGAGAACATTTTGTTGTTCATGGAACTAAAGCGATTCTTGCTGCAATAGACAAAAGGGTAACAGTCACGTCAACTTTTACAAATAATAAAACCATAATGGTAAATTCACAATTGGGAACGATTGAAGTACCCATTTCATCTTCGTATGAAGAAGTGAAGAGTGAATTTAGACCATTTGTTTATCTGGCAAATAAAATAATTAATTCTGAGCAAAATGTTAGTGGGTTAGAAATTACAATAGATTCTGATATTCCAATTGGGGTAGGACTTGGATCATCGTCAGCATGCTGTGTTGCCGCAGCTGCTTCAATCTCCGAATTATTCAATGAACTATCGTCTGAAGAGATCTTAAAAATGTCAATAGAGGCTGAAAAAACAATCTTTCCTGATACATCTGGTGCAGATTGTACTGTCTGTACTTATGGTGGAATGATTGAATATCCTAGTATTGAGAAAATTGATAACACTTTTGATCTGAATCTTCTAATAGCAAATTCCATGATTCCGCACAACACGAAGAACAGTGTTGAGAAGGTCAATAAATTCAAAGAAAATGATGAAGAGAGGTTTTCTCAACTATGTGATCTTGAAACCAAATTAATTGATGAAGTGGTTACATCCATGAAAAATAACGATGCTACTGCATTTGGGTTAAAAATGTCAGAGAATCAGAAATATCTTGAAGAAATTCAGATTTCAAATGATACGTTACGCGATATGATAAGTTCCCTCAAAGAAATCTCATTGGGTACAAAAATCACAGGAGCTGGTGACGGTGGATGTATTATTGCACTAGTTAAGGATGAAAATATGGATAAAGTGACTGCACTTTTACCAAAGGATAAGGAATATTTTTCAGCAAAAATTGATACAAAGGGAGTAGTGTGGAGTACGATAGAAGAATGATTCTAATAAAATTGGGAGGCTCAATTATAACAAATAAGGGAAAGCCACAATCAGCGAGAAGAAAGACAATCGACAATATTCTAAAACAGATCAAGAAGATTGATGAGCCAAAGATCTTGGTCCATGGTGGTGGTTCGTACGGTCATTACTGGTCTGTGAAATATGGTATGCACACAAAACCAGCAAAATACAGCTTGAAAGGACTCTCAGTCGTGAAAAATTCCATGATAGAACTGGACAAAATTATCTTGGACAATGCCGCGAAAAACAAGCTAAACACATACTCTCTACCACCTACTGATTTTATGAACGGAAACAAGCCTATTAGAAATAAGATTCAGAAGATTGGCGAGATTGCAAAGTCTGGTCTTATCCCAATTACATATGGCGATGCATTATGGTATAGTCAAAAAAAATCTTACATTTTATCTGGAGATGTCATAATGACTACAATTGGAAAAATACTGAAGCCAAGATTATCAGTTTTTGTTCTGGATGTAGATGGAGTGTACTCTGATACAAAGTCAAAAAAATTGATTTATGACTTCAAAAAGGAAAAACCGTCAATCAGTAAAAACAGGATGGATGTAACTGGAGGAATGACTCGAAAAATTTCAGAGGCAACAAAGATGTCAAAGTCTGGTCTGAAAGTGTTTTTTGTAAACGGTAACAAGCCTCAGAGGATCATTGATGCTACTTCTGGTAAAAAGTTTGAAGGTACACTGTTTAGGTGATAGTATGGATGAATATGTTATCCTAGTTGATCAAAATGACCATCCAATTGGAAAAGAAGAGAAAGTAAAATGCCATCTACCAAACGGAAAGCTTCACAGGGCATTTACCGCTTTGATATTCAATGGTGAAGGAAAATTACTGTTAACCAAAAGAAGTGATAGGAAAATGCTTTGGCCGGGTTATTGGGATGGAACAGTTGCAAGTCATCCAAGGGAGTCTGAAACCTATGTATCATCTGCAGAACGTAGAATGCCTGAAGAGATAGGAATAGACTGCAAAATGAATTATATGAACAAATTCGAGTATCACGTTCCTTACAAGGACATTGGTTCTGAAAATGAAATATGTGGAACATTGATTGGAATCGTAGATGATTTTGATGAGACGTGTTTGATCAAAGATGAGATTTCTGAGATTAAATGGATTGACCCGGATGAATTAAAGAATGAGCTTGAACAAAATATGGATGTGTACTGCCCGTGGATGGTAATCGCGCTTTATTTTCTAGATAGATCTATTGATGTTGATGATAAATTTCTTAGTTTAATTAAAAACTGGACTAAAAATGATTCAATATACAAAAATGCAATTAAGCATTACATACCTGACAATAATTGGAGAAGAGTGTCTGACGGATGAAAGATTCAAATTCTATTAAGAAAAATGCGGGATTTGTCAACAAGTTCCTAAAAAAAGAACTCAAAGGTGATCCAAAACAGCTGTATGATGCAGCTTCTCATCTAATCCTTCATGGCGGTAAGCGTCTAAGACCGTTTTTAGTTTTAAAGAGCTGCCAAATGCTTGGCGGAAAACAATCTAATGCAATTGCTGCCGCTAGCGCAGTTGAAATGATCCATAATTTTACGCTGGTACATGATGACATTATGGATAATGATGAGATGAGACATGGGGTTCCTACTACACACAAAAAATTCGATATGCCACTAGCAATTCTTGCGGGCGATGTTTTGTATTCAAAAGCATACCATACTATTTCATCTAAATCAAAACTGTCTTCTAATTATACAACACAGCTAGTATCAAAATTAGCCAAAACATGTGTTGAGATTTGTGAAGGGCAAGTTAATGACATTAAATTTGCTGAAAATAAGAGAATTCCAAGTGGAAAAGAATACATCAAAATGATTGAAAAGAAAACTGCGGTTCTCTTTGAGGTTTCATGTGCCATGGGAGCAATTTGTGCAAAAAGAAAACAAAATGATGTGAAAAATCTCTCATCGTTTGGAAGGAATCTTGGAATAGTATTCCAAATCACGGATGATCTTATTGGAATTATTGGTGACAGTAAAGTCACAAAAAAACCAGTAGGAAACGACATACGTGAAGGTAAAAAATCACTTCCAATCATTCTTGCAATTAAGAAGGCGAAAGGCAAGAATAGGAAAACAATAATGCGCGTTTTTGGAAATTCCAAAGCTTCAAAACAACAAATCAATCTGGCAGTGAATGTTATTCGTTCATTGGGTGTAGAAGATGAAGTTAGAAGCATGACATTGAAATATGCACAGCAAGCTGAAAAATCACTTAGGACATACACTGGTCCTGCAAAAAATGAAATAATTTCATTATTGGATTTTGTTATCAAAAGGCGTTTGTAGCTTGGATGATAATTTAAAGAAAGAGATTAGAAAAATAGCTTTACAGAATGCGGTTAAGCATGATGGTAAGACAAAAGATAAAGCTGTACTATCAAAATCTTTAGGAACAATACCTGAACTCAAGAGTAATGTTAAAGACGCTATTCCAGAAATCGCATCAATTGTTTCTCAAGTTAATGGAATGTCAATTGAAGAACAAAAAACTGAGATTGAAAATAATTTCCCTGAAATTCTTAATGTGAAGGAACCTGTGAAGAAGGAAAGAGTAGGCTTGCCTCCTTTGGAAGGTGCAGAACAGGGTAAGGTGGTAACTAGATTTACGCCTGCTCCTAATGGATATCCTCACATTGGTCATGCGAAAGCGGCTATAATTAGCGAGGAATATACCAAAATGTATGGCGGAAAACTAGTTTTACGATTTGATGATACTAATCCAGAGGATACAAGATTAGAATACTGGGCTGCCATAAAAGTGGGGCTTGATTGGCTTGGGATAAAATTTGATCAGGAAAAAAATACTACTGATGATATCGAGCTGCTTTATGATAAATGCGTGGAGATGATAAAGAAAAATAATGCATATGTATGTACGTGTAAACGTGACACCATAAGCAAAAACAGGAGAGAGATGATGTCTTGCGAATGCAGTGCAGGAGATGTTAAGCAAAATGAAGAGAGGTGGAAACAGATGTTTGATAAATACAAACCTGGCGAAGCAATTGTTAGGTTCCGTGGAGACATGGAATCTAAGAACACTGTAATGCGAGATCCCATACTCTTTAGAATCAACGATGCAAGGCATCCACGTTTGGCGGAAAAATACAGAGTTTGGCCAAGTTATGATTTTGCAGTTGCTGTTGAAGATTATACGGACGGTATAACCCACGCATTAAGAAGCAAAGAATATGAATTAAGAAACGAACTGTACCATGCAATATTGGATGCTCTTGGTATGAAACATCCTAAAATGCTAGAATTTTCAAGGTTGGAGTTCAAGGGCATGCCAGTCTCAAAAAGGGTTTTAAGACCTTTGATAGACGAAGGAAAGGTTTCGTGGTATGATGACCCAAGATTGCCAACATTAGAAGCTCTAAAGCGACGCGGAATTACCCCAGAGGCAATTAGAAAGTTCACACTGTCTTTGAGTCTTACAAAAGCAGATACCTTAGCACCATTTGATTCACTTGAAGCATTTAATCGAAAAATTGTGGACGGAGATAGTATCAGGTTATTCATGGTAAAGGATCCTAGAACATTAAAAATTAGTAATCTGCCTAGTTCTTCCGTAGAGCTTCCTAACCACCCGTCTAATAAAATGGGAACAAGAGAAGTTATGGTAGGAGACAGTGTTTTTCTATCGTCTGAAGATGTTAAAGATCTTAAGACAGGAGATCAGTTACGATTGATTGGACTAGGTAATGTAAAAATCACATCCACAAATTCAGAAATAACTGGAGAATTTACTGGTGATGAGCATGATGTAAAGTTCATGAAATTACAATGGGTTTCTGAAAAAAATGCCCATGAATTAAAAATTCTCATACCACAACAACTGTTTGTGGATGATAAATTTAATGAAGAAAGCCTAGAAGAAATTCAGGTGTATACAGAACCTCATTATTTAGAATTAAAGAATGATGAAGAGATACAATTTGTTAGATTTGGATATTGCCGAAAAGACTCATCTAAACAAGCCATTTTTACTCACAAGTGATTAACGTGAAAATTGCAAGATTAACGCAAGATGGTAATGAAACCTATGGTTTGATAAAAGATGGTAATGTTGCAACAAAAGAAAACATGACATACCAAACTGGTGTTCCACTTCCATTGGGCATCATGGATTTTCTATTTGAGGGGTGGTATGATGAAATAAAGGATAAAATATCTTCTGCGTCTTTTCAGGACAAACTTGGAAAATTCAAATTACTTCATCCACTTCCGAATCCATCAAAAATAATTTGTCTTACATTTAACTACCCGAAACATGCGAAAGAACAAAACTATGTGTCCACAAAAGAACCTGTAATATTTATCAAACCAAGAACGACGTTATGCGGAACTGGTTCAGAGATTAGATGTCCTAATTTTGTCAAACAGTTGGATTATGAAATTGAGCTTGCTGTTATAATTGGTAAGACTTGCAAAAATGTAGATGAAATTTCATCAAAAGACTACATTTTTGGCTATATGGTTTTCAATGATGTTTCTGCTAGAGATATACAAATGCAAGATAAACAATACACGCGCGGAAAATCGCTTGATACCTTTGCCCCTTGTGGTCCCTGGATAACAAGTATGGAAGAAATACCAGATGTAGAAAATTTACATCTGACAACAAGAATAAACGGACAAGTTAGACAGAATTCGTCTACAAAGAACATGTTCATAAAAATACCATCCATAGTCTCTAAACTGAGTAAGATAATGACATTAGAAAAGGGGGACATAATTTCAACAGGAACGCCAGAAGGCGTAGCATTGAATAATCCAGATACACCATTTCTTAAAGATGGAGATAAAATTGATATGGAGATAGAAAAACTAGGAAAGATTCAAAACGTTGTCAAGTTTATTGACTAGAAATAATTTAAAACAATTAAATTTAATCCATTCATGGCAAAAATTCTTGTAGGTAAAACAACTGAAATTATGTCTGGTCAGATGAAAAAAGTTTCAGTTGATGGAAACGAAATAATTGTTATAAATATTGATGGGAACTGCTTTGCAGTTGATGATACATGCACTCATGCAGGTGGAAGTCTTTCAGAAGGAAAACTTGATGGTTCTACAATAACTTGTGATTGGCATGGTGCACAGTTTGAATGCAAGAATGGAAAACTAGTAAAATTTCCAGTGCAAATTAATGATTTAAAATCATACAAAGTGGTAATTGAGTCAGACGACATATTTGTAGAGACGCAGACTTAAAATTACGACAAAATAGTATTAAATAAGAAAATGGCAACTAAAGAGCAAAACCTTGAATTTCTTAATAATTCTGTATCCACACTTAACCAAATAGCTACTAATCCTTCAACTCCCAAAAACATTCGAAAAAACATTGCAGATATAGTTGAACAATTAAAATCAGATGAATATTCAATCTCTGTACGTGCAGCAAATACAATTAGCTTACTTGATGATGTAACCCAGGATCCTAATTTGCCATCTTACGTTAGAACCTCTTTATGGCAGGCTGTATCAACATTAGAAAGCATAAGAGAATAAATTCCTAGTAGGTTTATGATTTCTTGTGAAGATTGAAGAATATATTAAATCTCTGCCGAATGATATAATTTCTGGCAACGAAGTTCAGCTTCCGGAACGTTCCTTTAGGAAAATCTTTGAATTTTTAAATCTTAATGAAAATGATGTTTTTTATCATATAGGCTGTGGTGATGGTGAAGGAATTAAAATAGCATTACAGGAATTTCATGTTAAAAAAGCAATAGGTGTGGATAACAGCAAGGAAAAAATCCAACAAGCAAAAAAACTTGCAGAAAAGAATGATTTGAATGGTGAGAACTTTTTATGTCAAGATGCTGTAACAGCAAAAATTGATGATGCTACTGCAATACTGTTTTGGTTTACGGATATAGAAATAATTGAAAAAATGAAGAAGAGGTTTCAAAGTCTACAAGATGGGTGTAAAATAGTTACAATTTGGGGTCCGCTTCCTGAATGCCTCCCCGCTCAAGTAGATTTTCCATATATCATAAACCAAGTTCCTTTCAAACATGCTAACCTAAAGGAACAGCTTCTAGCAACTTTTGGAATAAAATGCATTGATTTTGTTGCTGCCTGGGAATATGCGGAGAGATATACAAAAGCAGTTGCATCACATAATACAGAAAATGATAGATTCTTAACTATTTTACAATCACTGGTAATATGGATTAATGCAAAAAACCTTGGTATTACATGTGAGGACGATATTCCAGTTCCAATTAAAAACTATATGGAAATTTTAAAAAGAAATTTTGGTATTGAAGTTGAACATTTGTTAAATGACACCAACCTTAAATTTTAATTCAAACCTGATTAATTATGGAAGAACGGATTAACATTAACGTATCTGCTACAAATTACGATCAATCAAGTGATGGTATTAGATCTATACTGACAAGACTTGGAGAGATGGTACATGAAGAAAACGGATTTGTTATTACGGATTCAGAATTTGCGTTTGGTTGGCATTTTTACATTGTTTCAGTAAACAAAGTATTGGTTGAAAAACTAGCCAACCAAGTTGGAGAGAGCTTTCAAAAACTAAAGGGAAAAGGCTTAGAAAAGAAGTTCCTGACTTGGTTTTCACAACAGGTACAAGAAAAAAATCTAAAGGCAAAATTGGCAATTAAAGAAGAGATGGAATCAAGCAAATACGGAATTTTTTAACATAAAACAGGGGCCTTCGAGGGGAATCGAACTCCTGTCCGGGGATCCACAATCCCCTATGCTACCACTGCACCACGAAGGCCACAGATATTTTGCCTTTGTTTCTTCTAATAATCTTAACTTACAAAGAAAAGTTGTTTGTATAGGAAATACTTTAAATTTATTATTGACTAGTAAAAAATTGAATTATGAAATGGTGGTGGTTTGGCATGGCAGTAACTGTAGCATTAGTGTATACTGGCTTTGTCTACTTAGTTCCCTGGTACTAGAGCTAGATTATTTTCTTCTAAATTTCTTTCCAATACGTTGGAGTCTTTTTGATCCAAATGGATTTACACTAAATTGCTTTGTAAAGCGATAAGTCACAATGGCTGATATTACAGTTGAAATAACCAATATTGGGGCAACCCAACTCCATGAAAGCTGAAGGTCTGGGATTCCAAAAATAGTAGCTACTGTGTTAGGTACCAAAACAGCAGTTGCCGCAACTGTTAGCCAGACAATTAGTTTTGTTAATTTGTTGGAAGTTTCAGTTTGTAAAATAGTTATTCCTGTAGAAATTATGTCCATAACATTTTCAGCCATCTGGATTTGTCTGTCAAGTCGTCCTAAAATTACCTCAAACTTTTCCAGAACATCATCATCGTCAGTTAGCATGTCAGGATCGCCAAATTTGACACTTCTAACTGTGTCATGAGTAGCCCAAACAGCATTAAGAAATGTCAGTAATGATCTTTTCATATTAGATATCTCAAAACCAATGTCACGTTCAGCTTGTCTTGAACCAGCAAGATCTATTTCTAGCTGTTCTGCCTGTTCAACAATTGTTCTTAAACTGGAAAAGTTTGTCTCACTGACTTCATCCATTAGCCTAAATAACAAAATGGTTTGTCTATCTGCCCATTGTTCTGGCTCTTTCGGAAGTTTTCTCATCAATGAGTTAGAATAATTGTAAAGTTTTGTGATTTTTCCTCCATAATCGTCATGAATAGTTACTATCAGATCTTTTTTCATGAAAATCAAAACTGGTGATGTTTGTGTTCTGCTATCTCCTGTAACAATAAAAGGTAACATTATACCAAGTGTATCACCAGCATCCTCGTATGCTGAAACATATCCTGAAAGTAGAACCTTAGGATCCATTTTGATGTCAAGTTTTTCAAGAATCTTTGGTGTCTCGGTAACAATATCATCTACGACACATTCAATCCACGTAAGATTTCCAATAGAAATTGTTTGTGCAGCCTCATCAAGCGCAATACTTTCTTTCTTAAATGGAACTCCTTGTTCCTCAATGCCTGCTATACTAACTGTCTTGAGCATGCATGAGTGACTGAAATATCCAATATACACCTTTCAGCTCATGAAAATGGTTTCTTGATTTAAGATTTTTTCTTCCTTTTTTCTACTGCTCTTTTGAGTAATAATGAAAATATAGTTCCCGCAGGTATTCCAACTATTGTACCAATGCTAACATATGGTGCTATGAAAAAATCTCCTATCCATAATCCACCATCATTAGTAATCTCCAAGAAAGTTTTTGGACGAAGTAATAGTGGTACTGACGAAGAATCGGATTTTTCATCACCAAGATCATCAGTATAACTTACCATAACCTTGACAGGTATTGTATGCTCTGTAGAAATATTAGAAGGAGTAATCATTTCCGCCTTTATGTTAAATGGTGTTCCTTTTTCTAATAGTGAGATCGTATATGATGTGTCTCCCCTGAATTCAATATCTTGTGGCACAATTATTTGCACAGTCAAGTCATTGAGATCGATGTCCTGAGAAATTACACTTACCTCAAATGGGAATTCTGTATTTGAAAAGATTGATTCTGGCGTGGTTGTTTGAATCGTTACAACTGGTTCTTTTAGAACCATAATTGGCAACGCAATTGTAGTTTTGGTTGCAGGCATAGGATCAACGTTGTTACTAACTAGAACCTGAGAGTATGAAACGTTAAGAAAGTGTTTTCCTTCGTTTGTATTCTTGGAAACTTCATAATCAAGCGTTGTTCCAAACGAACTTGAAGTTGTCAGTTCTGGTATTTGATGAATTTCAGAGCCTAATGCTATAAAAGCTGAATCTGGATTTGTTATTGTAAATGAGATGTCTTGCTTATTTTCCCAACCATTGTTCTCTAAATGTATAGCAACTGAAAACGTTCTGCCAATCATTACTGATTCAGGATAAGTAATTTGTAAATCCATGCCACCTTCAAATGTTTCTGTCACATCTTCGGCATTCGCCATGGGCATAGGAATACCAAAACTGGATAGAATCAAAACAAACACCGGCAGGAGTTTCAAGATGTCCATTACTCATTTTTGTTTATTTTCTAATAGAATGTTTCCATCCTTTGATAGTATATGCAAACTTAAGTAAGCCTGCAGATTGATTTTCAGTATGAGTTGCTCTGGTGAAGTTGTCGAAAAAGAACCAGAATTAATTCAAATCAGGTCTTCTATCGTAAAACAACTCAAGAAGGCAAAGTATGGCGTAGCTGATCATTCCACCGTGGGATTATGCCATTGGACAAAAAAATCATTTAGAGGTGAAGGGACATGTTACAAACACAAGTTTTATGGAATTAGTACGCATAGTTGTATGGAATTTTCTCCTGCTGGAATGTATTGTGAGAATAGATGTGTATACTGCTGGCGTCCAATGGAATTTTATGACTCGATGGAAATGCAACCGCAAAATGTTGCCGAACCAGAAGATATTATGACCAAATTGATGGCAGAGAGAAAAAAATTGATCATGGGGCATTATGGTGATCCTAATCAAGACAAAAAGAAATTGGATGAATCGTTACTTCCAAACCATTATGCAATTTCACTATCTGGGGAACCAACAATGTATCCAAAATTACCAGAACTTATCAAATATTTGAAATCCCTTGAAGCAACAAAATCAATTTTTTTGGTCACAAATGGTCAGGAACCAGATATGATACAAAAACTTGAAGATGAAGATGCACTCCCAACTCAGCTTTATCTTTCAACCAATGCTGCAGATTACCAGTCTTTTTTGAAAATCAACAGACCTAGATATGATGATTCTTGGGAAAGATGGAATAGAACACTAAAAATGTTATCAACTCTTGGCACTAGGACAGTTCTTCGAATTACTTTGATTAGAGGTTATAATGATGATGAAGGAATGATTCCCGCTTTTGTATCACTCTTACAAAAATCAAATGTTCATTTTGTTGAGATAAAATCATACATGCATATAGGAAGATCAACTAATAGACTCGAACATTCAGATATGCTGGAAATGGATGAGGTCAGAAGTTTTGCAGATAAACTAGTTCAAGAAAATAATGCCTTTACAGTTATGGATGAAAGTGAAATATCAAGAATAGTGATATTACAAAATAAAAAACGATTCATAGATCGTTTCATTCCCGCTTACTGTTGAACCAACTGGCAAATTTTTTCAGAGATTCATATCTATGAGAAAGCTTGTTTTTGTCAGCTAATTCTGCATAGGTTTTGGTTTGATTTTCTGGAATAAAGATTGGATCATAACCCCAACCTCCATCTTGAATATTTTTCGAAATTGTTCCTGCCACACTAGATTCAAACAATATAGGTTCGTTACTAGAATCACAGAAAGCAATTATTGCTACAAATTGTGCATCTCTATTATCTCCTATCAGCTTTAAAATTCCATTATTTCCAATTGTGTTGAAAATATAGGATGAGTATGGACCTGGAAAACCAGATAACGAATCAATGAAGAGTCCATCATCCTCAACTATAACCGGTTTTTTACATTTTTCATATGCATTCTCTGCCTTTTGTAGTGCTATTTTGGATAACGAATTGTCTTGAATTTCTACTAATTCTGTTTGGAAAAAACCCAATTCTATATCAAATTCCACCAGAATTTTTTTCGCTTCTTCGTACTTGTGAGTGTTCGATGAAGCAAAAATCACATCATACGACTTTGGCATATCTCCCACGACTTTCAATTATCATAACTTTGTTTGTAATCTTGGAAAAACGTTCCTTGCCAACCGATGACTTGTATCCAGATAAGAAATTAGACCATGCTTTTTCGAAAACATCTGCATATGCACTATTCAGAATTTCTTTGAATAATCTTAGATCAACTGCATGATCGTCAGATTTGAGAGTTCTATTTGCAAGGCCAAAGTCAATTATGAAAATATTATTACCAGATTCAATAAAATTTGAGGTTGTCAAATCGCCATGCACAATTCCATTTTTATGCATAATGCCGACTAATTTGCCAATTTTTTTACAGATATTTACTAACTTGGTTTTTGACAGGTCGCCAACCAAAACACCATCAATTTTTTGCATTATAATATCACAGTTTTTTATATCAACGAAATGAATTAACGGTGTACGAATTCCAAATTCTTTTACTTCAGACATAATCTGAGATTCCCTTATGGTTCTCTGTTTTCTAAGACGGTAATCAAGAGATGAATTACGATAGTCTTTCTTCTTTCTTGATTTTAAAATAGCCTCTTTATCATTCCAAGTGGTAAGATAAAGGTCGCCTTCGGCTCCCTTTCTAATTAATTTCATTAATATTATATTCAATGATTAACAGATTAAAATCTATCATGGATCCGGATGAAAAGAGAGTTAGACAAGAGGATTGCAATGAGGATGCTATGGGAATTGGAATTTTAACCCTTACAAACAAAAGAGTTGCGTTTGATAAAAAACACGCCAGAGTCATGGATTTTTCAGGCTCAATAGGTGACACAATATTAGATGTACCGCTAGAAAATATTACAAAAGTTTGGAAAGAAGGCTTATTGATGAAAAAGGTATGTTTTACCGCAAAAACAAATGATGGTGAAAAGACATACAAGTTTGGTGTATTTAGCAACGGAAGCTGGCGAAAAACATTTGAAAAGACTCTGGAAAACTTTTTAGAGAGTAAAAAATAGAATTGTGAATAGGTGAAAAAATGAGTGATGAAGAAGATGATAATATTTTAGTTGAGACAGAAGATTTTCTCTCGGGGTATGATGGTGAAGTTGTTTGGATTGAATTTATTGAAGATGGGGTAACAAAAGTAATTAACAAAGAAGATTTTCGTGACTTTTGCAAGTTTATATCGCAAACTCATGATGAATTTATCCGAGCAGAAGATGAAGAGGATTAGAATAATCTAATAAGTAATTTCTACCGTATCAAGTCTCCAAGATTGTTTAACGAAAGTATCTTCCAGTTTAGCTCCTTTTTTCACGGAAGCTTCAAGCAATCCTTGCCAAGCAATTTGAGACCCACAATCACCAGCAAATTTTTGTGGAACCACAAAGAACTTGCATTTTTGCCTTTTGCATACACTTTGCAGCATAGCTGACAATCTTTTGTTTGCTGCAACTCCACCAACTATCATCAGCTCCTTTTTTTTGGTAAAAGCCAAGGCACGCTCTGTAGCTTCACAAATCATTGCAAATGCAGTTTCTTGAAGTGAATAACATGCATCATTCACACCTTGTTTTGCAACATCTTTTGTAGCTGAAAGAAGTCCTGAAAATGATACATCGTTTCCTTGTACAGAATAAGGGAGTGGTATATAGTTAGATTTCTTTTCGGCAAGCTCCTCAATTTTTTTTCCGCAGGGAGATGCAAATCCAATAGACCTTCCAAATTGGTCTAGTAGTTGCCCCAAAGTAATATCTAATGTCTCACCAAAAACCCTCCATTTTTTATTCAAAAAAGCTAGTAACATAGTATGTCCACCAGATACTAGCAAAACTAAGGGATTTTTTGCTCCCGTCAGCATTTTTCCCAGTTCGATATGACCAAGAGCATGGTTTACGGGAAAAATTGGGATTTCATAATAAGATGCAAGTGCTCTGGATACTACCGCGCCAACACGTAGACATGGTCCAAGCCCAGGACCGGCAGCATATGAGATTATGTCAAGGTCGGTTACAGGCACATTTGCTTTCTGTAGTGCTTCAACTAATGCTATAGTGCTATTTTCAACATGATGCCTAGATGCCTCTCTTGGATGAATCCCCTCACCGTCAGGTGGACCATAAATTTTACGAACGTCTGAAAGAATTTCACCACGTTTTCCCTTTCTTTCAAGTACAGCACATGAAAATGTATGTGCTGTACTTTCAACTCCAAGACATTTCATGCTATCTTCTGCTTAAACTTGACACAATTTTAATCACATCACCATTTTTTAACTGATGATCAGCGCCTATTCTTTGCTTAGTTTTGGCATCTATAGCATGTAGAAATCCTTTTGCGATATCCTGATGTATGGTTTCTGCAAGGTCTTTTGCAGTTGCATTTTCAGGTAAGAGTTTAGCATCCGGAAGTACTTGACCATCTTTGTTTGATAGTTTTGTCTCATCTTCAACAGGAAATACAACGATTAGTTTCAGAACCTTGAATGCCGCAGAATTTAAGACTGTTTCAATTCCAGTGGAGTTTAATTTTGTCAAAAGATTTTCTACAAGACTTAATGCATTCTTTTGTTGTGGAGATATATCCACATTTTTGTTTATTACAAACTTTTCATTTCCTGGAATATAATCAATCAAGTTTGCTTTGGCAGCTTTTTTTAATATTAACTCAGTTTCCGCACTGCAATTTACAATTTCACGGTTTTTGTGTATTTCGTTTGTAATATCCAAATCCTTACACAGATCAGCCTTATTTGCAGCGATTATCATTGGCTTTGTCTTTTTCCTTAACATTTGTGCAAATTTAGTTATGTCAGAATCATCCCATTCAGTGGGTTTTTTATTTAGCAGACCTAAACTTTGTAAAACTTCATGAACATCATTATTTTTAACTCCAAGACCGCTAAAACGAGTTGTAATTTCATCCGCTAATTTTGTCGATTGTTTTTCTATGTCTCGGGAGAGTTTTTGCCATTCACGTCCCAGTATTTGTTTAAACCAATAGTCAAACTCTTCCTCAACAAACTTGATATCTTCTCTAGGATCATGTGTTCCCACGCTTACATGCTGACCCTGTATGTCAGTTGACCCCGAGATGTCTACAACATGGATTAACATATCCGCCTGTCTAGCATCATCTAGAAATTGATTACCTAATCCCTTGCCTTCATGTGCTCCGGGAACAAGACCAGCAACATCAATGAGTTTGATGGGTATGAACCTAATCCCAGATATGCATAAAGGATTGCTGTGATTTATTTTAAAATGCTTACAAGCACATGTAGTGCTAACATATGCAATTCCAACGTTAGGCTGAATGGTTGTAAATGGAAAGTCTCCTATCTGAGCATTGAAGTCTTCAGTTGCTGCTGAAAAAAATGTTGATTTGCCAACATTGGCTTTGCCAAGAAGGCCAATTTGCATATCATAGAATTGATGTTTATACATATTAGTATTACAGAAATTTTTAACCGAGCACTTTTGAATATACTTGTGTTAGTTTTAACAGGAAATCCTGGTGTGGGAAAACATACAGTATCTAGAAAACTTGCTGAAATTCTAGGCTATGAAATTGTTGATGTTAACAAAGAAGCTGTGAAAGTGGGGACAGCAAAACAAAATGATTCTATTGATGTAGATGTTGAGAAAACGAAAAAAATGCTAAAAGAAAAAATTTCAGAGAAATCATTAATTGTTGGACATTTAGCACCGTTTGTAGTTTCGAAGGAATTGATTTCGATGGCGATTGTTCTTAGAAAGAACCCTTATGATCTTATTCAGATTTATGAAAAAAGAAATTATTCTGATAGTAAAAAAAATGATAATCTTGGAAGTGAGATTTTAGGTGTTATTGCTTATGATTCAATTGAAAAATTTGGTGAAGAAAAAACGTTTCAAATCAATACAACATCTCTTACAGTTGAAGAAATTACGAAAAAAATCGAGGGTATTATTAATGGAACTTCCAAGGGAGATGCAGTAGATTGGTTAGCAGATATAACTAAAAAAAATGATTTAAGAAAATTTTTCCCAGACTAATTTAATATAGAACAATTTAAAATTGTTATAGAATGTTTGAGATAAAAAAAAGTGATCTGGCAGGCAGAATAGGTATTTTGCATTCCAATCATGGTAAGATTGAAACGCCTGCTTACGTTCCAGTGATTCATCCTGTAAAGCAAATAATCCCTACTAAAAAAATTAAGGAGATTGGTTTTGATCTTGTAATTACTAACGCCTATATCACAATGAAAAATTTTGGACAAGATGCAGTTAAAAGAGGAATTCATAACATAATCGATTTTGATGGTGCTGTTATGACGGATTCGGGGGGATATCAAGTATTAGAATATGGTGATGTGGATGTTGCGCCTGCTGACATGGCTGAATTCGAAAAAGGAATAATGACAGACTTTGCAATACCTTTAGACAAACCTACTGGTTATGGTCTCAGTAAAAAGAAGGCAAAATCATATGTTAACCAAACTCTAGATGTTTCAAAAAAAACACTTGAGAATAGTGTCAATAATGGTCAGGTTTGGATTGGCCCAATTCAAGGTGGGGAACATCAAGAATTAGTAAAAAATTCTACCAAGAATCTTGTAAAACAAGGTTTTTCAATGCTAGCACTTGGCAGTCCTGTTGAATTTATGGAGTCGTACGAGTATGCGCTCCTAGCATCAATGATAATAACTGCTAAAAAAGAGATACCTGATGCAATTCCATTACACCTTTTTGGAGCTGGTCATCCCTTGACAATTCCTCTTGCTGTAGCACTTGGATGTGACACTTTTGATTCAGCATCATACGTACTTTATGCTAAACATGATAGATACATGGAAGAAGACAAAACAAGTCACCTTGCAGATATTAGATATTTTTCATGCACATGTGAAGTATGTAGAAAATTTAGCCCAAAGGAAATACTCTCATTAGAATCTGAAGAAAAGATAGGTAAAATAGCTCTTCATAATTTGTTTGCCATTAAGGCTGAAGTAGATCGAGTCAAGGAATCAATCAATCAGGGAAGACTTTGGGAATATGTAATGAAGAAAATGCGAGCACACCCAAAGCTGTTTGAGGCAATCGATATTTTCATTAAAAATTCTAGCCACTTTGTAAATACTACGCCAAAATTCAAGGAAAGATCCATATTTCTGTTTTCAAAAGAGGACCAATATAGACCAGAAATACTTGCATTCAAAAATACCGTAGAAAAGTTCAAAACCAAGAAAAAGATCGCAGTTCTAACTAAAAATACAGATATCAAACCAGCTTATCTAACAAATGAATATTCGATTCTTAGGGAAAAGTTCAAGGATTCCGAATCCATCCAGTTTTGCTTTTATAATCCATTTCTTGGGATAATACCTTTGGAGATCTCAGATATGTATCCAGCATCCCACTATGAGATGCCAAGGAAAGAATTCGCGCCAGAAGATTTTCCAACGTTTAAAAAAAATTGGAATGCTTTCTTTTTGAAAAATAATTTTGATGTTTTACACGTATCAAAAAATGATGATTTTCTCAAGTCGTTTGTAAAGTTGTTACCAAAAGGTACAGCAAGAAAATTTTTCTAAAAATAAAATAATAAAAAAAGGTTAAAAAAGATACAGCTTATAGTGCTGCGTCTTCTGCCCATCCTTTAACGAATACACCGTTCTTGTGAAGAGGTACAGGTTGTCCTGCAGTATAGTTCATTGGTCTCATCCAAAAGATTGACTTTGTTGGGCATACACCAATGCATGCGCCATCAGAGATACATCTCTCTGGATAAAATACAAATGCTTTTCCTCTCTTCCAACCTTCTACAGGTTTTACACGGAGTACATCTGGGCCAAGAGTTGTACAGATTTCTACACATAGTGCACATCCAATACATCTCTGCTCATCTACGTCTGGTAAAATTGCTATTGGCATTTCTTATTCATATTAAAACTTCATTTTTGCTATTTAAACCATCACCGAAAATCATAACACGGTTATGTTAGAACTTGATCGGTTAGACATAACTACAGTTAAATAAAAAAACAAAAAGAATACGTGAATTTCACGTTTATTTTCGCATTGCTTCTATTTGACCAGAGGTTACCCAGTCCAATAACTCGGCTGAGGATGGATTTAGATCTGCTTTTTTGTCCATCAGATTTTTCACCCAAATCCAGTTTACCTGGTTTAATAGTGGTTTGTTAGCCTCATCACCTGCGCGAACCTTTGCTACAAGTGCTTTATCTTGTGTGGCTTCCCATTCTGCATAAGTTCTTCCCATGTTTGATCTGATCTTAGCTAGCACTAATTAAAGGTTGGGCTGATTTTCCAGATCGTAATTTCATCATCTATGTTAAGAAGACTTTAAGGTGCAAGTTCAGAATTTTGAGCGTGAAGATAAAAGTTTTGGGTGCAGCTGGTGAAGTTGGTAGATCAGGATTTCTTGTGAATTGTGATGGCACAAATTTACTTTTGGATTATGGTGTTATGTTTAGTAGAAAACGTAATGAGCCTCCTCTATATCCACTCCATGTTAAACCAAAAGATGTAGATGCTACAGTAATCACTCATGCTCATTTGGATCACTCTGGATGTGTTCCAGCTTTGTTTAATGGGGGTAATACTAGCGTCTACTGTACATCCCCAACCCTTGATCTAAGTATGCTACTGATTGAAGATATGCTGAAGATTGAAAAAAACAAGCACTCATTTCATAATGGTCATGTTAACAACATGCTCAGAAATTCCAAGGAGATTAGATTTAAGGAACCTGTAAAGGTTGGAAATGCCACATTCGAATTACGATCTTCTGGTCATGTAATAGGCGGTAGCACAGTACTTGTAGAAGCTAATGACAAACGACTGTTTTACACGGGAGACATTAATCCCAACGGTTCAAGGATGTTACCCAAAGCAGATTTTGACATAGGAGATATAGACATCTTGATCACAGAAAGTACCTATTCGCAAACCGATCAAATGCCACGAAAGGAATCAGAAAATGGTTTAATTGAATTTGCAAATGAAGTTATGGATAGAAAAGGAATATTATTCATTCCTTCATTTTCTGTTGAAAGATCGCAAGAGATTGCGTGCGTGTTGAAGAATGCAAATTTCAAATATCCGGTGGTTATGGATGGTATGGCATTAAAGGTAAACGATATCATGTTTCGCTATCCTGAATATCTAAAAGACGTAAACATATTTTCCGATGCAATCAATGATGCCTTTTTGATAAGAGATCATGGCGATAGAAAAAAGGCAATTTCAGAACCTTGCGTTGTAATTTCTCCTGCTGGTATGCTGGTAGGTGGAAACGCTGTATTTTACATGCAAGAGATTGCCTCTAATGATAAGAATGGAGTTGCAATGGTTTCATATCAAGCAGAAGGTACACCAGGGAAAAAAATGTTAGAGACAGGGAAGATTTCTACTCGCGGGAAAGATATGAAAGTAAAAGCCACTGTAAGACAATTTCAATTTTCCGGTCATGGAGATAGGACTGCACTCTTTGATATGATAAAAAACATCAAAGGAGATCCTAAAGTATTAACTGTACATGGCGATGAAAATTCTTGCACAAAATTTGCAGAAGAGATTAAAGAAAAGTTTGGCCTTGATGCGCATGCACCAAAACTTGGCGAAGAGATAGCCGTGTAATATGCCTGATCTTCGTACCGATATCAATATACACGAAACTATCAACAGCGGTCAGATTTTCTTGTGGGAAAATTATGGAAATGAATGGTTTGTAATTGATGGTCATGATGTAATTATGGCAAAGCAGAAACCATTTGAAATTACAACATTTTCAAAAAAACCAAAAAATTTTTTTCGAGAAGATGATAACTATGGAAAAATACTAAAAAACATTACAAAGGATAAAATTGTAAAAAAGGCGAGTAAGTACTATCCAGGACTACGTGTTACAAGACAAGATCCTTTTCAATGCTGTATTTCGTTTATTGTTTCAGCAAATTCAAATATACCAAATATCAGAATGCGGCTCCAAAAATTATGTATAAAATTTGGTACTAAAGTTAGGTTCCAAAAAAGAGAGTTTTTCCTATTTCCCACACCCAAAATGCTTGCAAAGGCTACATTGCAAGATCTACAAGAATGTAAACTGGGATATAGATCAAAATATGTTTTAGACACATCTCGCCTCATTGCTTCAAGAGAGATTAATTTTGATGAGTTAAGAAAAGCCGAATATGAAAAATGCAAGGAATTGCTTTTAAAACTACCTGGAATTGGAGACAAGGTAGCGGATTGTGTTATGTTATTTTCTCTTGAAAAACTTGGAGCATTTCCTTTAGATACATGGATAGTAAAAATTCTACAAAAATATTATTCCGAGAACTTTCGTATGGATAAAAAAACTGTATCAAAAAGAGAATATGAAAATATCCACCAGGATGTTTTGAATCATTTTGGAAAGTATGCTGGCTATTCTCAACAATTTCTCTATAAAATGGAAAGGGATTTGAACAAAAAAAAGTGGCTATAAAACCCTTAATAAAGTAAAAATTTTTTTGATTCTTGGGCTCATAGCTCAGCTTGGATAGAGTGTTGGACTTCTAATCCAATGGTCAAGGGATCGAAGCCCTTTGGGCCCATTATTATCTTAACAAAATTATTTATTCCAACTAAATTATCCAACAACAATGAAATACATCAAACTTGTATTAGATAATCTAAACATAAAACCTAACTCTGAAATTAAGGGACATGTAACCGTAAACTATCCCGGTGCGTATGATGGTGTTGTTATTAATACTCTGATTATGGATTCAAACAAACTAATAGTTTACAAGTCATATAACAACGAAAAAATTTCCGATAATGTTTCACGACTTTTCATTAGTAAAGATGTAATGTCAGATAATAAAGCACAATTTACTGCAGTAATTGAATTTGAACCAGAACAGTCGCATGACGTAAAGTTTCGTGCCTCAATTATAGAACAACATAAGGAAGTAGAAAGTGATCAGCTGTTTGCAAAGTTTTCAGCCTAAAATCTAGCCTGTGACACTACAACCGTTCCAGTCATCCAAGGATGTGGATCACAATGGTATGCAATTGTTACTGGTATGTTTGGTGGTGCTTCTGTGAATAAGAATTCATATGTTTCTCCCGGTTTAATGACACCTGTAGAACCAAAGTCTCCACTATAACTATCAGTATAACGATGGTCGGGTGTGACTGTATGTGCAGTATCATCTACATTATCCCATATGACATGATTGTCAATGCTTAATTGTAAGTTGACTAGTTTTGGTACAAAATTGTCCTGCTGGTCAGCACTTGCAGATCCTAAAATCATTTCAATGATGGTGGATTTGACAGGATGTAAAACATGCTCATCAACATCTGGTGTTGCAAGCTGCTCTGGCAGCCAATACATTTGGTAGTAACCAATTCCTATTGATGCTGCAACCAAAAGCGTAATCAGACCTACTCCATACTGACTACCTGAAACTGTACTCATGGTTTTTCCTCAGACGTTTTTGGTAATACATCCGTTTGTGGTAATGATTCTTGTGAAGTTTCTATCTGCTTAGTAGTAGGAAGTTTTGGTGGTTTTGGTATGTTTTTTGATTGAGCCATAGCATATCGGTAAAGATGGAAGAATCCAGCAAATGTAATCAATATGACGCCAGTTATCCACAGATTAACGTTGTTCATGCCAGACAAGAACGCGTTGTATGCAGCAATGTTAAGGAAGACTTGGAAGGCAAGCAAGGCAACTAGCATCCAGTTTGTCCATTTTACTGATAGATTTATTCCTGATACCTTCTTTGGTCCATTTGCCTTGGCGAGCTTTGCTTTCCTCTCCGCATCCTTTGCAAGATGAATCATCATTAGTGTGAATCCAAAGCTAAGTGGCACAAGCAGTATCATAACAAGATACAAGTTAATCGGATCAATTACCAGTCTTTCAACTAGTGGAATTGTGGTGTCTGGCGGAATGTAAAATCCCCAATATGTGGTTACCAATATCTGGGCAATTCCAGTAATACCAAATGCAGTAACCCAAGGACGGTCTTTCCATGAGAACTTTTTGTATCTGTCTAAAAATGGTGTAAGTAATAACACACCAATGAACAGTGCTGGCCACAGCACTCCTGTAAGAAACTTATCATATTGTGTCCTCAAAAATGCATAAAGTCCAGTTAGATACCATTCCGGAACAGTAATTCCAGGAGGAACAGTTGGTTCAAACTTGAAACCCAAGTCGACAGGAAATACACCTCCAGCCAAACACATCGCACCACATATTGCCATAACCATTGGTACATCAAACACCAAGAATCTTGGGAAATGAACAGCCATCAATCCGAGCATGACGATGGGTAAAATGAAAACATGCTGTGCATAGAACCGAAGCACAAAGTCATGGAAACCAGCACCAAACGCCAGTTCACGAATCATGGGTCCAGCTATAGGTATCGAGTTGGTAAGCGATGCTGCAATGCTGATTGCAAGCTCAGCTCTTTCACTGAAGATTATATCATATCCAGTAAATGCTTCTAGAATTGTCACAGTACCAAGTATGACACCTGTTACCCACAAAATTTCATTTCTTATTTTGTATCTTCCACTAAAGTATTGGTAATACATGTGAAGAATGGCCAACATTACCATTGCGTTTGAGCCATGATAATGGAGATTTCTAATATGAAATCCAAATGGCACGTCGTTGTTGATGAACGCAACGCTGTCCCATGACCTTGTCATGATTGGTTCGTAATAGAACATTAGTAATGCGCCCGTTACGCCCAGAGTAATGAACATGATGAATGTGAGCATTCCCAAAAATCCAAACGGACTTACAAACCGTGATGGAAATGAAAACTTTATTGCAGTAAAGATTGTTCGATCTAACTCATTCCAAATCCAATAAATGAACGTGAGTAAACCGTTCTGTCTCTCAAGCGAAACGGCCATATCCTACAACTCCATTTGCGTTAACACCCCACGTTGGAGGAGAAATGAACATAAATCCATCAGAATCAGCCTCAAAGTTAAGTTGAGCAAGTGTGTTTGAAGGAGCTGATTGTACTGATGCAGGTCCTATGAAAGCAGTGCCTGTCTTAACATCATACATACTTCCATGACATGGACACTCCCCTCTCATTCGTCCTTCGTCTGGCCAATACTTCCACAAACACCATAAATGAAGACACACCATACTGTACGCCCTAAATGAAGATACATCCTTTCTTCCTCCACCGAATTTTTCAGGAAGTCGGATAAACTGCCATTTTCTAAAAGCCTCCTCATTCAGAACTTCATCCGCTGTTTCTGGATAAGTGATAACTTCAGCATGATTTACTGGAAAAGTGTTAAGATTAGCCTGCGTTCCATCAGGCAATATTACAGGTACTTTTGTAAGAGTTACAGATGATGGGTTGGGCATAAATTTGCCCCAAGGAACAAAAGGTGCAAAAGCCACAGATGTTCCCGCAGCACCCATAAGCTTGAGAAAATCTCTTCTGGACATTCCGCCAGGCCCTTTTTCCTGCTCAGACATTCAAGCTCACGTATCGCCAGAATAGTTATAAATCTTCTTTCAAAATTTTATTTTCTGTAGAAGTTTTTCTAATTTTCTTGAAAATAATTGGGATCACAATTGCCGCAGCAATAATAGCAGTAATTATAATTAACAAGCTATTTTCAGAAACTTGCTCATTTTCTCTGGAAATAGCAGGTGGTTCTTGAACAAATGTATGATCAACATTAAATGATATGATCTTTGTCTGTTCGTTTTCAGCAAGATCTACAGCCATAATCTCCAGATCATATACTCCGTCATCAATTTTAGTTACATTAAATGAATGAGATGTCACGTCCTCCAGGGATTCGCCATCAGGCAATAAAATGGTAACAGCCCCAACCTCAGCCAAATTTTCATCCTTTACTTTTATATCAATATTTAGCGAGTGCGATACTGTTGTCCCATTTATTGGTGATTTCACCAAGATTTCTGGGGGGGTGTTATCAACAGTAAATGAAAATGTCTTTTCGGCATCATTGCCAACTATGTCGCTTGCACGTATTCTCAAGTCATGCTTCCCATCAGGCAGCATTCCAAATTTTAAAGGTAATTGTTCTTGTTCGCGTTCTTCCCCATCAAGATAATACTTTGCAAAATCAGGATTTTTCTCAATTATCTTTGGTAGTATGTCAAATGTCTTGTTTATGAGTTCTGGAACTTCGAATATTATTTCAGGGGACTTTTCATCAGGCACAATCGTAGTAAACTTTGCGGCAAGTGAGATAGGCTCTGTTACTGATGTACCGTCAAATAGGGTGGAATGGACAAGTAGTGTATGTATTCCAGTCTGGTTGATTGGCGCAAACAGCACAGTGGACGTATTGTCTTTGTTTTTTAGAGGATAGAATGTACCACCCTGACTAAATGCTGATGTACCAAGCCAATCGCTGGTTGGCCAGCCCATAAACTCACCAAATACTCCAGGCGGAAAATTTGTCTGGATGATTTTTCCTTGGGGGTCAATCATAAACACGGTAAAGTTTGTGTTATCATTTTCCCACTCAAAGTCTATGGTGGCAGAGTTTATCGTATTATCCTGTATATCAAAATAATATTGTCTCCAGTCACCAGCCGTGTATCGGCTTGTCATATCAAAGGCACCCTTTACAAAACCATTACCATACAAGGCATCACCTGCAGAACCAGAAATCACAGTTTGCTTTGCATCTTTCTTAACCGTTTCTAGTACACCATATGAAACAGGTGCATTAATTTTGTGATATTTTCCTTCAAAACTTAAAAATCCTTGATAAACACCCGTCTGTCTGTCAGATGGTACTGAAAGTGTAACACGTACATCAGTGAAGTCATTAGCAAAAATTGTAAGTTCATCGTCAACCAATGCGCCTGACACAGTGATATCATCCCATAAAACATTTTGATAATAACTTGTGGAAAGAGTGTAATCCATTGATGTCGAGTTTTGGTTGGTGTTTCCTTTCCAGAAAGAATATTTCGTTGGCACAGGATACACTCCGATAACCGGTTCATTTTCAAATTTTTCTAAGGGGTTGGATATACGAATCTCCTGAACTGTTCCCCAAGAACCGCCCCTGCTTACCATCGACAACTCGTCACTTGAAATTTCATCATCTGTGTTTTTGTCTTCCCAATCATAAACATACAAAGAGGAAATTTTCAAGTCGTCGGCATAAGTTGTGTCCGTCTGATTCATGAAAGTATTGAATGGAAAGTGAAGGTTCAGTATCATGAGCGAAGAGTCTGGATGGATTATACTAGTTCCATTAGCAATTCTATGCTCTGCTGGAATTTCACCTAGTTTGATGTAATTTGGTCTATATGTTTCTGGTTCATTTAAAATTTGGTCTTGCAGATGAGGCTCAGTGACTCCGCTCATTTGTAGTGTCCCAATTAGCTTTAGAGTTTCTGGTTTGATTTTAACATTAATTGTATAGTTATTTGGATTTTCAATTGTATAAGTAGTGGTAGATTCTTCCCCAGGATTCAATCTTCCGCCATACCAACTTGTTATGGGGAATGTCTTGTCGGAAAGACCAAATTCATCAATACCAAATAAATCTGAATTAAATGATGATGAGGAAATGTCAATCACTTCTTTTATGTTTGAAAATGTTGCATCGTTATGCACCATAAATTTGCCGCCATGTCCATTCACTATCCTTACAGCATCTAGCGCATTTACTAATCCTGCACCCTGTGTCAACGGATCGTTGCGCAGATCGTCCGCAGATGACATCAACATGTTTCGAATCACAAACGGATCATAGCTCACTGATTTCTCTTTCAAACTTTCAACCAAGAGAGCTGCACTCCCAGCAGCAATTGGTGCAGACATGCTGGTACCACCAAAAATACCAAATGGCTCCCTAGGCTCGCCATCTTTCGCCAAATATTTTGTTATGGTTGATGGAACGAAGCTATATGCTCCAACACTCATTAAATCCGGCTTGGGGTCGCCAATTACTCCTGGACCTCTGGCTGAAAAATCAACAACATGATCTGAATGATCAGTTGTGTTACCAAATCGTGGCTGGTCTTTGAATGGACCATATCCAACAAAATCGTTACTTGTTACCGCACCAACTGAGATACCAAACGATGAGATGCCTGGCATGCCCATAGTGCCATATCCATGTCCATTGTTCCCAGCACTTGATATTATTGTTGTACCTGTATAATTTTGATGAAGTGATTGTGGTATGACCAGTGCGTTAAGGATGTGTGATGAGATGTCCAGACCTGGGGCATACTCTAGGCTTGGAAAATTGCTAACACCCCAGCTGTTTGAAATAATATCTGTTTTCGGCTCTCCTGTGTATACCCACTTGCTTTCCTCGTTTTCAAACCCGGCAGTCCACATCCATCCATAAAATACATCACCAAACCACAACGACTTTACCGGAAGTATGCTGACGTCGGGAGCAATACCTAGGATTGTAGATTTTCTGGTATCATTGTAGATATTATACTCCATTTTTCCCTTTGATGCAATGATCGCAGAAGTGGCAGTGCCATGTCCGTAAAAATCGTTCATCACCCCAAAGTAATTGCCATTCTTATCCATTGCATGGAGCAAAGTTCCGTTAACTGCACCCATCTTATCGTCAATTTCTGCCTTGTCTGAAATAACTCCGTATATGTCAACTACTCTTGCACCTACTGTTCCTGCAGAATAATCGTCGATTCCGTCACCATCTGAATCATAAACCAGGAATTCGTTTCCGCTACCAATGGTAATCGACGTCTCGTCAGTAAAATCAAAGTCATAATCTGGTCTAGATTGCTCTTTCTTCGTAAAGTCCATCCAAGAAGTTGACATGTCCGGCGTAATGGTGTCATATACTCCTGCTTGATTTGGATCAGTTACTAAAACAACCAGAACCTGAAGTTGACCAACATGAGAAGCAAGAATTGCACCAAGATGGTAAATCCCACTTTTGGATGGAATAAAGTTTTTTTGCCCTGTTCCAATTTTCATGTCACCTGTTATCTGACCAGTGAGAACATAGCTGTTGCCATAGTACGGAAAAAAAGAATTGTACATAGAAATTGTACCATTTTTTCCCAATGTATTCAAAAATACACCGTCCTTTGATTCGTACACGTTAGAGGTTGAATTTAATTGTAGAATGGAAGTTTTTGTGAAATTGTATATCTTACCATACTTTATGTTTGCAGCAAATGTTGCATTTGTAAGAACCAATCCCTGTCCGTCGGCATCAAGCATTATGGGATTGTTATCGTCGTCTCGTGCTAGTGATTCCATGATGTCGGGATTTGAAAAGTCAACTCCAGTATCCACAACTGCAACAGTTACTCCTTTGCCAGTCACATCATAGAGTTTATGAACCTGTTCTGAATTTGCGATGTTTCCAAATTTAGATATTTTAGTAATTGCGTTTGTTGAAACGTACTTGGAGTGAAAATCTAAGGGCAAGTCCTCAATTACATAGTATCCCTTTGACTTTAGTTTAGATGCCTCATTTTCGGTTAAGATCCCAACCGAGAAAAATCCCTTGTCCGAGTCAATTCCGTATGCAATATTTTTTGTATCAGTAAATGCACTGTTTAACGAGCCCGAACCATAAACCAGATATCTTTTTGCCAGGTTTTCCTGATGAGACAAATCCATTGAGATGATGTCTGATGTTCTTTCGATGTCAAAATTTGAAAGTATGGGAACTTCAGCTCCCTCAATAAAGCCATAAGAGCTTTGCTGAAATAAAATCAGTAAAAAAAATACCGACAAAAAAAGAGCCAGTTTTGGCATAATTAAAAATTCCTTGGTCGTTTATTATAATTATCTTCTTCTAGCAATTATTGAAATCTGTAGGGCAAGTATGACTGCAATAGCACCCATTATTGGAAACAATAACGAATTTACCTGTAACGACGCCTCCTCTATATTATCCACTGCTGACGACATGGAAGATACACTAGCATCAATAGTTTCTACGCTGTCCCGTAGTTTGGTACTAGCGTCTTCCAGGGTGGAACCAAATCCATGTATGTCGGTTTGCAGTACACCAAGTTCATCCGATGCAGTAATTAACACATCATTAAGAGTTGCAACCTGCCTGGATATTCCAGCTATGTCCTGTCCCAGAACAAGAGTGGCGGCAGAACCATGGGACTGCGTTCCTTGAGAAAATGCTACCATATGGAAGATGTAAGTACCTTCAATTCTAGGAGTGTATTCAACAAAGTAAAGCCCCTCATGTAGCATCTCAATTGACATTGCAAGGCTTTGCACTTTTCCGTCTGGAGAATGTATGTGCGATGATGACAATACTTTCTTTGCATCACCGCTCACCAAAAGACCATCACTTGTAACCTGTACAAACACACGGAAAGGTCGATCTGCCGCTGCCATCTCAGGTGCAAATACCTGTGTAGTGATTTTGCGTTCTATGGGTACCAATTCAAGTTCTGTAGATGATGCAAACTTTATGTCAATTTTTTGTCTTTCACCGGTATTTGTTATTACCTCAACTGTGTAAGTGCCAAATGGATATTTTGTTGAGGAAGATGGCCAGTCCAGCATCTTATGGCTGAACGAACCATCAGAGTTTGTTATAATCTGCTCAAACTCTGCAATGGTTCCATCTGGCGCAAATAAACGTAAAATCAGAGGTGAGTTTTCGGGTCCGGTACCATATACCAAAAGTGGATGCTGCGTAGAGTATATCTGCTGGTTCGTGTACACTTTCAGTTCTTCCGCAAACACCTGTGGTGAACTAACTGTAATTAGAATACTGAGAATAATGAAAATTAGAAATTTCAACGTTTATGTTAATTTAGCCTTATAGATATTGTTTCTGAACAAATTTTCTTTAATTTGAGCATCCGCTAGTTCTTGATTTTAAAAAAAAAGAAAGGGGGGGGTTAGAAAGTTTCTAGTCTTATACTACGTCTATACTTACAGATGTGGTTGGTGATAGCGCGGTTGGATTATCTACGCTCTCCCAGACAAACACTGTTGCAGTGTATGATCCGGAATCGCTAGGCGTCCATGACAATGCTGGACTCATTGATTGTCCTGCCGTCAAAGAACCTGTAATCCATGCTAATGACACCGTTACTCCGTCTCCATCCTGTACCTGTACTAAGTATGCGAATGCTTGATCACCGCTCTGTCCATTTGACACATCGGCTGCAATCTGCACTTGTTGACCAACTGATACTTCCGCTACCGAAGAGCCGAATGCGTCGACTACTCGTGCGTTAGCTGCAGGTGCTCTTTCAAGTGGTGGGAATGCAGTGCCTATTGTCAATGTGGATGCTACGGTCAAAGAATCGCTATCAGTATATGGTTCTGGTAGAGTTACGTCAGAATATTCAGCGGTTACTGTGTCGCCTTCAGAGACACGAAGATTTGAACCAGAAGTTGCATCGGTGGAGGTAAAGTATACCGTTCCTTCGAATACTCCTGTGTCTTCGTCAGTCTCGTTCAAGGTGAGTGTGAAACCACCATTATCTGAATCGGAGAATACTGCTGCTGTAAATGTATCAATAATTGCGCTGTTCGTGTTCTCATCTGGATCTGTTACAGTCAATACTGCAGAACCGCCTGCTGAGGCACTACTTGTGTCAAAGCCTGCTTCTGATATATTGAATGCAACTGATGCTGATGCAACAACTACTACCGCATCAGTGTACTCGTATGAAACGGATACACCGTCAGTTTGTCCAGCCATGATCAGGTCGTGTCCTGTACTTGAACTTGCGCTACAAGTAGAGGAATCGGCAGTAGCCTGTGGATTGTTGTTCGCTGTTGTTAGCGAATATCCTGTTAAAGCTACTTCCATCGTGAATACTCCTGTATCTGGGCCTGTTTCTGCTGCGACTGCGTATGTGCTACCGTTAGTACTTGTACACATCTTTCCAGCTCGGGATGTTACCTGAATTGGAAGAGCTGATGTACCGATTGTTTCTTCGGCTGCACTGTTGTTGTTGTGATCAGGGGCTGTGATTGTTATGTAGACAGTATCAGTCCAACCATAGAGTGCCTTGTCGAGTTCGACAATAGCACCAAAGTTGGAGATACTAAATGTAGTTTCTATGTCTGCTTTGTCACCAGCTACGTCTGATTCACCAGATAAGCCAGCGTCAACATATGTTAATGTCACACCTTCACCATACTCAGGATTTCCGCCACCGACGGTTAATTCTGGAATGGTTGTTACAGTCTGGAATACTCCAGTGTCACAACCAGTTTCCTCAAGAGATGATGGGTTTGATGTGAATGTTGATAACAGTACAGATGAATCGGCAGATGAATCCCATTCGATGAGAGTCATTGCATATGATTCACATGTTCCAGAGTCTAAGTTCAAGTCAGGATCGGTTACCGTAATAACCATATCGCTGCCCATTACATAGACATCCTTGTCCACTGAAAGTGTACCTGTTCTGAGATCAAATGTTGAAGAGTCATAGAATGTGCTTGTACTACCTGCACTGTCTGCTGTGTCTGTATATTCCACTGTGATAACGTCACCAGCTTGTACAGTTACTGTTCCGGCAGAGTATCCCATTGTTTCGGATATACTCAATGAAACTTCATACTCACTGCTACCTATAGTAATCTCACTAAGAGGTCCTAGTTCGATTGGATATGTACCTGCAACTGCGGAGAATCCTGATGCTCCACCGGCTGAAGCTATTGCTTGTGAGCCTGTAGAGTTGGTGTGTTTAACCAGGATTGTACCTGCATTGTAAGTAGTAGCGGTTGTAGTGAGTGTGTCATTTGTTTCATCAGCATCAGAAACCGTAATCCATGCGGTTACGTCACCTGCTTCGGTGTTACCACCTGCTGTTCCTGCACCACTGTATAGATCACCTGAAGTCCATGGGACTGGGTATACTGATCTATCAAATGCTACAGAACCAGAAGCTGAGGTTACTGTTGCTGTGTCATAATATTCTACTGCACTTCCACCTGCATCTTTGGCATCATAGTAAATTAGTTCCATATCTGAGCCTTTGAAATCAGGAACAGAGAATGTTCCGACAAAGACACCAGTGTTGTCACCAGTTTCAATGATTGTTATGTCAGCTGCAAATGGATATTGTACTGTGGTTGAACCACTTGATGTAATATTCATCTGGAATGTTGTAGAGCTGTTTTTGTAAGTATCACGTCCTGCACTGTCTGAGTTAAGGTCAGCATCGACTATTGTTATTGTTGCAATGTCTGCACTTCCATAAGTGTCTGCATCAAGGCTAATGTCTGCCGTGTGCGTAGATGTTTCTAGTTGTGCACCAATCTTGGTGGCAACTTGGAAAGAATCTGTATCGTTATACACGATACGCACAGAGTCACTGCCACTTACTGAGTCCATTAAGACTACAGAAAGTGCGTCACCCTTCACATATCCCAAAAGACCCTCAACTTCATGGTCGTTACCATCGTGTTCACCACTGATGGAACCACCTGATGTTGAGTTGGTCATGTTAATGTATTCTACAGTGCCCTCGAAGATACCAGTGCTGTCACCGGTCTCTACTGCCTCTAATCTGTACATACAGTTGTGGGTAAGTGAGCCATTATTTTGATCGAAGTTACAAAAGTCTGCATATATTGCATAGTCTGCTGTTGCTGACATATCATCACCAGCTGCGTGTGTAAGTTGGAATGCTACGGATGCATATGCTGTGTGTGCAGTTGATCCAGTTAATGAATCAGCTGAAACGTCACCGCTTAATACTGAACCATAGCCTGTTCCGCCTGCAAGGTCATAGACACCTGATTTACTGTTACCAGATGTTACTATGTCAATAGATCCTGCTTTCCAGTCAGTTGAGTTATCACCATCAGATGTTACATAGACTCCTACAGCTGTTGATGTAACTAAGTCAGCCGGAGCTGATACATCGTAGCTGAGAACTACAGTTCCAGGTAGATTGATTAATTCTGAAACTGTGTGTCCTGTTGTTACGTTAATCCATGTTGATGTTGCTGAACCCATACTACCTTGTTCTGATGAGTGAGTGATTCGTAATCGCTCACTGTTGTCTGTTACGTTATTGATAGCTATTGTATATGATGCTGCGCCTTGATCATCGTCACCAACACAAGCATCAACACAACCTCCAATACCAGCAGACTTTGTGACTGCTCCTGGTTGTAGGTTAGTACCTTCTACAAGTGTTAGACCACCAGTACCCATCTTGATAGTTGGGATTTTGACAGTTTCGTCACCTACGCTCAGCGTTTCTGCTGAGGTTGGGTTTCTGTTCTGATCTGGGTCATTTACTATGACAGTTGCTGCTGTGCCTGGAGACCAGTCACCGCCTGCATCAAGTGTGATTGTTGCGTCATTGTATGTGATAATCATGTCAACACTGTTGCCACCATAGCTGAACACTATTTTTGTGTCAGCGGCAGCTTCAGCAGATGTTTCAAATTGTGCTGCACCGTTAGCGTCAAATGATTCGAATACACCAGTGTTTGAACCGGTTTCAGTCATTGTAACAACGTCTACTGTGCCGTCACCAGCTGATAATACGCCTTCAGCGTCACTGGCCAATCGACAGTTTTCTGAACAGCCCATTTGACCGAGTATCGTTGAAGTTAGATCAGTGTTGGAACCGTTGTTAGCAAATGCAACGGCAGGTGTTGCTGCTGTCGCAGAGAGATCAAACTCCCAAATGTCTGTACCTGTTGGATCAATGTTTAGTGCTGGGTCAGTAAAGGTTAAGTGAACCTCGGCTCTGTCGCCTGGGTTTCTGTCAGCTAACTCGATACTTGTCGAAGAGTCAGTATTTCCATACGTAACGCTGATTGAGTCACCACCATAACTAACTACGTTGTCGTCATTGAATTCAATTGCAAGAATGTAAGGCCATGAGCCATATCCTGATGCATTAAGACCGTGTCCACGTTGACCCATATCGATAGTTGATGTACCGAGTGATGTGTCATCGTGATTACTTAGTGATGGTGCACCAGTTAGTACTGCTGCAGTCAAATCCTGACGTTCTGTAGTACCTGAATCTTTTACTGCAACCATACCGTCAGCGTCTAGACAGCTACCTTCATCATTGCCATCTCCACCTGCGTGGGTCCAGCCTGATGTGCCTTGTTCTAGTACTGCTACCCATGCTCCAACAAGATTTCCTGTTGCAGCTGGGACGATAAGATCAGTTGTTGATTCGTTGATACCTACGCCGGCAACACATTTGATACCAAATTCCATACCATATGAAACATTGATCAATGGATCGTCGACTAGTACTGATTGTGAATTGTCGACAATGTAAACATACCATTTTCCATTGACTGCTTGATTCATATCATAAGATTCGCTTCCGAAAGCAACGGAAGGTGTATCACTGATGTCTACTGTTGTATCACTGTAATCCGGATCGTTAACAACAATTTCTAAAACTGCTGCGCCCTGGATTTCTGTTGAACTTACGGTTAGTAAGCCTTCGGTTACTGACAAGTCGGATGCTGCCTCAGGCATAAAGCTTGGGACACCGATTGCCATACCGCCGGCGAACATAATCGCCATTATTGTAAGACTAGTTAATTTACGTCCTATTTCGTTTTTCATGTTATTGAAATTTCTTTGAAATTTTAGTATATAACACTAATGGACATCTTGTTCATTTTTACATATTTGCATGTACATTTTACAGATCGCGATCATAAATATTATAATTTTTAGATCATTTATTGAAATTATTACAAAATAGCTGTTATATCTATTAAATGTTTTTATGCTCTGTTATGATTGATTTTACGCCTAGGAGATCTTTATAAAGTGAGGTTGCCTCCTGCTCATCCTTTGGCCCAATCAATACGGCTGAACCACTTTTCATGAAACTGACAGAGAGGTCGGTTGTCCTCAAGGAGATACCAAGTTCACCTAAATTTTCTACATCGAACCCTCTTTCCTTAGCAATGGATGTAATGTCATTAACATTTAGTGCTACATGATACGTTGGTGTAACGGAAAATGTTCGTTTTCCTCTGTTTCGTCCGCACAATTCCTCAAGTATGAGCTCTTCTTTTGGTTTATCCTGCTTTTTACCAGAACCACAAACCGAACACTCTTGAACTCTAGAAACTTTTGTGAAATTAAAAATTAAATTTTCCAAATCAACGTGTAATACTTTATCCTTCAGACTTGGCGCCTTCCCTGTGATGATCTTTACAGCTTCAGAAACTTCTATGCCACCTATGATAGAAAGTATTGACGGATGCACACCCTCAATGCTACAGGTTGGCATAGAGTCTTCGTCAAGTGCAGGAAATAAACAGTGGTAACAAGCAGTTTCGTTAGGTAATATTGTAAATGATTGACCGGTAACACCTACTGCAGCACCAGTTACAAATGGAATTTTTTTTTCTATACAAGCTTTGTTAAGTGAATAACGCGCATTAACGCTGTCAAGTGCATCAACAACAACATCACAACCATCAACAACATCAAGTGCAGTGTAGTCATTAATTGAAACAGGTAACTCTTCTATAACTACATCCTGGTTAAGTTTACGTAATTTTTTTGCAGCAGTTTCCACTTTGACTTGACCAACATCATCTTCATTGAACATTGTTTGCCTATGAAGGTTTGATAACTCAATGACATCACGATCAACAATACGAATTTTTCCAACTCCCATTGCAGCAAGTCTTGTCACTATAGGATTACCCAAGCCACCAACACCAACAACACAAACGCTAGCTTGTTTTAATTTTAATTGTCCTTGATAACCAATTTCTTCCAACATTATCTGTCGAGAATATCTGTCCAATTCTTTTTCGGAAAGGTCAGACACCTCTTCCCCTATCCCACTGGATCCCCCTGCTACTGCAGGAAGTATTGATACTTCATCTCCATCGCTTAGTGTAGTGTCAAGTCCGGAAGAAAACTTTGCGTTCTTTCCATTGATGTAAATGTTGATCAATGATCTTGGTGTACCATCTTCATTCAAAACTCTGCGTTTAAAATCATCACCCATTGTTTCTGAAATTTTTGCAAATGCATCCTTTAGTGTGTCTGCATCAAGATTAGTTTTCTTTTCTCCCGCACCGCCGTTCAGAACAGAGGGAATTGTGAACGTGATATTCGTCAATTTACTTCACAACCGCTGAAATCTTTGCAACATCAGGCTGCATAACTTCCGGTCTTGATAGTACCTCCATGATAGATTCTGTTGCCTTTAATCCATTTCCAGTTACATAACAAACTGTGGTTTCATCTTTGTCAATCTGTCCGTCTTCAACCATTTTCTTTAGTACAGCTACTGATACACCGCCAGCTGGTTCCGTGAATATACCTTCTGTTTTTGCAAGTAATAAAATTGCATCAAGTGTTTCTTTGTTGTTTGATTCTTGTGCTATTCCGTTGTATTGCTTAAGCCTTTTTAGAACATAGCGGCCATCACCAGGATCACCAATTGCTAAACTTTTTGCTACAGTATCAGGGTTTTCTACCGGAATAACGTCAGTACTGTTATTCTTAAATGCGTCAACTATTGGTGCACAGCCATGTGGTTGTGCGCAATTCATGTGTATTTTTGATACTTTATCTACTAATGAAACAGTTTCCAGTTCCTCAAAGCCCTTACAAATTGCATTCAACATTGCACCACTTCCAGTTGGAACAACCAACTGATCAGGCACTTGCCAGTCTAATTGTTCAGCCACTTCATAAGCTAACGTCTTTGAACCTTCAACATAATAGGATCGCATGTTGATGTTTACAATACCAACACCTTTACTGTCACCTATCTGCGCAGCTATTCTATTAGCATCATCATAAGTTCCATCAACAGCTATGTAGTTTGCGCCATATGACAACGCCTGCGTAATCTTTGCGTGCTCAATGTCACTTGGTGCGAATATATAGCATGGGAAATTTCCTTTAGCTGCATGTGCAGCAGTAGCTGCCGCAAGATTTCCAGTGGATGCACATCCAACAGAGCTTAAACCAAACTCTTTTGCCTTTGAAATTGCAACGCCTGCTGGTCTGTCTTTGAATGAGAATGTTGGATTAACAGAATCATTTTTTATGTAAAGATTATTTAGACCAATCTCCTTGCCTAGTTTTTCTGCCTTGACAAGCGGTGTCATTCCAGCACTTATGCTAACAATGTTTGACTTGTCAATGATTGGAAGTAACTCAAAATATCTCCAGTAGGTTTGCTCACGATTTGTAAAGGTGTCTTTTGTTATAGGTGGAAAGTTATAATGAACATCTAACGGACCAAAGCACTCATCACAGATATACTTGAAAGTAGAATCATACTCCTTTTTGCATTCCCTACACCGTAGGAAGGTCTTGCTCATGCCAAACATTCGTAATAGTATTGATAAAATATCCTAATACTAAGTTAAGTAATACTTAACTTTTTAGAGAGTTATGGAAGCATGTTCTTTCGCCAGTATGACATGCTGGGCCTTCAGGCTCTACCATATAGATCAGCGAATCAGAATCACAATCAACCAAAACTTTCCTAACTTTCTGTGTGTTTCCTGATTCTTCGCCTTTCATCCATAGCTTCTTTCTGGATCTGCTCCAGAACCAAGAATTGCCAGTTGATAAAGTACGTTCAAGTGATTCCTTGTTTGAATACGCCAACGTTAGAACCTCGTTGGTGTTAGCATCCTGTACTATGACAGGAACTATACCGTCTCCCTTTGAAAAATCAATGTTGGAGATGTTTTGTTCCATAGTTTGTCATAAAACGTGTGTTTGTTAATCTTTACTATATCCTCACAGGAATTCCATTTTCCTTGATCAATTCCTTGACACGATTAACAGAATGTGTTTCGTAATGAAATATCGAGGCAGCTAAGGCTGCTTCTACATCAGTTTTTTTAAAAACATCAATCATATCTTCAGGTTTTCCACAGCCTCCTGATGCAACAACGGGAATAGAAACAGAGTTAACAATTTCTCTTGTCAAGTCAATGTCATATCCGTCTTTTGTTCCGTCCATATCTATGCTAGTTAGAAGTATTTCCCCTGCTCCCAATGATTCCATTTTTTTTATCCACTCAATTGCATCAATCCCAGTTTCTTTTTTACCACCGTATATGAAGACTTCAAACCAGAATTTTTTATCGCTATCCGCGAATACATTTTTTTGTCCAGCTACATTGTAGTTTCTCTTAACATCAACTGCAACAACAATACATTGTCTTCCAAAAAGTTCCATTAGTTCTGTAATAATTTGGGGATTTTTTACAGCACCCGTATTAATCGCAACCTTATCAGCACCACTAAGCAGTATATCCCTTGCATGCTGAAGTGTTTTAACTCCACCACCAACAGTAAATGGGATGTTGATTACTTTTGCAACCTTAGAAACTAGTGACTTTATTATTTCTCTATTCTCTTCTGAAGCAGTAATGTCAAGAAAGACAAGTTCATCTGCACCTTCATTGCTATATTTTTCAGCCAGTAAAACAGGATCACCTGCATCTTTAATTGATTTAAAATGTAGGCCTTTAACCACTCTGCCATTTGCTACATCAAGGCATGGTATTACTCTTTTAGTTAAAGTCATATCCCTTTTGCTTCCTCAATTGTAACCTGATTTTCATAGAGAGCTTTGCCCAATATTACTCCAAATGGATCCAGTTCCTTCACTTTAATTACATCATCAATATTGGAAATTCCTCCACTAACAATTAGGTTAACATTTTTGATTTGATTTACCATTTTTAGTGGTTCTAGGTCAGGTCCCTTTAGTGTACCATCCCTGACTATACTAGTCGATAAATATTCTGAAAAACCCATTTTGCTCAAGTCGTTTACAGCATCAATTAATGATATCTCCGTGGTCTGTTGCCATCCATTTACAACTATAAGACCATCATTATGATCAACAGATATCACCAATTTTTCATTACCATATGTTGCTAGAAGCCTATCAAGCACTGTTTTATCCTTGAATGCAAGCGTTCCTATCACTACTCTTTGGGCAAATTCCAAAGCCTCTTCGATAATCGTTTCATTCCTAAGTCCTCCAGCAACCTGTACAGGAATTTTGACCGATTTTGCTATGTTACCAAGTGCCTCAAAGTTAGAACCCCTCCCAAGTGTTGCATCAAGATCTACTAAGTGAATCATATCGGCGCCAGCAGACTCCCATTTTTTTGCAATTTCCAGTGGGTTTTCACTGTAGATGGTTTTTTTGTTAGGGTCGCCCTTGTAGAGCCGAACTACCTTTCCTTCCATTAGGTCTATCGCAGGAATTATTTTCATTTCTTACATTCACTTAGGAAGTTGCTTAACATTAAGGAGCCAATTTTTCCTGATTTTTCCGGGTGAAATTGTGTTCCTATGAAATTTTTTTGTTGAATTACTGCGGGGATCTTAATGCCGTAATCTGCAGTTGCTGCAATCAATCCTGTTTCTTTTGTCTTTATCATGTATGAGTGTACAAAATAAACCCATGAACCTTCATTAACACCTTCCAAGAAATTATTTTGTCGTTCGATCTCTAAATTATTCCAACCCATATGTGGAACTTTCATTGTGTTTGGTAGAAGAATAACTTCGCCATCGATAACATTCAAGCCTTGTTCCTTACCCTCCTCACTTTTTTCAAAGAACATCTCCATTCCAAGACATATTCCAAGTACTGGCATGCTTTCCCCAACATAATCTTTAAAGTCAGTTGAAGAATAGTCACGTATACTTCTAATGGCAGGATCAAAGTTACCAACACCAGGCAATAGTAAACCAGAATATTCTTTTGATTTGTTTAAGCCGGTAATGACATCTACCTGTGCACCATTTTTTTCCAGTGAGTTTTTCAGGCTAAAAATATTTCCGGCTCCATAATCAAATATTGCAACTTTCAATGTTACATAGCACCTTTAGTGCTTGGAACCCCCTTTTGCTTTTTGTCAGATGAAGACGCTAACCTGAATGCAACCGCAAATGACTTTATGGCCGCTTCAACCTTGTGATGATCATTTTCGCCATACTTTACAGTGATGTGTATGCATGAGTTTAGATTCTGTGTAATGGATGAAAAGAAGTGTTCTATGTCTTCCTTTGAAATTCCTTCTATCTTTGTCCGCTTAATCAGCAGTGTAATTTTAGTAAATGGTCTTTTGACTAAATCAATTGATGTTTCCGCCAAAGATTCATCCATTGGAACAGATGCGTAGCTAAACCTGGTAATTCCTGAGCGGTTTCCTAATGCTTTGTCTATTGCTGCTCCGATTGTTATTCCTACATCTTCAATAAGATGATGTTCTATGTTGTCCAGAGATTTTGCCTTTACAGTTAGATCAATCATAGAGTGTTTGGCAAATGAGGTTATCAAGTGATCCAGGAAGCTAATTCCAGTCTGGACCGATGTCTTGCCCATTCCATCTAGATTAACTGTAGCTTTGATGCTGGTTTCCTTGGTTTCCCTGTTTATTTTTGATGTTCTTGGTTCCATGGTTATCCCGAGTCTGTCTTTGGTCTTAAACCTGATTTAATACTAACTATCTGATTCATTATTAATCCACAAGTGTAACCTTGTAGCTATGCTTACCTCCCAAAGTATTTAGTATCTTTTCGTTAAAATTAGAATATATTTGGTCATCAACTAAAACACTTTTTATCGCACCTGAAAATGTAATGGTTCCCTCATTTTCAATGGTTTCAAAAAATATGGACTTTTCTTTATAATCAAAGTTAATTGCGTTAAATCTACCTGGTTGGTTAAAATATACTATGAAGGGTTCCGTGATTTCAAAATTTCCAATCTTGGTCCATACAATCTTTACATCATCTGATGGAACGAATGTCAAATTTATTTTATTTCCAATCATTCCTGTTGCACGTTGGTTTAACATTACTCCTAATGGAGTATCTTCTAATGTGTAAGCATCTATTCCCCAGATGTATCCATATTCTCTTTTATGATGAGAAATAACTTTCTCGTAAAAATCCTTCATGTCTATAATGTATTCTGGATTCATCGTATCTTGGTACAGTCTGACTGCAGGGTTCTGGTTAATTATGAATGCATAAGTAATCATAGACTCTCGGCTTGCAGGAGAACCATCATCTTTTACAGCATGGATGGCAAGTCCATTTGTCATAGTAATTTTGTCTTTAAACGAAAAATCATAGTCTGATTTCGCTAGATCATATGCCTTTTGGAATCTTGTTGGATTCAAATCATAAACCAAGAATAATGCGTTATCTAGTTTGCCATAATTCGCTTCAATAATATCTGATCTAACTGTTCCATCATAGTTAACACGATAATTCCAGGTTTTGCCATCCCAGAAATAATCGACAACGGCATCAGTATAATCTTCGATAATCTTGTAGACGTCTTTATCTTCAGTTAGATAATAATAATGAAGTAAAACTTTCAAAAAAATTCCTGCACCGTATTGCTGCATGAAAGGCTCTTTTATTTCTCCAGTGTCTGTATATACCCATGATGGAATTAGATTTGTTTCTTTATCTCTCAGATCCCAATATGCATGAATAGTTCTTTTGACCTGATCTAGATACATAACATCAGAAGTAGCTTCATACGCAAGCAAGAGAGATTCCAGACCGGCTGCACCTCCATACGACATATACATATCATGATATATCGGCTCTCCCTCAAGTGTTACCGCATCATAGAATAATTCTGTTTCATGATTAACCTCATGTTCAATGAATGCGTCTGCTAAGGTTTTTGTTAATTGCGCGTAATTTGAGTCTAATAAAGCAAGTTGTGCTACATCAGAAAGAATGCTTTGGTTGGTATGAGGTTCGTTAATGTTGACAGTATTTGTAAGTGGATGTACATTCATCACAATTCCTGAATGATACAAGTATGACTCTTCGATAAAATTAGCTATAGCTCTTGAATTAGCAAGAAATTGTTCATCTCCAGTAATTTGATAAAGCCAAACACCAGACTCGAGCAAAGTTGGTTCACTCTCATCGCCAACAATGCCTTCTGCTGCATTATATCTTACTGTGTAGTTTACATCATAATCAAAAAACTTCTTTTGCAGTTTAATGGAACCTGCATATGCATATTTTGAATCGTTAACTACTGTATCCCAATCCAGCAAATGTTTTTCAATATTCTTACTTTTCTTATAATCTACATCAGATTGGAACTGAATTATGTTAGTTTCAACTAAAAATTTAATTCCGGATAAAAAATCTGAATCTGAAATTTTATCATCAGCCCACCATCCTGCATTGTTTTTGATCCATGATGGAATAACTATGTCATTTTCAATAGCTATTTCGCCATCTGGAGTTGTAGGCAAGTCATGAATTTGGATAATTTTATTTTTTATTAAGAAACCAATGCCCTGAGCGAATGTAAAATCATCAATTTTATCATCAGCCCACCATCCTGCATTGTTTTTGATCCATGATGGTACAGCATCCTGCGCAAGAGATGTCGGTATCGTTAAAACGCCAACAAGAAAAAATGCAAAAACAAAAAATAAAATGAATTTCATGACTCGCTATGTTACACTTTTTTTATCATTAAGATGTCAGGAAGCTGATTGATTGTTTCTAAAATTAATGGAACATTATACTTGGCAAATAACTTTTTTTTCATCTCAGGTAGTTTGCCAGAACCATAAATTCCACAAAAAGTTGCTTTAAAACCTAATTCTGAGGCCTTTTGTGCCAAAATCATATCCTCCATGGAATCGCCTACATACAGACAATTTTTTGAATTAAGACCCTTCATTGCTCTAATTAGTGATTGCGGGTTTGGCTTGGCAAGATCCCGTGACTCATCCTCAAGAAAAACAGAGTTTTCTACGTTGAATTGATTCAGTATTTCTTTTAGGGACGAACTAATCGCGTTAAACCCTCTACCTGTAACAATTGCAATTTTGTCATCAAATTTTTTCTTTAATGCTTCAATCAATTCAGAGTTTACAATAACTTTGTCATTTTCTATGAGTCCTTTTTCAGAAAACTTTGATTTTTTCTGGAAAATTTTCTCATACAATTCCGGACCGAAAAACAACTGATCAAATGTTGCGTGGATCAAATCATTCTTGTCTGTGCTTGGATAACCCAATCTCGCTTTTACATCGGAAAAAACCATTCCATTTCCTGTATTGTTATCGTCATCCCAATCTTCATTTTGAAGTTTGTTTTCGATGTAGGCTATTCCGCCATCATCTGCATCCCTAAGTATGTCATTTACAACGTGGTAGGGACTAAAAGGTCGTATCTTAGCAGCAACGTAGCATAAAATTCCAGCATATGCAATGTCTATTTCATCGTTGAATCCGCCAGTTGATTTGAATTTTAACAGCAACTCATCATGTAGTGGTACGCCTCCTAGATATTGTGTAAAGTCGCAGTCAAGTTCCTTTAACACGTAACGAATAGTTTTGTTTATTGTTGTATCATACGATTTGGTAACATCAATCAAAACCCCATCACAATCAAATATGATGGAATCAAATTCGTCAGCTTTCATCTGACCAGATCACGTATCGCAAGTAAAAATTTTGAATTCATTTCCTTAGTTCCGATTGTGACTCTAAGACATCCTTTGTGTTTTCCAATCTTTCCCAATTTTCTTATTGAGATTCCTTGTTCAGCTAGGGCGTGATAAACACGGCTGTCAGATCCTTTGGCGTCAAATAGTACGTAATTTGCTTTGGAGTCAAACACCTCAAAAATATCGTAGTCTCTTAGATTTTTAATCACTCGCTCTCTTTCTTTTTTAATTAAGGAAAAAATTTGTGATATTTGTTTTGACTTCTGTAACGCTAAAATTCCCACCTCAATTGCAAGTGAGTTAAGCGGATATGGATACTGAATTATACGTGAAAAGATGTCAGTAAATTTTTTGTTTGCTACAAAATAACCTAGTCTTAATCCTGCTAATCCAAAAGCCTTTGAGAATGTTCTGACGACAATCAGGTTGTCATTATTTTTTACTAGATTAACCACTGAATAGTCTGAAAATTCTCCATAGGCCTCATCTATGATGATAGGACCATTGAATTTTTTGATAATTTTTTGAATGTCTTGCTTTGAAAATTGAAATCCTGTAGGATTGTTTGGAGAGTCAATGTAAATTAAATCCGCATTTTTTGATTTTGACAAAAATTGATCAACGTCTAATGTCATACCATCAGAGAACTGAACCTTGATCATTTTGACTCCGTAAAGCTTGCATCTCTCTTCAAAAAATGCAAAGGTAGGGTCTGATGTAAGAATTCTAGTTTTTCTCGTGCAAAAGTTAGCCAGAAACAAGTCAAGTATTTGGTCAGAACCGTTTCCAACTCCAACCATGTTTGATGGAACTTTGAGATACTTGGATAGATTAGCAACCAATTTTTCTGTTCCACCCAATGGATACTCTCTAATGTCACAGCGTTTTTTTGCAGCATTGATTAGATCCGACTGGAATTGTTTTCCGATTACAAAGTTTTCGTTGGAATCTAGCTTTAACGAACCTGAAATCTTCTTTGGTTTTTCGTATCCAGAGAGTTTTGACAACTCGTTTAGTTTCTTTTGAAATTCTTTATTCATCTACTCTCCTCTTTACCGCCTTGTAGTGGTTTGGTAAGCCTTCTGCGTCCGTTAGTGCTTTTATGCTGCGTAATTTTTGGTGCAACTTGCCTTGTTCTGCTTCAACCACAGTCTGTAATTTCATAAAATCTAAAACAGACAGTCCACCTCTTGTTCTTCCAAACCCATTGGTTGGAAGTATGTGATTGGTACCTAGACTGTAATCGCTTGCGGCAGATGGTGAATATTTTCCTATGAGCAGTAAACCTGCGCCTGTAATCTTTTTTGAAAGAGATTTGGCATTCTTCACCATCAGTTCCATGTGCTCTGGCGCAATCTTGTTTGCCAATTCAACCATTTCCTTTTCATTCTTGCATACTGCAATGAATCCATTTTTTGATATGCTTTCCTTGATTATTGAGCTTCTTTCTACACCTAGAATTAATTTTTCAGTTGATTTTTGAATCTGCTTTGCAATTGTTTTTGACTGTGTTATGACAAAGCACATTGTATCCTTACTGTGTTCTGCCTGAGAAATCAGATCTAGTGCGACAAGCTCAGGATCTGAACTTGCATCTACCATAATTCCAAGCTCTGTTGGTCCTGCAACCATGTCAATCGCTGTTTGATCACTGACGAGTGATTTTGCAATACTGACAAATTTTCCTCCCGGTCCAACAATTTTATCAACTTTTGGTATGGATTTTGTTCCATATGCCAATGCGCCAATTGCTTGTGCACCACCAACCTTGTAAATCTCAGTAGCGCCAAATTTTTTTGCGGCTGCAATTGTTAATGGATCAATCTTTCCATCACGTCCAGGTGGGGAAACAACTACAATTCTCTTAACACCAGCTATTCTTGCAGGCACTACAGACATGATAGCAGAGCTAGGATATCTTGCTTGACCACCGGGAATATAGCAACCTACACTTGGAATTGGCACGAATGATTTTGTCGGAAATGTAGGGTCAGCCACTTTGTCCATATATTCAGGAAATTCATAAATTAGAAAAGCGCTAATTTCATCTTCAGCGGTTGCCAAGGGATATTCTGCTCCTTCGATGGCCTCATCATCTTGCCAACTAATTTTGGATTTTGCTTCCTTGATCTCTTTCGCACTTACACGCAACTGTGAAGTCTTTCTTCCATTGAATTTTCGCTCGTATTTTTTAACAGCAGAATCTCCATTTTTTCTTACGTCATTCAGTATTGATTGAACTGTTTTCTTGTCTTTTTCTGAGGTCTTTTGACGTCTGGATTCTACAAAGCTGTCAATATTACGAACCTGTAATATCTTGATCAATTCTCTTCGTCACGCTTTATCTCCTCAAGTTCCAGTATTTGTCTTGGCTCGTGAACTACCAGTCCCTGTGCAAGTTTTCTTAGTTTAGGAACTAATTTGTGAAATTCTGACTTGGGGATTACAGTGTTTACACCATACCATCCATTCTCACTGAGTGGACTTACGGTAGGTCTCTTAAGAGAGGTAATTTCTGTTAGCAGTTTTTTCAGATTCTTTTCCTTCACATTCATGTAAATGTGCAGGTATTTTCTGCCCTGAACAGCGCCTCTCATCAGTGTGACAATATCAAATATTTTCTGACGTTTTTGTTTGTCCTTTAGAGATTTCTTGTTGGCAATCAAGTGTGCGCTTGACTCCATGACTGTGTCTACAATCTTCAGTTGGTTTTGTCTCAAAGTTGTTCCCGTTTCGGTTACATCCATTATGGCATCAACATCTTCTGGTGGTTTGGCTTCTGTTGCGCCGAACGATAGATGAATCTGAACATTTTTGTTAGTTCCCAATCGTAGCCAAGGAGTAACAATTTGAGGGTCTTTTGCGCCGTAAAGTTTTTTGTACGATTTACACTTTTTGATAAACTTTGAAGCGTTAGTAAGATATTCTGATGAAATTCTAAGTGTCTTTTTCTTCTTTCCATAATCCAAAATCATGTCATCAAGAGACTTGTACTTGTAACTATCAGGAATGGCAATTACTAGTTTAATTTTTCCGTATTCTAGATCAAGTAATTTTTCAACATCCGCCTTGTTTTCATCAACCCAATCCTGTCCAGTGATGCCTACGTCATACAAACCGTCTCCAACTAGAGTTGGAATCTCTTGAGGACGTAGCATTTTGACCTTAATGTCTGGGTCATCCAAGAATACACGGTAAGTTCTTGGTCTTCGCCTAACTTTTGTCCATGATTCTTCTAGTAGCTTGAATGTAGCCTCTTCTAGGCTTCCTTTAGGAATTGAAAATTTTACTGGTGCAATTTTTATCATGACTTCTCTATGTAATATAAATGCGATCTGTCAATTTTTGCTTTCTTTTCTTGCATGAAGCTTCATGTGCCCCTTCTGGATTCCCTCAGTCACCAAGGCACGCATGGCTGCAAAGTTTTGAGCCAAGCCCGCAGCAGCCATAATGCATGAGAGCTCATTAGCGCTAGAAACTCCAAGTATCTTTGTACAAATTTTTGCAACTGGATGATGTTGAATAACTCCACCAACTATACCAACAGAGAGCGGTAATTCAAAGTCTCCAACTAAATTTCCGTCTGCGTCTTTTGCCCATTTTGTCAAGGAACGATAAGAACCGCTTTTAGCTGCATATGCATGAGCTGCAGCTTCGATTGCTCTGCTGTCCTGCCCTGTTGCATTTGCAACAGAAATTGTGCCATTCATCACGCCTTTGTTGTGAGTTACTGCTCTATACGGATCGTTTTCAGCAAATTGGAATGCCAAGATGATATCATCGACAACATTCTCTCCGCCAACAGCATCCTTGTCAAAGACTGCAGAAGCGCTAGCCATCCTTTTTGTAGAATAATTTGATAGAATTCTGAGAAGAACTTTTCCACCAGTTAGTTCTTCTATCATTGGTGCAACTGCTTCGCACATTGTGTTTGTTACATTTGCACCCATTGCATCACCAACATCAATTAATAATTCTACAATTAACATGTGGCCAGAATCTGTCTGTATGTCTTTGCAAGAAACTTCCTTTGCGCCTTTTCCCATTTTGGGAAGTGTGTTACTTTTTGAGTTAGCTAAATTTAGAATTTCAGTTGAAGCTCCAATAACCTTAGGTATGGCTGATTGAACGTCAACATTTACTATTTGAATTTGACCGATGCTGTATGATTGTTCAGATTTAGCCTTGAAACCTCCATGAACTCTTGCAATTTTTGCAGCCTTTGAGGCTGCTGCAATAACAGATGGTTCTTCGATCACCATCGGAATCAGATAGTCCTTATCATTAATACGAAAATTTGTAGCAATTCCTAATGGCAATGAAAATGTGCCTATTGCATTTTCTATCATGCCATCAGCATCATCATAAGAAATTCCTCCTGTAGCATCTTCAATGATTTTTAGTTCATCCTGTGACAAGCCAGAAAAATCCGCCACCACAGCAAGTCTTTCTTTTAGTGATTTTTCAAAAAATTTTGATATTGATGAATCTGCCATTTTACTTCACTATCCTCAACAATTTATCATCACTAGCATCAGGAAAACCTTTTCCATCGGTGTTAGAGGTTATAAGATAAAGATAGCCGTCAGGTCCCACAGCAACATCTCTAATCCTTCCCAATCCACTCAGTATGCTTGCTTGAGATTTAACTTCGTCTTCATCAATTTCCAAATTAAATAGATGTGAAGCACGTAAACTTGCTAATACAAGAGGACTATCTAGTTTGATCTTGTCCCCATAATAAAACACAATACCACCAGGCTCTATCGCGGGATCATAGCAATTGATAGGATTAACAAATTGTTCACTACCATAACACTCCTGTTCTGGCCATCCATAATTTCCTCCTGGCTGAACTAAATTGATTTCATCGTTTTTGGAGGGGCCCATTTCAGCCACAAAAAGATTTCCTTCGTTATCCCAGTCCAAGCCTTTCGGATTCATATGCCCAAATGAGAATACTGGGGAATCTGAGAAAGGATTATCGTTTGGTATGGTTCCATCATCGTTTAATCTAAGAATTTTTCCTTCCAGTGATTGGATATCTTGAGGACCATGAGAATCTGAGACATAGCCAGTACCTACATAGAGTTTCCCATCTGGACCAAATTTCATAATTCCTCCGTTGTTATATGCGGATCCTGGTATATTGTCAAATATTGTTTTTGCAGCATCTAGCTTATTGTTTGATTCAGTGATTCTAAGAATCTTGTTCCAAAGTACACCATCGTTTTCGTATGTATAATAGACATAGATGAAATGATTGTTATCAAAAGCTGGATGGACTGCAATTCCAAGTAGTCCTCCGCCAAAAACATTTGCAGTTCTTAATGTAGCCAATGGATCGTCAAGTAATACTCCAGATTCTATTACTCTAACTTGTCCAGCTTTTTCTGTTACAAAGATTTTATCACCAGCAAAATCAATAGCCCAAGGTTTTTCCAAATTAGTAGCTAAAATTTGTACATATTCATTACCATATTCTGTAGTAGGTTCTGGAATTGATAGAGGATTAAAAGACCAGATCCAGTTGTCTGATGGTGGATTTTCTGGTGCCACCCATATTGCAATTGCAAAAATAATTGCCCCTACGATCCCAGCAATTCTAATTCGTTTATCCATAATCAAATTACTCCAAATCGTAATAATAATTACAAGTTTGGATAAAGGCGTATATAACGTATAAAGAATTTTTGTTCAGCGGGGTGGGGAAGTCAGGTCATCCCGTCGGGCTCATAACCCGAAAATCAGTAGTTCAAATCTACTCCCCGCTATAGATTTTTGATGTATTCCAGTAGATTGAAAAGCTGTCCAGTATTTTTCAAGAAAAGATTTTCTGGATAGCAGGTAATCATCCGACCGTTTTCAATTTGGTAAAATTTCATATCTGCACACAGAGTATCATATTCGTATGGATGTGTGTTATCAAACTCCCAATCAAAGCCATTTGATATTTCAGGTTCTGGGTAGTTATGACCTCTTATCAGAGTGATTGTTTCATCAACGTAATCAACTTCAATTTCTGCATAAAGTGCATTGGGATAAAGATAGACAACGTTAGGATGGCTTGTTATAGCATCAAACATTGCACGTGTCACGTATTCATTATGCAATATTATCACCTTGTCAAACTGTTGTAATATACCAGGATTCTTATCAATTTCCACATCAGTTATACTAGTATAGCCTAACAGGGTTAGAGCCTGATGTCCCATTCCACTTGATGTGTATAATGGGGTTGGTTGTGCAAATTTGGTTGTAGTACAATCATCGCATTCACCTCTATAATATGTATAAAAACCTGGTTCGTTGTATGCAGCGAAAGTAAAGAAAGGATATACAACTGCTGTCTTCTGAGGATCATTCCAAATTGCAACTTCGTTGTACATGTCCATCTTGTTTGGGTTTAGTCCTAACAAAAGAGATTCCCACACTTGATTACCATCATCTATTATACACTTTCCATATACACCATAAATCTCAAAGAAAGATGATTGTGCGAAAGCCAAGACATTTTTATCAATTTGCCAACTAGGTGAAAATCTTATATCTTCTAAAGATACTTTTCCTAGAATTTTCTTGTTATCTATCTTGATAATTTTATGCTCGATCAAATATTGTAGTCCGTTGATGAAAGTAATATCATCGATTAGGTTATCAGACCACCAGATTGCGTTGTTTTTGATCCAGTCTGGAACAGACTTTGTGTCTCCATATTGACTTTGAATAGTGTAATTACACGGAACAAAATTAAGCAAAATAATATTATTATTAATCAGATATTCAATTCCGGTTAAAAATTCAGTTTCAGAAATAATATCGCCTGCCCACCAACCTGCAACATTTTTGATCCAGTTAGGGATTTGGGCATCTTGAGCAGAAGAGTTTGGAACAAGTATGCCTGAGCCTATTAATGAAAAGGATAGAATTAGAACTATTGAGGCTCGCATTTGAAAGACCTTCATTGAATTGAAGTTTACAGTCCTACATTAAATATTATCTATCTTTTATTCAATTCCAAAGTTTGAGAATGAAATGAAATTTTTAAAATAATTGTTTGGTGATTTAGAAAACATGCATCCATGGAATAGAAGTCTTGAATTGAATGTTCTTGTTTCTTTTTTTAATTCTTTGATATGGTCGCGTTAAATGACGATGTGCAGATACAGATGGAAGGTAAAGTTTACATTGTATTTTTCGTGGAATTTCTAAAATAGATTTTGAAACTGATCTGTTACCGCATTTAACACATTCAAATCCTTGCTTGCTGCCTTTTGATTTCATTTTTTTGCTGCATTTTTTACAAGTTGGGTTAACCAACAAGTAATTTTTTGCGAGTTGTAAAACACGTAAAAATTCAACATTAAGTACTCTTCCATGTTTTTTTGATGCTTTTCTAATTCCACCACCGAGGTGAATTTTGTCTCCAGGAATAAGATTTTGTGCTATATGGGTAATTTTCGTTGGCTTGTAGACAGCACATCTAATTTTTCTATCTTTTACTTGAATTGAAAAAAATACATGTCCTCCTTGCTCAATTACAGGTTTGTTACAAACTTCTCCAACTAAAAAACCAGAAGTGAATGGTTTAAGATCATCTACTTGAAGTTCATTATTTAGATGGTCGCCCGTACCTTGATTTGATTTGAAAACCATGTATCCATCTAATTTTTCATCTGTATTCACTATTGTAGATGCTCTAACAACGGACTTGATGGTTTCACCACGTACACCATAAAATACCGGATCTGGTCCATGCGGGGTGATTAGCACTCGATCGTTTTCAACGTCGTAACTGCTAAAGGTTTCAGGAAATGTAGCAGATTGCATATTCTTTACACTGTCTTTACTAATGCTTCTTTTTTTCCCGAACTGTGATTTTTTTCTATAACATAATAGCTCAAACGTATGGTCAAAAAATTCGTAGCCCACCGCACTGATAGCACCAACAAGCCCTTGGCCATTTCCAAGATAAAATGATTCTATACTGTTTTCTGAGACAAATTGTTTAGCCTGTTTTCTACTGATTAATTTCCAAAGTGCTAGCTTACTAAATTTATGAAATGATGCAGGAATTTTTTTGTTTTGGTAAAATACAAGTCCGGGATTGGCACCATTTTTTGTATCAGAATAGCTTGCCACAAATTGTGTAATTTTATTTTTTATTTTTTTAGGATTTTTTGTCTTGATGGTTAACCTAACGGCGCCATTACCTCGTGTCTTCCATGGGATGTTAGGGTTAAACCTAATCAAAGATGGAAAATCCATAAATTGAATTCCTTGCTTTTCAAGAAATTTTACAATTTTATAGGAAAGAAAAGTGGTGCACATTCCCTTAGGTGAGTCTGTATCATCAATACCAATATGAAGAATTGTGTCATTTTGCAATAATATCCTAGTACTTTTCATACATTTTTAGTTTTGAATCCAGATTGGTTTAAATTAAAAAAGCCCTCGCAGAATACAAATGATAATTATTGATGAGGAAAAGATTTTTGATATTATTGAGACACGCAAGCCTGTTACTGTTGCCTTAAACGGTCCTGATGGTTTACTGCCTAAGGTACAAGACCTTGCATTAAGAATTGGTAAAAAATATGGAATTCCAACCTATCTTCTTGCGGATACTACTTGGGGCACCTGTGATCTGAATTCTAATGGTGCAAAAGTCTTGAATGCTGAGATACTATTCAACATTGGCCATACAAGCAGTATGGAAACATTTGAAAAAAATGTCATAATGATTGATGCCTTTGATGATATTTCTTTTGACAAAGTAACAGAAAAATGCGTCGAGCTTCTTCGAGGAAAAACTATTTCATTGATTACAGATAGTCAGCACCTCAATCAAATCGAGCTAATTAAGAATACATTAGAAGAAAAAGGAGTCAATGTAAAAATTGGAAAAGGAAAGGGACAACTTAATGATGGACAAGTTTTTGGCTGCGAATTCTATCCTGCAACCGAAACAATAGATGACGTAGATGCTAACGTCTTTTTAGGACAAAGCAACTTTCATGCTGCAGGTGTGGCTCTGGCTACAAACAAGCCAACTTACATTTTAGATCCGTACTTTAATGAAATACGAGAGATAACTGACTTTGCAAGAAAATTACAGAAAAAAGCTACTTTAGAAATTTACAAAGCTGCTGATGCTGAAACTTTTGGTGTGATAGTTGGGTTAAAAGAGGGCCAGCTTTCTAAATTGACTGCTCTTAAATTCAAAAAAGAATTGGAAAGTGAAGGCAAAACTGTTCATCTTATTGCATTAACTGATATTACAAATGAGAGATTAAGAAATCTAAAAAATATTGATGCTTTTATTCAGGTAGCATGTCCAAGAATTTCAACTGATAACAAGTTTGACAAGCCTGTTTTATCAACCCCTCAGGCTATTGCCCTCATGAAAGTATTAAGAAAAGAAAACATTGAGAGTTATTTTCAGATAAAACACTGGCTATAAACAAATAATAGTTATAATTTGAAAAGTTCTATATGTCAAATTCAGTTTTGCCAGGAGACAAAATAGCTGTGATTGAAGAATATGAAGCAGGAAATAATACTTGTGATGATGGTCATATAGTAAGATCTACTGTTATTGGTGAAAGTGAAATTGACCAAAAAGAGCGTATGATTAATGTAAAAAATCAAAATAACACATCAATTCCAGAAAAAGGTGATATTATTATCGGTACTGTTGAAGCTGTTATGGGATCAATGATAGCTGTGCTGATCAACTACATAAACTCTAAACCAGTCAAAGCACAGGTAGAATGTATTTGTGCGACAAGAAGTATTAGAAAAAAGAATGTTGCTTTGGTAAAAGATTTAGTCAAGCTCAAAATTATTGGACACCTAAACGGAGCAATACATGCTACCATGCAGGATCCTGAATTGGGAGTATTATTTACTAAATGCAGAAAGTGTGGTATGGATGTAAAACCACTACGTGATATTGTAAAATGCGTTGAATGTGGATGGACGGATGATAGAAAGCTATCAAGTGATTTTTTAAAAACTGATTTCTTAAAAGTGAGAGAATAAGATATGAATCGTGTTTCGTTCCAAGGTGAACGAGGAGCATATAGTGAGGCTGCATCCATCTCATTTTTTGAAGGTGAAATAGAGACTATTCCATGCTCTACTTTTGCTAATGCATTAAAAAATACGGAAAATGGCGCAAGTGATTACTCCATTTTGCCTGTTGAAAATTCACTTGAAGGAAGTGTGGGTGAAAGCAATGACTTGTTATTATCTACGAATCTTATTGTTACAGGTGAAATTTATCATAGGGTACATCATTGCCTTATAGGAACTGGATCAATTGGAGATATTGAAACGGTGTATTCACACCCACAAGCTTTAGGCCAGTGCAGGCAGTTCATTCAAGAAAATTCACTAAAGACAATTCCGTCTTATGACACGGCGGGGAGTGTAAAAATTATCAAAGATTTGAATAAGAACAACGTAGCGTGCATAGCAAGTAAAAATGCCGCAAAAATTTTTGATGTTCCAGTAATTCAAGAAGGTATTGAAGATACTGCAAATAATTATACGAGGTTTCTGGTATTTTCTAAAGAAAAGAATGACAAAACTGAAAATAGCAAGACGTCAATAATTTTCTCGGTAAAACATGAAGCTGGCGCTCTATACCAAATCATCAACGAGTTTTACCAGCACAAAATAAACCTAACAAAGATTGAATCTAGACCAAATAAAAATACAGCCTGGGAATACAATTTTTATGTTGATTTTGAGGGTCATCAAGATGACTCTTCAGTTGAAGATATATTAGAAAAGTTAAGAAATCACTCTACTTTCCTGAAAATTTTAGGTTCGTATCCTATTACAAAGCTAGACTAGAATCCTCGTGGTTTTCTTACAGTAAAAGCTGCACTGAATCCAATTACAACAATACCTGCTATGATAACTAAAATGTGATATGTAAGGAATAATGGATCTTGAGACACCTCAAATATTCCAGATATATTAAATTCAGATTTTCCAGTATTTTGGATTTGTATTACATTTTCACCAGAGACCATATTTGTCCATGAAAAAGTTTCTTTGTTCCTATAGCTATTATCGATATTATTTTTTTCGTCAGTAGTTAAGATTTTCACATCAAATGTGTCACCGGTAATTGTCAACGTTTGAAAAGAGTTTGCAGGCGCATTAAATCTAATTTTATCAGAATCGCCAATTCCAAAAGTATCATTAGTTTGTATAGTTTCGATTGGATTTACAAGCGAATCGATCATGGAAACAGTACCAAGTCCTGAGATGATACATCCTACAATTAGACCTATTATGGTATACTTGTTTAACACAAAAAAAACCCAGAGATGATGAATAAAAAACTAACTACATTACGTCTACATCATGAGGCTGGCTTTCAGCAAATCCAGCTCTAGATATTTTGATAAATTCTGCATTTTTGTGCATTTGTTCTATGTTGTGGGCTCCACAGTAACTTAGTCCTGAACGAATTCCTCCTGTGATTTGTGTTATGATATCAGTAACACTTCCTTTGTATGGAACCATGGCTTCTACTCCCTCAGCGACATAATCATTTATGTCATCAGTTAGCTCAAAGGTTCCAGTTTCTTTGGTTTTCCTTCCCACAGAGGCACCCAAGGAAGCCATTCCACGATAAATCTTGAAGCGCTTGTTATTTTTTGTAATTGTAGTGCCTGGTGTTTCATCTGTCCCACCTAAAATACCGCCCACCATAATGGAAGATGCACCAGCAGCCAAAGCCTTTGTTGCATCGCCCGAATTCCTTGTCCCGCCATCTGAGATGATTGGTATGCCATGTTCTTTTCCAACTTTAGCACAGTCCAAAACTGCCGTGAGTTGCGGAACTCCAGAACCCGTGATAACCCTAGTTATACAAATTGAGCCAGAGCCAACCCCAACTTTTACTGCATCAACACCAGCCTTAATCAGATCTTCAGCTCCATTTGCTGTTGCTACATTTCCTGCAATGAGTTCACAATCAGAAAATGCCTTTTTGATATTTTTCACTGTGTTTATAGCATTTTCGCTATGACCATGTGCAATGTCTACAACTATGACATCCGTTCCTGCACCAATCAAGGCTTCTGTTCTTTCCATAAAATCACCTTTGACACCAACAGCTGCTCCAACAATTGGTCTCCCCTTGCTATCCTTTGATGCGTTCGGATATTTTTCCAAATTTGAAATATCCTGACAAGTTATCAGACCTTTGACTAGATTATTATCATCAACTATAGGTAATTTTTCAATTCTGTTCTTTTTGAGAATCTCTTTCGCCTCTTCTAAATCAGTACCTTGTTTTGCAGAAACAACATCTTTTGTCATTAGATCCTGAACTAATTTGGAGCAATTAGGTGGTTCAAATAAGACATCCCGCTCAGTCAAAATTCCTACTAATTTAGAGTTGGAGTCAACAACTAAAAGTCCAGACACCTGCTTTTCATTCATTATGCTGAAAGCATTCTGAATCGTTTGTTCAGGATTAATTAAATATGGATTTTCTATCATCACACTTCCAGAACGTTTGACTTTTAGAACTTCATTTACTTCTTCTTTAATTGACAAAAATCTATGTATGATTCCTATGCCACCTTCACGAGCAATAGTTACCGCCATTGATGATTCTGTAACTGTATCCATGTTAGCGCTAATTAATGGAATATTTATGGAAATGTTTCTAGAAAGTTGTGTTGAAAGATCTGTCTGAGAACGACTTGACACATCTGAAAATTTGGGTACAAGAAGAACATCGTCAAATGTCAATCCTTCTCGTATATCCAAACGAACCTCCTACTCTAGAAAAAAAAACCGTTATAAGCCTTTCCTGCTTTCATGATATCTTTTGAGCTATGGTGATTGCTTCCTTTGTTTCAGCAACATTGTGAGTACGAATTATATCTGCTCCGTTTAAAACACAGACTACCTCAGCTGCCAATGATCCTGCAAGTCTATCCAATGGATTTTCTTTTTTCAAGATTTTCCCAATGAATGATTTGTTTGATACTGATATGAGAAGTGGTGCATTCAATTTAATTGATCTTAAATTTTCCAAAATCAACAAATCTCTTTTAACCCAATCTGAATTAATCTTTGTAAAAAAAGAATTTCTGCCTTTTTTCCTAAAAAACCCAATGGCAGGATCTAAAACAATTTTCGACCTAGTAATTTTTACAGATTTTGCCATTTCCAAACTTTTTTTTAGCAATTGTTTTGTCTTCTGTAGTTGGTTACCAGTAATGATTTTTTTGCTATACGCACATAAAATAAGTGATGGGCAGTACCTTTCAATTATTTTTGGCATCATTGTATCGTATTTCAGTCCAGTAACATCATTGATTATATCAACTCCTAATTCTAAGACTTCCTTTGCGACTGCAGCCCTACACGTATCAACTGAAATGGGTAAGTTTGTTGCACGCTGAATTATCTTAACTGCATTAATGACGCGGGCTACCTCAATTTTTTCTGATATCATTGTTGAAAGGTACGGTGCAGTAGACATACCACCAACATCAATAAAATCAGCACCCTCTTCTTCCATACTGTGAACTGCATCAATAATTTTTTGCTTGCCGATTGAGACAGATTTTTTGTAAAATGATTCAGGGCTTGTATTTAAAATTCCCATTATCCTAACAGGGTTTGAACCTCCAACCCTAACAGTTCCTAATTTATTCACATGACTTATCATAAACCCTGCTAATTTGAGTCATATGACTATTGTTGGTTGGGAATCAAAATATCAAGATATCCTGAAAGATTTCGGTTATTCAAGAAAGAAGGACACTCAATCATGTAAATTGTTAGATTCGTTATTACCAAAAAAAACACCAATTGTAAAAATCAGAAACCTAATTGAGAATAAACCAGTTTTCGTAATAGGTGCTGGTCCTTCATTACCATCTTGCATCTCAATTTTGAAAAAATACAAGAAAATTACAAAAATAGTGGCTGACGGTGCTACAAAAGCAATGTTCGAAAACAATTTGAAGCCAGATATTATAGTCACGGATCTTGATGGTGATATAAAATCGCTAAAAAAAGCTGGTAGAACAAACACAATGATGATTGTGCATGCGCATGGCGATAACGCTGAAAAGATCCATCTTGTAAAAGACTTCAAAAATTGTATAGGAACAACACAAACAAAACCTGTAGGAAAGGTTCACAACTTTGGTGGATTTACAGATGGAGATAGATGTGTATTTTTGGCTAATCATTTTAAGGCAAAAAAAATAATTCTTCTTGGAATGGATTTTGGAACTAGGATTGGAAAATACTCTAAAACTAGAGTGATTAGTCGAACTACCAAAATTAAAAAATTGCGTCGTGGAAAAAAATTACTAGAATGGCTCGCAAAAAAAAGTGAATCTAATCTTTATTCTACAACTAAGATCAAAGGATTAACAAAAATCAGCTTTCAAGATATTGATAATATAATTACTAGTAAGAATGCGTTTTAATATCGTCTTACATAAGAAGGTGTATGGGGTTTTCTGACGAGCAAATTCGTGATATGTTAGAGTTAAAAGAAGAGCTCACTGAAAAAATAATCAAATATAGGGAACAGATTGAAAAACTGGAAAAAAATATTTCTGTGTTGGATACAATCCTTAAACAATCAAGTTTTACAAAAGCGTCAGATCTTACTCGCAATGCCCCAAAAACAATAAAACAAGAAAGAAAAATAGCAATTACAAAAAGCTCAGATGGTACAACCATTGCTAATGCGTTTGTTACAAATGATGAGGTTTCAATTATTTTAGAGGATAATGTTACACTTGATCCTGATACTCCTCCTCTGAAAACTTTTTTCGTTGATCGTATTATTGGTGAGATGAAAAAAAAGGATATCGAGCAAGTTGAAAGTGGTGTAATAAAGAAAGATGATATTATTAATTGTGTAATAAATGATAATGGGGGTAGAATAAGAGAAATCATAATCAAAAATTATCGTCAGGAAGAAAGAGTAGATGAGATCATTAATACCGCAACATGGTCTCTCACACGAATGACTGAAAATTCAGCGTGATGTTATGGATAAAATTGTTGTTTTGGATTTTGGCTCACAATACAGCCACTTGATATGCAGACGGATTAGAGATTTCTCTGTATACGCCGAACTTGTTCCATTTGACATTTCTTTAGAGAATCTAACCAAGCTAAATCCGAAAGGAATTATCTTTTCTGGTGGACCATCAAGTGTATACGACTCCGATGCACCCATACCTGATAAGAAAATCTTCCAACTGAATGTACCAATATTAGGAATATGCTATGGGCATCAAATCATTGTGAATAATTTTGGTGGTAAGATAAAACGTGCAAACAAAGAGTATGGGTCATCTGTACTTACGATTGACAGTAATTCGGATATCCTAAATGGAGTTGGAGATTCTGTTAGAGCATGGATGAGTCATGGAGACGAAGCAGAGGATGTGCCAGAAGGTTTTGAAATAATTGGACATACTGAAAGCTCACGTTCTGCAGCTATTGCAAACAAGCAGAAGACAGTATTCGGAATTCAATTTCACCCTGAAGTAGTACACACAGAAAAAGGAACTGAAATTCTGAAAAATTTTGTTCTAGATGTTTGTTATGCAAATCCAGACTGGACTATGGAAAAATTTGTTGAAAATGCTGTTGAAAACATTTCCAAAGTAGATGGAAACGTTCTGTGTGGAGTTAGTGGTGGTATTGACTCTACTGTAACTGCATTATTAATTCACAAGGCAATTGGAAATAGGCTAAAATGTGTTTTCGTTGACAATGGTCTTCTGAGACTAAATGAGGCAGAAGAAATAGAGAATATGTTTAAGAATAATTTTGAGGTTGATTTCACAAAAATAGATGGGCAAGAACAATTTCTTTCAAAATTAAATGGGGTAATTGATCCGGAAGAAAAAAGGAAGATTGTTGGCAAAGAGTTTGGTAATATATTTACAAAATTTTCCAAGGAAAATGGACAGTTTACTTGGCTTGCTCAAGGAACTCTTTACCCTGATGTGATTGAAAGTGGAGTATCAAAAGGACCTGCATCAGTAATCAAGACACACCACAATGTTGGCGGCTTACCGGAGTTACATCTGAAAGTTTTGGAGCCACTTCGTGATTTGTATAAAGATGAAGTAAGAAAGGTTGCAAAGATTATTGAAATTCCTCAAGATCTGATTATGCGGCATCCATTTCCAGGACCAGGTTTGGCTGTACGAATTATCGGCGAAGTCACGAAAAATAAATTGAATATCACAAGACTTGCAAGTAAGATAGTGGAAGAAGAATTACAAAATGCAGATTTGTACGATAAAGTTTGGCAAGCATATGCCGCAATAGGAGATGATAAGGCGGTTGGTGTTGTTGGAGATGAAAGAAAATATGGTAATATTGTAATGATTAGAATTGTTGATTCTATAGATGCGATGACTGCAGACTGGACTCGATTACCAAATGAACTCTTAGAGAAGATAAGTAATCGGATCACAAATGAAATTGATGACGTTACTTGGGTATCTTATGTGGTGTCAAGCAAGCCACCTGCTACAATAGAACCACAATAACTATCTATTCAATAAACATGCACCAAACACACCAGCAGAATCACCAAGACTGTTTTTGATTATTGGAGTTTCAATAGAATCACTAAAAACTTTATCATAAACTGCTTTTTTGCCCTGATCATACAAGAATTGTATGTTTGAAGCACCTCCTCCTAAAACAATAACATTAGGATCTAAAATATCAATTACATTTGCAAGACTAGTACCAAAATTTTCAAGAAATTCCTCTTTCCATTGTTTTGCTTTTTCATCAAAAAGATCTTGTACTATTGATTGCAACGGTTCTTTCTTCCCAGTAAGTTCTAGCCAGCGCTTTTCGAGAGCAGGTCCACTGATGTACGTCTCAACACATCCCCGCTTTCCACAATAACACTCATTTCCATCTGGCCTTAGTGTGTGATGTCCCCATTCTCCAGCAATGTTTGTTTTTCCTTTGTGTAGTGTTCCGTTGATGACAATACCTCCTCCAACACCTGTTCCCATTATTACGCCAAAAACAACATCATACCCTTTAGCAGACCCTAGTAATGATTCCGCAAGGGCAAAACAGTTGGCATCATTCTCCATTACAGTTTGAGACCCCAATGCTTTCTCAATGTCGTTTTTTAATGGCATTCCTATGAGACATTGGGTATTACTATTTTTGACTAATCCTGAATTAGCATCAATAATACCAGGTGTACATATTCCAACTGATATCTCTTCTCCTGTTTTTGCTTTTAATTCATTGATCAAAGATATGATAGATTTTACAATAGAATCATAACCATTTTCTTGATGCGTTTCGATACGTTTGCGTTGAATTGTATTATATTTTTCATCTAGTAAAATACCTTCTATCTTGGTTCCACCAAGATCGATTCCAATTTTATGCACGAATATAGTTAGTTGAGTAAGTTTTGAAGTTTTAGTATGATCTAATAACGATTCATCCCATTGGTGGCATACCACCAGCACTTGGACCGCCAGAAACTGCAATCACATCATCAATTCTTAGAATCATGCATGCTGCCTCCGTGGCTGATTTTATAATTTGTTCTTTTACCACTAGTGGTTCTACTATATCTAAACGGAACATATCCCCAATCTTACTTTCCTTTGCATTGATTCCAACCGTTTGTTTACCATTGCTTTGGTTTGCACGCAGCGTGATAATAGTATCAATTGGATCCATTCCAGCGTTTTCTGCTATTGTTAATGGAATTGATTCAAATGCTTCCGCATATTGTTTGATAGCAAGCTGTTCCCTACCTTCAGAACTACTTGACCACTCATTTAATTCCGCAGCTAGATATGCTTCCGGTGAACCACCACCAGCCACAATTGATGGTTTTTCAACAACATCTTTGACTACCATCAATGCATCATGTAGGGAACGGTCAACCTCATCAACTACTCTTTGTGAACCACCTCGGATGAGAACTGTTACTGAACGAGGATTTTTGCATCCTTCTATGAATACCCACTTATCTGATTCCACTTTTTTCTGTTGTACAATTTCTGCAGAACCCAAATCACTTGCTGAAATATCATCAAGATTTGTAGAAATCCTTCCACCAGTGGCTTTAGCTAGTTTAGTCATATCACTTTCTTTTACTCTTCGTACAGCCAAAACTCCATGTTTAGAAAGATAATGTTGTGCGATGTCATCAATTCCTTTTTGGCAAATCAGCACATTAGCACCAATATTATGTATTTTATCGACCATTGATTTTAACATCTTATTTTCTTCTTCTAAGAACTGCTGCATTTGAGTTGGATCAGAAATTCGAATTTCAGCGCTCATCTCAGTCTTCTCTACTTCAAGTGCAGCGTTAACAAGTGCTATTTTGGCGTTCTCAGCCTTTGTTGGCATGCCACTATGAACAATTTCTTTATCAAGAACTATACCATTGATTAAACTAGTATCATCAATAGAACCGCCTGCCTTTTTTTCTACTTTGAGATTATCAAGGTCAACAGAATATTTATCGCCGTCTTTTTCCGCAATTTTCAGAATTGAATCAACAACTAATTTTGATAGAGGTGCACTGTCCTCAGAAACTAGTTTAGATTGCATGCTAGTTTTTGCAATTTTGATTAATGATTCTCGATCATCAGGTTTGACTGTCTTTGCTAGTTTTGCTAATAATTCAAGAGCCTTTTCTGAGGCAGCCTGATATCCATCGATAATCACTGTAGAGTGTACATTTTTTTCAAGAAGCTTTTCTGCTTTTTCTAATAGTGCTCCGGCAAAAACAACAGAAGAGGTTGTTCCATCACCCACTTCAGTATCAATGGTCTTGGATATCTCAACCATCATTTTTGCAGCAGGATGCTGTGTATCAATCTCCTTTAGAATTGTAGCACCATCATTTGTAATTGTGACATCTCCTAGTGAATCCACTAGCATTTTGTCTAAACCGCGCGGACCCAGACTTGTTTTAACCAGTTCTGCTACCAATTTTGCGGCAGCAATATTGTTTTTCTGTGCATCACGTCCTTTTTGCTGTAGTGCACTTTCTTTTAGGACTAAAACTGGACCTTGAGGTGTTTGTTGTATTGATGCCATGTATTCAAAAATGGTTAGTTTCCCCTTAATATTCTATTCACGCAAATACGCTTAAGAATGAACGATTTTTCACATCAACCAAGCCCGTACTCAGTATTCGTATGTCTGGTAATGCTAGAAACGGCAAAAAGAGTGGAATGAGATGTGGTTTTTTGAATTTGCAGCCAGTATCCGCTAATACTGCATTTAAGTTTTCAAAGTTTTCTGAAACTGTTTCAAAGCTATTTGTAGATACAATACCAGCCATTTGAAGAGGTAAAGACGCCAGGATTTTTCCTTCACTGACTACCACTATGCCGCCCTGTGTATTGACAAGGCTGTTTGCTGCCTTTGCCATATCTTTTTCATTAGAACCAATTACCAGCATATTATTTTCATGGAAGTTCCATGTTGAAGCAAATGCACCTATTTTGGCTGCAAAATTCTTCAAGAACCCAACTGCGTGTTTTCGTGTTCCAAATGTTCGATCAAATGCTGCTACCTTCCAGATATCTTTATCAGCAGATGCTACAACGTTTCCATCCTTTACTGACAAGTTTTCGTTTATCTTTTCTGTTATAATCTCTGTTTTCATATTTATCACATTAACATTAACTGAGTTAGCTCGAGATTTTACTGTAAAATCATCTTCTGAGAATTTATGTAACTTGACAGTTTTTGTCATCCATTTAGGTACTGTATATTTTTTTATTTGAGACACAATGGTGCCGTTTGACACAACTAAGTTTCCGCCAACAAAAATTTTTCTAGGTTTCATTTTGGCTAGATCGTCGAAAACTAAAATGTCCGCAAGTTTTCCCGGGGCAATGCCACCCAAATCCTTTCCCATGTTATAATAATCAAAACAGTTTTTTGATGCCATAGAAATTGCATCTATCTGATTAAGACCCAGTTTTACTGACTCTCTTATACAATGATCAATGTGACCAAATCTTGCAATGTCAGATGGGTCAAGACCATCAGAACAAAACATCAATCTGTCAGTGTATGTTTTGTTTGAGAGTACTAACTTGATAATTTCTTTTAAATCTCTACGAATGGAACCCTCCCTTATCATTATCCACATCCCTAACCTTAATCGCTCCAAAACTTGATCAAAGTTTATTGGTTCATGGCAGGACAAAATCCCAGATGACACGTAAGCATTTAGTTTTTTGCCAGATGCACCAGCAGTATGACCGTTAATAACACAATCATTTTCAAGCATAGTTGATAACATTTTCATTGTCTTAGGATCACGTTTTGTCACTTTTGTCCATGAAAATACCTCACCTAGACCAAGAACGCCCGGAATTTTGAGTGCTTGTTTTGCTTCTGTTAGGTTGATCTCTCTTCCATGGCTGAACTTCCTGTCAACTGGAACTCCGCCGGGCACCACATGAAAAAAACGTGTAGGAAGTTCAGATGTCATTCTAACAAATTCTTTGAATCCTCTATAACCACAAGCACTCACGATATCAATAGGATCAGAAAAAAGTGAGGTCACGCCACACAAAAGAGATTTTTTTGTAAATTCGGCAGGCGAAACAAACTGGTCTACATGTATGTGAGGATCAGCAAATCCCGGAGTTACATACTTTTTTTTTAAGTTCATTATGATGGTCTTTTTCCCCTTTGTGTGAGATGCATCTGGACCAACGTAAGCAATCCTATCGTGGGATATAGCTATCTGAGTTTCCGGTATAATCTCACGCGAATAAACATTCACCAACGAGCAGTTCTCTAAAATAAGATCAGCAGGTTTGTCACCAATAGCAACTTCATTTAAAGTTTGGATGCTTCTAGACAACCCAAGGAACAACGTTCTATGATATACACTCGTATTATTATAGATTAGAGACCATGTTTAAATTACCGTCAGGCTCGGATTCTAATTGTGAATATACCCAAAGAGATCAATCGTTTCTGTCCTAAATGTAACAAACATGTTGTACAAAAGATTTCTATTTACAAGGCAGGCAAACGTAGAGGCACTGCTGCTGGAGAAAGAAGACATGCGTTACGGAAAAAAGGGTATGGAGGACAAAAATTCCCCAAACTTGCAAAGCCCGCAAAAACAACAAAGAAAGTTACACAGGTATTTACATGCCCAGAATGCAAGAAGAAAACGATGAAACAGGGTATTAGAATCAGAAAATTTGAGTTGGTTGCAAAATGAAAAAAGAACACGTACTCATTCCAGAGCCAAATAGCAAATTCCTCAAAATTAGTTGTAAGGAATGTGAGAAAGAAAATATTGTTTATTCGCATGCGACAACATCTGTTACGTGCAAGTCTTGTGGTAATGTAATATCTGAGCCTGCTGGTTCGAAGGCACGAATAATAGGAAAAATTTTAGGAACTGTTGAGTAATTCGAAATCTTCGTTTGTGTTCAAATTAAAAGCTATTTTCTTATCATTTAAAATAACGTAGTCTTCGTTAACCAAATTCAAATTTTTAATTTTATCAGCATTAATGATAGAAATTCCTGTGTATACACATTCAACACTATCATATTTCACCAATAGATTAGATTTCAAACCTAAGGAATTCAGAAATTCCTTGGATACAAGAAAACTAGTCCAAACACTTTCTGAACTAAATTCGACCAACTTTTGAATGATTTCTTCATCCAGTAATGGCAAATCTCCAGAAACAACAAATACAAATCCATCCATTTTTTGTAATAGAAAATTTAGGTCGTTAACATATCCATTTCCTTGTGTGTCTAAAGTTTCTATTCCTCTTTCCTCCAATACACGTTTTGTATCAGGTGAATTTGGGCTTGTGGCAGCAAAAACCTTAGAAAAACAATGCGAGTCATTTAATGAATCGATTACATGGAAAATTATAGGTTTTTCATATTCAAGTAATAATTTTTCAGGGGCAGGAAATTCCATCCTAGATCCCCTGCCTCCCGCCATGACAAGCCCAATCATAGTGATACAAAGATTAGCAGGGATGAAAGTCTTGTAAGTTCATTAGCAGCGCCCAGAACATCACCAGTGATTCCACCAAAACTTCTGGTGGATAGACCAGTCAAAAATAATGTCACACCAATTGATGCACCAAAAAGTATCAAGCCAGTAGTTCCGCCTATCACAACAAGCGGAATAATCGTAATAACACCAGCAACCGCTAGTCTTCTTTTATCTTTCATGATTTGTATGAATGGTGAATTGGAACCAGTAGCCGCTGATTTTCCAATACTAGCCATTAATACCATTGAGAACTTAGCTAGAATTTCACTAAGTAAGATAGCCTGAAATAACTCATAGCCAGTTGTCAGTGACAATGCTATGATTACGCCAACTATAGACAATACAACAGAAACAATTCCTGCAGAGCCAGTTGAAAGATCTTTCATAGCTTGGCGTTTTTTCTCTTTTGTTCCTCTGGTCATAAGACCGTCAGCAAAATCTGCCAATCCATCAGTGTGATGTATTCCTGTGATGATAGCAATTGATGCAACAACTAAAAGTGCAACAATTAATGGCTCTAGGAAAAATGAAAGGCCAAATCCAATTGAGGCAATGAGTAAGCCTATTCCAATTCCAATTATAGGGAAAACATGCATGTATCTTGCGACAGTTCCCAGATCAGTGTTGTTAGAAGGAATTATTGTTAGGAATGAGAAAACTGAACTGATTTCTTTAAGCATGTATCCACCATCCTAAAAATGAAAGAGTTACAATTATTGGAATAGTAACCATACCGCAGAATAAAATTGACGAAACTTTCATCAACGTAACTGCGGACGTAATGTGAGATTTTGTAAATTCTATACTGCCATTGCCAATTGTGTAATAATTCATCTTTTCTAACCTGGTTCCAAGTGCACCAGCCAAAGCAGCCATTGGGAATCCTGCATTAGAACTTTCTAGTTTTCTGCTGTCACGTCTCATAATGTATAGTGATTCCTTCCAATTGTAGCCCAAAATTAATGCGCCTAAGATCATTACTAACCCAGTTAGTCTAGATGGGGCGTAGTTCAGTACAGTATCACACTTGGCTCCAAACCAACCCACATTCTTGAACAAGGTTGTCTTGTAGCCAACCATAGAATCTATAGTGTTTATTGCTCTGTAAACAAATGCGCCTGGAAGACCAAAAATAGCATAATAGAATAACGGACCAGTAACTCCATCAACCGTATTTTCGCTTACACTCTCCAAAACGCCAGACAAAATATGGTTTTTATCTAAATTCTTGGTATCTCTCTTTACAATCATAGAGAGATGATTTCGAGCAGAATCTAAATCCCCTTTCTCAACCGCATCAACTACCGCCAAGGCATGTTTTTGCATTCCTCTAATAGCAATAGTTGTTTTTAGTAAGATTGAACCGACAGCTATCGAGACAATTAATGAGACAATATCAATAGTGAGTAAATTAATTCCAATATCCAAAACAACAAGCACTGTGCAGACAGTTACTACAATTACACTGACAAGCAAGATGCCACCAATCAATTCCTTTCTTACCGAGTCGCTTTTTGTAAAAGGAACAAGTAATGCTATTAGTTTTCCAATCCAAGCAGTTGGATGATATTTGGTTTTTGGATCACCTACTAAAAAATCCAATAAAAGAGCAAACGTAACTATGACTACACTTTCAAGTATCATTACAGTAGTTTTTCAATTGCTCTGATATTAAGACTTGACTTGACAACCTTGCTTAACTTCTCAATTTCAGAATCGATCTTTTTTAGGTTCTTACTATTGAGTGCAAGCTGCTTTGAATTTGAAGTTATAGAATCCTCCTCGGGAAGCAAAAATTTGGTTAGTGGGATTGTCCCAAAAAACGGGCTTTCCTGTGTTTTGTTTTAGCTTTCTAAATCCAGGTTTAAGAATATTCAAGTCTCCACGAAATTTGTTAAAAACAAAACCTTTGATCATTCTTTGGTATTTTTTTTCTAATAATGACAGGGTGCCAACAATACTTCCAAAAGATCCACCTCTCTCAATATCCGTGATTAAAATTACGGGTGATTTTGTTTTCTCGGCAAGTTTCATGTTTGCAATATCATATTGAGTAAGATTGATCTCGGCAGGAGAACCAGCGCCCTCAATGATTATCAAATCATGATTTTTTTCTAAAGCATGAAATGAGTTCAAAACTGTTTTCATTCCATTTTTTTGAACAAACTTCTTGTAATAATCATCAGCATGCATTTTTTTATAGAATTTTCCTCTTAGGAAAATAGAGCTTCTATAATCACCTAGAGGTTTTAGCAAAATTGGATTCAAATCTGGTGATATTTCAATACGTGATGCGAGAGCTTGAACTGCCTGAGCACGAGAAATTTCAAAATCCTTTCCTTTGTAGGCGTAGTTTGACATGTTTTGCGCCTTGAACGGTGCTACAGAGAATCCCTTTTCCAGAAAAATTCTGCAGAGTGCAGTAACAAGTGTTGTTTTACCTGCACTGGATGCAGTTCCCTGAACCATTAGCGTTTTTGAGATGCTAAATCACCTCCAATGCCTTTAACAGTTTTATGTTCTCTTTTCTAGTTTTTACTGCAATTCTAATGTAATTCTGGTTTAATCCACGAAATGTACTACAATCTCTAATCAGAATTTTTTGTTTGAGAAGTTTCTTTTGCAAAAGTTTTGATTTAATTTTTGTCTTGACTAGAAGAAAATTTGTTGCTGAATTATAACAAGTAAATTTTTTCGATTTTGCTAAATTTGAGGATATGAAATTTTTCTCCTTTTTGATTAATTTACATGTTTTATCTAAAAATGGATGATAGCATATTGCTGCACTTGCTGCACGCTGTGCTAGATTGCTTACATTCCAAGGAATCTTGATTTTTTGCAGTGGTTCTATAATTTGTGAACTGCCTACTCCATAACCAATTCTAATTCCTGCTAAACCAAAAGATTTTGTGAGTGAGCGTAAAATGAACAAATTCTCGAAACTCTTGATATGCTTTATTACTGATTCATCATTTTCTGGTACAAGCTCAATAAATGTCTCATCCATAAATACAATTGTTGATTTCTTCTTTGCCGCTGCGATAATTTTTAGTATTTCATTCTTCGGGATTAAAATACCAGTAGGGTTATTTGGATTACAAATAAAAATACAGCCATTTCTGGGAATTTTCATGATAAATTTTTGTAAATTTCTCGAAAGATCCATGGTTTTGAAAAATGATATTTTACAGTCGCAAAGTTTTGCAGAAACTTCATACTCACTAAAAGTTGGTATTGGAATCAAAACACGCGTCTTTTTATTTAGAAACGTTTTGCAGAAATTGTAAATTATTTCTGTTGCGCCATTCCCAACAACAATCTGCTTTTTTGGAACCCCGGTAAACCACGCCAAGTTTGCACGCAAATCCGTAGAATTTGGATCAGGATACTCTGAAATTGAATCCAAATGTTTTTTCAAATAGCGTTTTACGCCTGGATGACATCCTAATGGGTTTACATTTGAACTGAAATCAATCACATTAACATCAGGGTTTTTTGTGCCATATTTGCCTCCGTGCGAGGCTGGAATGTGTGACTGTGCTGATTTGTTTGGATGAATTTTCACATTATAGATGATTATTTGCCAATATAGTGTGTTTTGGTTATTGCTAACGATTATTAATTGAAAACTTGAAAATGACTCAATGAAAAAGAAAGTAGCAATAATTGGAGTCACTGGAGCGGTAGGACAAGAATTTGTGCTATCTCTAGAGGATCACCCATGGTTCGAAGTTACACAAATTGCAGCTTCAGAAAGATCTGCAGGAAAAAACTATGTTGATGCAATTAGAGATCCAGACAGTGAAATTATCAAATGGGAAGTGGGTGGAGAAATCCCGGAATACATCAAAGGAATGACTGTAAAAAAAATTGACGAGATTAATGTTGCGGAGTTAGACTTGGTATTTTCTGCTGTTGAATCTAACGCTGCAAGAGATATTGAAACAAAATTTGCAAAGGATATACCTGTAATTTCAACTTCTTCTGCGTATAGATATGAGGATGATGTGCCAATTCTAATTCCAGGAATAAACGATGAGCAAGCTGAGTTGTTAGAAGTACAAAAAAAGAACAGGGGTTGGAAAGGATGGGTAGCTCCCTTGCCTAATTGTACCACAACTGGATTAGCAATTACTATGAAACCACTTTATGAGAAATATGGAGCAAAAAAAGTCATGATGACTTCGATGCAAGCGATCTCGGGTGGCGGCAGATCACCAGGTGTTTCGGCCATGGATGTTACAGATAATATTATTCCTTACATACCAAAGGAAGAAAACAAAGTTAGGATTGAAACAAAAAAAATACTTGGAAAATTAAAGGATGGTAAAATAGAACCGGCCGACATACGTGTTAGTTGTACTTGTACAAGGGTTCCAGTAATTGATGGTCATACCGAATCCGTATTCGTTGAAACTGAAAAAGAGGTTGATCCTAAAAATGCAAAGGAAACATATGAACAATACAATAAGGAAATTAGTGTTGTGGGTCTTCCATCAGCGCCAAAAGATTACTATGCAGTGCATGAGGACCCAACAAGACCGCAACCAAGACTTGAAAGACAAGTGGGTGATGGAATGACTACAACGATTGGAAGATTAGAAAAAGAGGAGTTGTTTGATCATGGATTGAAGTATATGTTATTCTCACACAACAAGAAGATGGGATCTGCAAAGGGTGCTGTCCTCCTAGCTGAGATGCTATACAAAAAAGATAAGATTTAAAGAAAAAAATTATAAAAATTTCAATAATAGCTTTATTAATCCGAAAAATATGTAATGTCTCAGGTGTTTTAAACGGCAAAAGTGGATAAAATAGATCAAAAGATTTTATCAGAGCTTAGTAGGGATTCATCAATCTCAATTCCAAAACTTTCTGAAAAAATTAACGCCAACTCTTCAGTAGTTTATAGCAGGATAAAGCGGTTAATAAATAAAAAACTCATTGAGCGATTTACAATTGAGATTAACAATAAGGAATTAGGATTTGGTGTAAAATCAATAACGGGAATTAACATGGATTCAAAGCAACGAAATAATGTTATCCAAGAATTATTCAAGATCCCAGGTGTGAGAGAGGTTGCGGAAGTGACCGGCAGGTTTGACATACTGGTAACAATGTATGCCGAAAACCTGAATGATATGTATAAGATTGTTTCAGATAATATTGGTAAAATTGAAGGAATTATAGGCTCTGAGAGTTTTATAGAAATGAAGACGCGAACAAAACAAATGCCCTATATGTTAGAATAGTGATGCAGATCTGAGAATAGAGTGATGATTAATGCAAACTTTTAACACAAAATCAAATATCGCTGTATACTACGAACTGACAAAACCAAAGATCTGGTACCTTCTTGTGTTTACTGCATTTGGTGCAGCCATTACCGCTTCAAATGTTTTCAACATTTCAATTTCTCTTGAAACATGGGCATTACTCCTTGGAGGAGTAGCTGCCGGTTCTGCTGCTGCGAATACGTTGACAAATTATCATGACAGAGACATTGATGCAATAATGGAGAGAACAAAAGGTAGGCCCATCCCAAGTAGACGAATTTATCCTGCAGAAAAGGCTAGGAATTTTGGACTTGTGCTTGCTGCAATATCATTAGCATGTGCTTTTGGCATATGTTTTACCGCATCATTTTGGCAAGGCATCTTAGCTGGTTCCTTTATGGCGTTTGGATTAGTAGATAATATTTTGGTGTACAGTTATGGCCTAAAACGTAAAAGTAGAACAAATATTATTTTGGGTGGATTCTCTGGTGGTGCACCAGCACTAATTGGTTATGTTGCTGTAACTACAACTGGCCTCTGGGACTTCGGTCTTGTTATAGCTGGATTAGTCTTTGTTTGGATTCCAATGCATATTTGGGCATTAACTTTACACTTTAAGGATGATTACAAAAAAGTAAACGTTCCAATGCTAACTGCGGTCCAGTCAGAAAAAACTTCTGCGAGAATAATTGCTGGTACCACACTGATGATGGTGCTCTTTAGTATAGTTCCATTTTTCCTAACACATGAAAATGGGGAACCGTTGATGCATGAAGTCTATCTGTACACTGCAATTGCGTCTGGAGTTTTAATGGTGATTCTTAGTTTCTGGGTTGTTGCAAAGCCAAGTGAAAAGGCTTCATGGGTTTTGTTCAAGTTTTCAAGCCCATATTTGGCTGTACTTTTCATCGCACTAATGGTGGATTCTGTTCTTTAGTTTGATCAAAGAGGGTTATTCATGGAAATAATTGGCTGTTAAGATTTAACCTGCATTCCCCTTTGTGACTTGACGATGTACTTGTCTCTCACCCGTACACTAACCCACTCAATTATCAAGACTGTTGCAAGAACAACCAGCATGAAAACTGCAGCCTTTCCATACTCAAAGAACTTGATGTAGTTAATGATGTAAAATCCAATTCCACCTGCACCTACAAGACCAAGAATACTTGTCTGCCTAATGTTATAGTCAAAGATGTACAAAATCTGGCTAAGCAAATGTGATGCAGATTCTGGCAATACAACGAATCTGATCAACTGTAGTTTGGAAACTCCAATAGCACCCACTGCATCCATGGGGTCAGCATCAATGGCTTCGATGGCTTCGTATTGCAGCTTTGCGATAAATCCAACCGTGTACATGATGATTGCTAACACTCCTGCAAACGGACCAAGACCAACTATAATCACAAATAAAATTGCCCAAAGTATAGAAGGGAAAGTACGGATTGCGGCAAGCAATGCACGAATTGGTACATAGACAAATTTGTTGTTCAAATTTCTAGCAGCAAGCAAACTTAGTGGGAGCGAAATTGCAACACCTACCACAGTTCCAATAAATGCCATTTCGATTGTTTCTAGCATTGACCAGAATGCAGTTACAAAAAGTGAGGAATCTACTTCGGTAATCTCTTGTAGCATAATTCCAATATTTGGTAGTCCCTCTGCAAAGTCTCTGGGATCTGCATCCACATTGACAGACATGACTACTACTCCTGCAATAATTAGTCCGATGATTAGATTATTCTTCTGATTCATTGCTAAACATCTCCAAAATCTCTCTTTGTGTATAATTTCCCGACTGAAAGTCTACAATTTTATCTCCTTCAACTCCAATTTCAAGAATCTTTTCGCCTTCCTTGATCACTGCTACCCTGTCAGCATACTCCAATGCAAGCTGAAGATCATGATGAACCATTATTGCAGTAAGTTTCGTTGTTGCTTGTGCTTCTGCTAAAATATCCATGATCTCTCGTGCTGTCACATGATCCAACTCAGATACAATTTCATCTGCAAGAATAATCTCTGGTTTTTGGACAAGAGCTCTTGCTATTGCAACTCTTCTCTTTTCGCCACCACTGAGCATGTATACCTGTCTCTCAGCTTTACCCTGAAGGCCAACTTGTTTTAGAATTTTTTTTGCGTTATCAATCTCTAAATCAGAAAATTTTTTGAAAAATGAATTGAACCCACTAACACGAGGTAGGGCTCCAATCAAAACATTCTCAAGTACTGTAGAATTTTTTATCAATCCAAGATTTTGAGGAATGTAGCCAATTTTGTGCATAAATGGCTTGAATTTTTTGTCAGAGGTGTTGGGAATTTTATAATCAACCATGATTTTCCCTTGGCTTGGATTCATCATGCCATTTATCAATTTCAATAAGGTCGATTTACCAGAACCAGATTGTCCAACGATTGCATAATTGGTTCCTCTAGTAATTGACATTTTGATATTTTTTAACACATAATCCTTTGAGTCATATGAGGCCGAAACATTATTCATCTGAACAATTGACAGTGTTGATATTGACGAGGATGAGGATCCTTTCTGTTCTTGCATATCAGTTAGTTATTTTGGAAGATCGTAATTCTTCTTATCAAAAGTTGCTTTTTCAATTCCAGGTAAGAGGTCTAGATATTGTCCAAAGTTGCCAATGTGCATTTCAGCAGTTGTTGGTAACAATGCATCTGCACCATAAACATCCTTTAGTATTTGATTGTAATCCTGATGGTTCAGTTTCACCATCGAGTCAACCAAATGTTGTTTTGTCTTATCTGAAAGATTATCTGATACAACAAAGACATGAGATGGTACTAGACCAAGCGTCTCAACTTTTTTGAGTTGAGCTTGCTGTTCTGGAGTCAAGTATTTTCCTGGAGCAATGTCAGAACCAAATGCCATTTCAACTGAGCCATTCAAGAGCAACTCAAGTGCCGCTTTGTATCCTCCTCCAAAGATATGATATTCAAACGAGTTATCTAATGCTTTTTTTAATGCGATAATGTCGTCTCCTTCTACTGTGATTAAACCACGGTCAACTAGTGTACCAACTGGTCTGACGAATCCTGATGAACCGGTAATGCTAGTAAAAGCTACCTTGTTTCCAATTGCTTCATCAATTGATGAATAATTTGAATCAGCTCGCTGCCAAACTGTAGCATAGTAACCTACTTTGCCTTTCTTTACTTCAGCCATCACTACTTCAGCATTTGCCCTATCATGAGCAATCCATCCAGGACCTGTATCCATGAATGCGGCGTCAATATGTCCAAATTTTAGTCCCTCAATAATTATTTCATAATTTGTTGGTACAACAATTTTGACATCCACTTTTCCATTAAATTCAGATTCCAAAAATCTTGCAAGAGATTCAGCCTTTGGTGTCAGTTCATCTGCTTTTTCAGATGGTATGAAACCAATCGTAAGTTCAGTTACACCAAAGTTTTGTTGTGATGATAGATCAATAATTCCAGAATCAATTAGATATTCCATCGAGTTTACAAATTCTGCCTCGGAAATCTGATCATCTGCCCACCATCCTGCAGTATTTTTAACCCAAGCTGGAACAGCGTCACTTTGTGCTGAAGCCGCTAATGGGAAGGCAGCAACTCCAGCAACTAGTGCAAAAAGCAGAATGGTCTTTCTAGTCATGATTTTTGATTTTGCACTCAAAGTATTTTCTTAGGTTTAGCTAAGTTATTTAAACGATCCAGCCATTCTAATTTCTTATTCTAAGAATGTAGAATAACTATGATTCTTGTAACTTTGTCTTGTATTTTTGCCACAGTAATCCAAGTATTATCGCTTCAGCAACCCAGAATGTTGTTACGGCCACCACAGACATTGTCCTAAAACCGTTCACTAAATCCATTGGAGCAGTAACTTCATCTGGACTTGGTGGCATTATAAAAAATACAGTCGTGATAAAAACTGCATAACCAATAAATGCGAGATATTTTTTCGTCTCAAGTTTCTTATACAATCTGGAAAAACCAACAGCTGAAAAGCCGGAGATTGCAATGAATGCAAGATACAATATTCCTCTCAGTACGACAGTATCAGCATCTCCCACAGTTGGCGGGTTTGCAGGATATTTCAAAAATGGTATCAAGAAAATGGTAAGCCACATGATTGCAGCAAGAACAAATGTTTTTTTTACAGTGTGTCCTTCGGGTAGAGAATTTCTTGAATAAGCAAACACAACACCAAACAATGCACCTATTGACATTCCTAGAATTCCACCTGCTAACAACTGACCACTTTTTTGCCAATCACGGTATGAGTTGTATTCAACCCAAAATTGAGGAGTATCTTCAGCCTCCCCAGACTTGAAGAGAGCCTGATTTTCAATACCAATTGCCTCATCAAGATATGGTTCTACAATTGCCAAATTTACTGCGCCATGTATTGTGCCTGCAACAAACCCAGAAACTAGGACAATTACTATGAAATATCCAGCATTCATTTCTTCAAATAGTCTTTCAGGTTTGTTTTAGATTTTGGAATCTTACCCAACTTGAAGCCGTCTGGCCTCTTTGATGCAGGTATTGTTGCGTCTATTCCCATTTTTGCTGTTCGTAATTTCTTTTGGTTACTAGAGGGATCAAGGCTAGAGCCTCTCACATTTTTTATTATTACCAGATCCTTGTCGGCCTGAAATCTTGTGGCCATAGCAAATTCTACAGCTACAGCATCGGTAGGATCAATATCATCATCTACTATGGTTACCATCTTCAACGATCTGTGATTTGCGAACGTTTCGTTAATGATTTTTTTAACATTGGTTGATCTGGTTTTTGAGATTTGAACTACAGCATGAAGCCAATTGGCTCCACCGCTTGTAAGAATCACCTGTTTTGTCTGTGGGAATTTCTTTTTCATTATACTGTTGAGTTTAGCCTCAATAGGCATACCCATGAGCAATCTCGCCTCTGTGTAACCAGACAGAATATCATGATAAATTGGATTGTTTCTAAAATACAATTTTTCGATTTGAATCACTGGTGCCGATCTTGGCATATCATATGTTCGAAGCATTTCGACCATCCATTCCTTGTGTGTTTTGTTTCGCAGAATTTTTCCTTCCATGACAATTTCCGCAGTTGATGGTACCAATAAGCCAGTGCTAGGACATTTTGTTAAAGTAAGTTTGTTATTCATAAGTGAATTAGCTATCTCAAGTTCATTTTTTCCCCATTTTGCCTGGAATGCACAAGCAATTGAAATGGCAGGGTGAACACCAACAGTAATTGCGACCGGCAGGTCCTGCCCATGTGTTTTTGCAAACATAAATGATCTATGGAGATCTCTACCCTCTACCATTCTAATTGAGAATTGGTTTTTCCCTATTGGCATTAGTCTGTGAAAAGACGAGTTTTGAGATTTCTTTTCCTGATTTCTTGTATATAGTATAGATGATGTGATGAAAGGACCTGATTCATTTTGAAAGTGAGTTACAATTGGAAGAATGGAAATATCCTTAGAGCTGTTTTCGAAAAACTTTGCAGTTGATGAAATTCTTGGTTTTTTTGCAGAAGAAATTGCCTTGACAATTTTTCGATTAATATCAGACTTTTTGGAGCCTATTGCCTGTGCAAACCTATCTCTGCTTCCTACTAAGTTTGAAATCAACTTGAATTTGCTTCCTTTGACATTTTCAAATAAGGCTGCCTTTGACTCGTCAAGCTTTTCAGTTACAGCAGCAATCTCATATTTTGTAGAAACTCCCTTCTTCACTATGAATAAATCATTGGTCTTTTTGATTTGTTGAAGGAAGCTTCTCATATCAACTGTCATTTTTCAACAATCTCCTTTATTTTAGCAATCAGAGTTTTAGCAGTTTTGTTTTCCAGCTCTTTTGGAATAAACGCAGATATGATATTAATACCTGTTATGATTGAAGAGATTTGTTCAGAGATTAATTTTAAAAAAAGAGACTCTGATTTTGCTGGTATGATTGAAGTAGTAATTGGTATAGTGTTTGTACCAATTGATGCTGTTAACCCGCCAATCTTTTCCTGACCTTCTGTTATAGAAACAAAACTTCCGTTATCGAAGAGTAATATCTGAATTGTAAAACTACGTTTGTCAATGTCAACAACTGTCTTCGAAAAACGCGATTCGTTTAGCAATAAGCCTACGAAGTGAGTTTACTCGTTTATTGCTATCGATTCTGTCTTAGCTTCAGCATTTACTCGTGCGCGCAGTTTTGCTTTGTACTTCAAGTTTCGTGGTTTGGTTCTTAATCGATATCCACAACATGGACACCACAGACCTTCCCACTTGATGAAAATCTCACAAATCTGACACCTACGTTGACCTGAAGCATACCTTCCTGTTCCTACAGGTTTTTGTGCCTTGTATCTAGGGCAAATTCCTTTACATGTCATTTTTATTACATATATTATAGGAATAATAAGTTAATAAGGTTAGATCTGCGAAAATCTACAATATTCTGGGAAAAATATATAATAATTTCATTGATTTATATAATCTTTTGAAGCATTTTCAAAAAAAATAATAAAAAGGTATATTAATAATATGTTTTTGCGAATTTCGCAAACAATTTATAGGAAAAATCTGCATTTTAGCCAATTCTTGAGGCTTTCACGCTTCTGAAATACTATTTTTCTAAGGTTTTTTTGATTGCATCTAGCATTATTCTCATCTTCTGTGCGTTTGCCTTGTAATGTTTAGATGATCCAGAATTCTCAAAATCTTGAATTAATTCTAAAGTCTTTTTGATTTTTTCCTTATCAGTTAGTGTCCATACTGGTTGTGTCATTTTTCTAAGGTTTTTTGCATAGTCATAATTTAACCACTAGTTAGCCTTAGAATTGCCTGAGCAATATCGCCTTTAGTCTCAGCCAAGGCATCTTTAGCCTTCTCTTCATTACAATTTGCCTGTTGACAGACAAGCATTATGTCATCTTCTGAAAATATAGGTACTTCAAGTTCTTTTTCCTCAAAACTCTCTGCAATTACCTGAAAGATTGAATTTTCTTTTGATTTCATTTCAGTGACAGATGGCTTTGGAATAATAATCTCTTTTTTGTCTGTCTTAATGATAACTTCCTGTACATTTGGGATCTCTTCCATGTCAAGACCCATCTTATCCATCATTCTTCGCATTTGGCGATTGCCTCCACGCATCATGTTCATTTATCCCTCTGGCTAACTTTTTAAACTATCCCTAACTTTTACTGCCACACCGATTCTTTGTTCCTTCACCATCTCTGAAGACAGGATGGCCTTTCCTACTGCAATAACCTTATTCTTGTACAAAACTGGAACGTCACTTTGGATCCTGATATTTTTACCGCACCAAACAATATGACCGCAAAAGACCGACCTTCCCTCTTCTACAAATGGTTTTGAATCATTGTCAATCTCTATACAGTTTTCTTTGAATTTTTTACTCTTCATAAGAATTTGAGCAAAATATGGTGTTATGGCTAGTCCACCATCAATTCGCAATGTACAAAGAAGCTTTCGGTTATGATATACCTCACGAATTCGTCCAGTTCGCTTTGAAAAGAAAAACTCTATCTGTTTAGGCAAATGTCTAGATATGCCTACTCCAAACAGGGCATCAATAGTATGTTTTAGTTTTAAAACAGGATCCACTCAAATGGTTGCCTAGATATCTAAATATTCGTTGATACTATAATATAGAATTACATTAATCTATATAGAACAGAAAAATAACTATAGTTATGTCATCTGGTGAAGAAACTAGAAAAATCCAGTTTACAGGTAAATCCACTTACATTATTTCTCTGCCCAAACAATGGATTACTGATCTAGGCCTAAAGCAGGGAGATCAAGTTTCAGTCGATCGAAAAGGAATTTCCAGCTTACATGTTACACCATACAATACTAGAAAAAAAGACCAAACTGAAACAGCCACAATTGAAATTGAACCAAAGGAAGAAACATCAACTGTAGTAAGAAAATTAGTTTCATTATACTTTCTTCACTTTAAGACAATCAGTATAAAACCAAGGGTGGGACGAATTATGCCGTCACAGAGAATTGGAATTAGAAATGCTGTTAAGAAAATTTTAATGGGTGCAGAAATAACTGCTGATTCATCAGATGGTATAACTGTTCAAATTCTAATTAATTTGGTAGAACTATCAGTTGATGCCGCTTTCAAAAGGATGATGTTGTTAGCAAAATCAATGCTAGATGATGCATTAATTGCAATAAAGGAAGGAAATGAAGAACTCGCAAAAGAAGTGATCAACAGCGACGATGATGTAGATAGATTTGGATTTTATATCACTAGGCAGCTTGCAATTGCAATTGAAAATGATCACATGTTAAAGGAAATGGGATTTGATAATGCTCGTGATTGTCTTGGTTACAGAGTTGTTGTCAAAAATGTGGAAAGATTGGGTGATCATGCGGTAAGATTATCACAGGATGTTTTAGATTATAAAACTCCCATACAAGGCAAAAACTTTGATAGAATACAGGAGATGAGTAATTATGCGATTTCAGTAATGGATGATGCATGTCTAGCATTATTCAAAAAAGACTATGATCAAGCAGAGAAATCAATTGAAAGTGCAAATAATATCCAAAAATATGAAAAAAGAATATTGGGTAATTTGAAAATAAGAAAAGATGAGGAGGAAATTTTTAGGATTAGAAAAATTGTGGAGAATGTAAAAAGAGTTGCAGAATATGCGAGCGATATTGGTGAGATTGTTTTGAACATGAATATAGAAAAAATTCTCAAAAAATCAGAGATGTAGAGTTTTAGCAATGGATTCAGCTGTTTTAATCACATATGATCAAGATGATATTGTTGATGAGGCAGTCGCCCTTTGCGAGTCGGCTGACTATAAAGTAAAGCATATCATAAAACAAAACTTCCTGCAAAAGCCAAAATATGGCTTGAGTGGTGGTAAAATTGAAGATCTTAAAGAAATTATATCTACGGTAAAACCAGATGTGATAGTTTTTGATGAGATGTTAAAGCCAAGCCAGAACTATAATCTGGCTTCAGAGCTTAAAATGGAAATATTGGATAGAGAAGCTTTGATTTTACAAATCTTTGAGAAAAGATCTTCCAGTGCTGAATCCAAGCTTCAAGTTAAACTGGCACAAGCACGCTATGATATGTCAAGAGCTAAAGAAAAAGTAAGACTTTCAAAAAAAGGCGAACAGCCAGGGTTTATGGGCCTTGGAACATTTGAAGTTGATGTATACTATAACGAAATCAAAAAAAGAATGGTTAACATCAAATCAAAGCTGGTAAAGTCAGGAAAACAGCGTAAACTTCACAGACAGGCAAGAAAACGGCTTGGTTTCAAGACAATTTCACTTGCGGGATATACTTCAGCAGGTAAAACTACATTATTCAATGCATTAACAGGAGAACAACGAGAAAAAAACGAAGAGCTATTTACAACTCTTACAACTACTGTTCGTAGAGTAATGATAAACCAAGAAATTGCATTGATTTCGGACACTGTTGGATTTATCAGCAGGCTTCCAGCATATATGATTGAAGCTTTCAAATCAACGCTAGAAGAACTACTGTACACGGATGTTACAATATTTGTAATTGATGCAAGTGATAATCTAGATGAATTACGAAAAAAATTCAAAAGTTGCTACACAACATTAAATGAAATTGGTGTAGAATCAAACAAGATGGTTTTCGCTTTAAATAAATCAGAATTGTTAGATGACGATGAAATTTTAGACATAGTAGATTACTTAGAATTGAAGGGAAGTAAAAAATGGATTGATATTTCTGCAGTAACAGGAAAAAATATGAGCGAACTTAAAAAAATAATTAGTAATTTTTTTCAAAATGATATATCACAGAATAGTGATAAAGTTGGAGCAAAGACATATGGAAATTGAAGTTCTAAGGATTGGTCAACGGGTTGTTAGAGACGATAGAGTTACTACTCATGTAGCTCTAGTTGCAAGATCATTTGGTGCACAAAAAATCTATATGAATGAAGTAAATCCTGAGATAAAGCATACTATTTCTGACATTAACAAAACTTGGGGCGGTAATTTTAAAATTGAAATTATTTCAGAATGGAAAAAAATTGTTAAGGAAAAGAAAAATGCGGCGGTAAAAATTGTTCATCTTACAATGTATGGTCAGAATATCAATAATGTTGAAACAAAAATACGAAATGAAGACAAAATTATGATTGTGGTTGGAGCTGAGAAAGTTCCAAGAGAGATATACGAATTGGCAGATTATAATGTGGCAGTGGGTAGTCAACCACACTCAGAAGTAAGTGCTTTGGGCGTACTATTGGACCGTATTCAACAGGGAAAACAGTTTGGATTCAAGTTTGAGAATCCAGAGAGAACAATAATTCCTCAGGAGCAGGGCAAAGATGTTAGGGTGAATAAAAAACTGATTAATAATGGAAAATAAGGATTGTTTCTGTTGATTGACAAATACGAAGATCCATTTGTGAAAATTTCGTATATGATTGGCGGTGATGAATACCTCAAGGTTGCAAGGTCACTCTTAAAATCACAGGATGCAACAGATGAAGAAATTGCAAGTTCAACTGGTTTAAGAATCAATATGGTTCGAAAAGTACTCTATGATCTTTTTGGTAAAGCTCTCATTACTGGAGTTAGAGTGAAAGATGAAAGAAAAGGCTGGTTTGTCTACCGTTGGCGTTCTAGAAGAGATGAGGTTGAGAACTTTATTGAGAATCAGAAGAAAAAGATTAGTGAGAGACTTCAACATAGATTAGATTATGAAAATTCGTCACAGTTTTATCATTGTGGAAATGCTGATTGCACTAGAGTAACATTTGAAGATGCTCTTGATGAATTTTTTAAATGTCCATCATGTGGTGGGGTTTTAAATCTCAAGAAAAACGAGAAGTCACAAAAGGCATTTGCTAAACAAATTGATAAAATGAAAAAAGAAATGCAAAGTTAGTTTTCATAGTGTAGTATGACTTCATTTTTCATTTTTGAAACATTTTTTAATTTTAACCTTATTGATTTCACAACGGTTGAAAATCCATCACCATCTACTAATGTTGTAGCAGTCACGCCTCCTACAAGATAAGGTGTAATTGTAATAATAGCTTCGTCTACTAGGTTTTCTTTCACAAATGCCCAGTTTGTTGTCCCACCACCCTCAACTAGAATATTTTTTATGCCTTTTCTTTTGAGAATTCCAAGTAATTTTTTTATGTTTACTGTATAATTTCCACAAACTATAACTTGGACAGGAAATTTTTCTAGTTTCTGCAAGTTTTTTTTCGGTGCTTTTTTTGATACTGTAATAATTGTGGGAATTTTTGAACATGTTTTTAAAATTCTTGAATTCGTACGGATTGTCGCATTTGAATCAAGAATTATACGTATTGGATTTTTTTTCCTAATATTATGTGCAGATAAAAGTGGATCATCAATTTCAACAGTATTTTTTCCAATAAGGATTGCATCAACTTTACTTCTAAGTTTATGAACTCTAATTTTGTCTTTTTTTGAGGAAAGTTTTGAATCTCCAGTTCGTGTTGCTAACTTTCCATCTAAAGTAATCGCAGCGCTGAATATTACATGTGGCCTAAAGCTTTCCATGAACTATATTACCTCCAATCATTACTGCCTGAATTGAGTTTTCGTTTGCCCTATGGACAATAGATGCATGTGGGTTTCGCAAGGGATCAAGATCTAAGTCATTCTTTTTAATAAAAACGGCGTCTGCCAAGTATCCCTCTTTGATACATCCTATTTTTTTATCTAGTAATTTTCCCGCATTGACAGTAGCCATTTTTAGAATATTCTTTGGTTTAATGCGTTTTTGATGAATGCCCATTGTTGTCTTCCATAAAAAGTCCATTTCTCTGAACAAGTCAGGTGAATTAATCATCACGTTGTCAGTTCCAATTGTTATATTACAATTCATTTCCATCATTTGAACAACGTTTGGAATTCCTTCTGCTAAAGATGCATTTGCGCGAGGACAAACAACTATGCCTCTTGTTTTTTTAGATGCAATGCTCAGATCACTTTTTGAGGCGTATGTCATATGTACAAGGAAATCTGGTTTTAGTAACATGCAACGCTTTGGCTCTGTTTTTCTTGTAATTTGTTTTGATTTCAAATAACTTTGCTTGGTTTCTGCACAGTGAATTGCACGAATCTTTTTTATTTTAGAAAATTGCTTCATAGAAGAATCACTATTTTCATTTGAACCACTGATTCCTATTCCATCACAGTTTTTTAGTAATTGTTCTATCTGGTTTTGATATGACTGTGGAATTGGTGTGTTTCTTTTGATCTGGTCTTTTGACTGATAGTATTCTATTCTACCCAGTATTATGGAACGAATTGGAGTGTTTGATAATACCTTTTGCATAAGCAAAACTCCATCTAAACCACCCTCTCTGAAATCAACAAATGTTGTTGTTCCTTTTTTTAGCATAGATTTTACAGTTTTTCTCATAAAGTGAATGAGCTTTTTTGGCTCGGTTTCACTGAGAATTTTTTGTTTAATTCCAAAAATGGGGTTGATTTTAGAATCAGGATCCATATCCAGAGCTATATCTTTTGCGATTGAATCACCAATGTGTGTATGCGAATTAATTAAGCCTGGAATTAGTAAAAGACCATCACAGTTTACAACTTTGTTTTTAGTAGATTTAATTTTAGGATTAATTTTTTGAAATGTATTATTAGTGATCAGCACATTTGTCTTTTCTATAAATTTTAAATTGTTTCCATACAGTACGCTGATATTTTTTAATATCATGTAAGCTCGTAGATTTCTGGTTTCTCTTTCCCTGAATCACGAATCTCTCTGATTGTGTCGAGAGACTTTGTTGCAAGTTTTACTGCACTTCTAGCAGTTTTTCCTGTTCCTATTCCACAATTTAGTTCAATTCCAAGTTCATTTTTAATTATATCAATAAATTCTTCTGCACTTTCCCTATGGTTTGAGTTTGCAACAACCATGAAATTATCGCCGCCCATGAAAAATGAAAGTGCCTTCTTGGATAAGAAAAACTCGGACATCTTTGCGTATAATTTGAACATTAATGATGAAATTTCATACGGTGATATTGTGTTACCTCTAGAAGTTAGATTGTCAACATCTAGGTGCATGATTGTAACTTTTGACTCTACTTTACCATCTATGAATCCAAAAATGTTATGTTCCTCATTTAGTTTTATTTCAGATTTTTTCCCATCATATGCACTAAGATTAGCCTCAAATGGTGAATCGCCGTAACCTATTGACATTGATAATTTCAAATCAAAAGACGATTCGAGTTTCTTTTGGATTTCTATATGATCCTCAAGTGTAATTCCACTTGTAATTGCAAAAAATTCGTCAGATCTGTTTGAAAAAACTAGACAATTTTTTTCAGAAAATAATTTCTGTATTTGGAGATATAATGAAGCTTGAAGCATCTGTATCTCATGTTCCCGGTCACTTCCCAATGTTAGTGTCCAAGGACCATACCCAGTAATCTTGATAATTGTAATCTGAATCATTATTTTATCTTCTTCAATTCTTCTGCTGTCTTGAAAATAGCCTCAACTGCCCTTTCAGATACTGGTCGAATTCTTCCAAACGCCTGCCTCTCAGACATTCCTGGACCTGAAATTCCTAACGAAACTGGTTTTTGATATTTGATTGATAATTTAGAAATTCTTGTTGCAACAACATTTGCAATGACTTCATCATGTTTGGTTTGTCCCTTGATAATAGTGCCTAGCGTAACAACTGCATCAATGTCTTTTTTTTGTAGTAAGGTATCAATAACTAAAGGCATATCAAAAACCCCTGGAACATTACACTCGTATTTTACGTTTAGTTTCAATTCTTTGGCTTTTTCAAGTGCAACCTTATGCATTCTAGATGTCACTTTGTTGTTAAATTCCGAAACTACTATTGCAATATTCAAAATTAACGCACCTTTGAAAATTCATAGAGTTCTTTGCCATCGATAAAAGGAATGGCGTTCTCTTCTGCATACTTTTTTGCCTTTTCAACAGACAATGCAGCATAAGTTTCCGCATCCATCATTTCACAGATGGCAGAAACTGGGTGTAACTTTGCCAGCTTTGTTAGGTAAATTGACATCTCGGTATGACCCTTTCTAGATGAAAGAAGACCATCTGAAGCAAGTAGCAATGGAACATGTCCTGGTGTCTTAAATGAAGAAGTGAATTGTTTTTTTGGATTATCTGAATTGCACAAGTTTGCCATTTCTTTTATGGTCAAAGCTCTATCAGTGTCAGTGATTCCAGTGTATGTCCGCTTGTGGTTTACAGAGATTGAAAAAGTTGGATGATCTCCATATGGTGCCATTCCCATTACCATATTTTTTGAATCTGGATCAAGATCGTTAGAATTTGCAAGTATGTTGTGCATGTATTCTAGATCTAATTTTTTTGCTAAATCATTTGAAATTGCAAGACAAAGCAAACCTCCTGCATGTTGTCGCATCCTTGCCACGTGTTCCGGTGTGCAAAATTCAGCTGCAACCATCAAATCTACTTCGCTTTCTCGTCCGTCTGAATCATAAATCATGACAAACTCACCTTGTTTTAGAGAAGCAATTGCCGTATCGAATGTCATTACTAAAAATTGATTTTGGAGATGTTATAAAACTTACTAAAAATGTGGTAATTACTAATTTTGTGGTAATAGATTAGCCTTAATTTTTAATATATTTCCCAAGAATGTCTGTCTCTATGTTGAGTTTGTCTCCAACTTTTTTTGATTTAAAGTTCGTAACTTTGATTGTATGTGGGATAAGACAAACAGATGCAACATCTTTTTTTGCATCAACCACTGTCAAACTAATTCCATCCAATGCGATAGAACCTTTTTTGACAACATACTTTGTTAGTTTTTTTGGAATCTTGAACCAGAATTTTACTTCCTTTGGTTTTTTTTCAATCTTTGTTATAGTTGCCACACCATCAATGTGACCTAAAACAAAGTGGCCCTCTAACCTATCACCAACTTTTAAGCTACGTTCAATGTTAACAGTACTACCAGCCTTTACATTTCCTAAATCAGTTTTCTTTGTAGTTTCATCAATCATTTCGAAGACACAATTATTTTTTGAAATTTTTGTGGCACTAAGACACACACCATTGATTGCAACACTTTGACCAATCTTCAAACCTTTTGCATACTTTCCTAGGTTAACAGTCATCTGTATTGCACTTCTATTCTTTGTTTTTTGATCAAGTTTTGTGACTTTTCCAGTCCCAACAATTATGCCAGTAAACATGATTTTATTAATTTGGCTAGATCGTTATAAATTAAATTTCCAAAAGTGCCTTTGCCCGCTTATAGTGAACTTCATCAATCATCTTTCCATCAACAACTGTTGCACCTTTTCCTTTTTTTGTTGATTTTTCATAAACGCTGCAAACCTTCTTGGCCCACGCAATTTCTGGCTTACTAGGATGGAAAATTTTATGAACTGTCTTGATTTGATCTGGATGAATGACGCTTTTTCCAGCATAGCCTAGACTTTTACCAATCTGGCAATCCTTAACAAAACCACTATTATCTTTCAAGTCTTGCCATATTCCATCAATGGCAACAACACCTGCAGCAGTTGCCGCTACTGGAACCTTATATCGAGAATATTTTGCACCTAGTGGGTTTCCTTTAGTGTATTCTATTCCCATATCATTCAATAAATCAAATATACCAAATACCAAAGCGTCAATACGTTTGCTTGATGAAGCTATCTCATAACAATTCACAACTCCAAGTGCAGATTCTATTGAAGGCATCAAACGAACTCCTTTGATCTTTCTTTTTTTCTCTAGAGATGAGATTATTTTTTCAATTTTCTTGAGTTCTTTTACTGAATTTACCTTTGGAATTACAATTCCATCTATTCCCTTTTGGATAATCTCCTTAAGATCTGCCTCAACCAAACCTGATTCTGGTGAGTTTGTTCGAACAAAAACATCTGGAGAATACTTGTTTCTTTGTTTGAGTGTATTTTTTATCAATGCTCTAGCTTTTTTCTTCTCTTTGTCTGGTACTGAATCCTCAAGATCAAAACAAACAATATCAGCTGGAAGTGACTTCGCCTTTTCTAAAAATCTTGGATTATTTCCTGGAACAAAAACTAGACTACGGAATAGGATTGCCATTAATGATTAAGCGCCTTCAGGCTTGATTAAGATTTTGCCAAAGAACTTTCCTTGAAGCATTTTTGTATGTGCCTCTGCTGCTTGCTCGAAAGAATAAGTTGAATCAATTGATGCTTTGATTTTTCCTTGTCCCATCCAGTATAATCCTTGTTCCATCTCTGCTTTTGTTCCTTGAGTCGAGCCTAAGACATTGATTCCTTTAAAGAATATGTGTCTTAGATCAATTTGTGCGTCATAGCCTGTTGTTGCACCACATGAAACTAGAGTTCCACCATATTTGAGAAGTGTAAGTTGTTTGTTGAAATGAGTTTGGCCAATGTGGTCAAATGTCAAATCAATACCAGGTTGGACACCAGTTGATTTTGCAATTTCTTTCGTAATTGCTCTTACTTCTTTGTGCCAATCATCCTTTCTGTGATCAACTGCATAATCTGCACCCAATTCTTTACATTTTTCTAGTTTATCTGGACTAGCTGTTGCAATAACTTTACAATTATACAATTTAGCAATTTGAATTCCAAAGCTTCCGACTCCAGAACCACCACCCATAATGAGAACAGTTTGTCCAGGTCTAATCTTTGCTCTACCAACTAACATATGCCAAGATGTAAGAATTGTCATTGATGCAGCTGCTGCTTCATCATAAGAAACTCCCTCAGGAATTTTTGAAACATTAACTTCAGGAAGGTGAATTTGTTCACTGTATGCTCCCCATAATGGACCAGTTTGGAATCCCCAAACTTGTCTTTTTGCACAATCAAATTCTCTACCAGAGGTACACATTTCACAAACTCTACATGCTAAGTTTGAATGTGAAACAACTTTGTCGCCTACTTTGAAACCTTTTACATCCTCACCTACTGCAATAACATCTCCTGCAACATCGGAACCTGAAACATGTGGTACAGGGACCGGAATTGGAACGCCTCTCATTCCCCAGATATCATTGTAGTTAAGAGCAGATGCTTTATTTGTAAAAATTATCTCATCTGCTTTTGGTTTTGGTTCATCAATATCTTCAACTTTTAGAATTTTAGCATAATCGTCATCAGGTGCATATTCACGGTATACAACAGCCTTCATGAATATTATCGCCTTTTTACCCTTAATTATATTTTCTTGAGATCAGACTCTATTGAACTTAAAATCATGTTTAGGTTGTTGGGCTGAAGATAGAATTTGTTTTAGTTGGTCATCAGATATCTGCCCAGAAATTTTTCCTTGTACTGATAGGTTAAGAATATAATTTTCTACCAAGTCAGCCAAGTCAGATTTTACCATTCTTACATTGTTTAAACGAAGTCTAGCTTCTGACGACAGCACCTGCTTTAACATCATTTCTTTTTGTGCTTTTAACTGACTGTCTTTTTCTTGAGTATTATTCTCATCATCCTGATTTGGATAACTCATGATATCACTATCTGTAAATGCTCAAATGCGGTTCTTTCGCAATTAGCTCAGATAATATTTCAGTAGCTAATCTATCTAATTTTTGTGTGCCCTGTGCTGTTAACATACGACCCTTTTTCTCAATTTTTGTAACCAGACCAAGTTTTTCTAATCCATGAAATGCATTTCTTATAATTGCACCACCAGCATCTTTGTGGTGTGCAGCGCCATAACCAACTGGTCTACCGCTACCATATATGGAACGTAATTCATTAACTGAGATTGGACCGTGAAGGTAAATTTTTCTTAAGATTGAAGCGCACCTTACATGCCACCAATCTGAATTTTGTGGAGGTTTATCTGCATGAGTGCCGGTCTTTACAAATTGTGTCCACTCTGGAGCAGGAATATCTTCATTTTTTAAAATTTCAGCGAGTCTGTTGATTAAGATACCAGCTGGTACATCATAGACTTTAGCCATTAATGTCAAACTCGTAAATCGTCTTATAAATCATTGAGCTATTACTTTGCGATATGTATGCTCACAAAAGTTGCATGTTATTCGAATTGACTTGAGATGTGTTCGCCCAAGTCTTATTCTTGAATTTATGCCAGGCGCGATAAAATTTTTGCATTGTTTACAAAAATTTATTCTTAACTCGTAAGGCATCTTTATTCTATGATGAGTACTTATTCTTCTCGCTAAGCTAGCCTGCCTTTGAGCTAAATCAGGATTTAATCTAGCGTTTGATGCTGCGTTACTAATCAATACATACATCCTTTCAAGTGCAATTTTTCTTTTTGCTTGTTTCATGACATTACATCTTCTATACTACTAAATTTAGAATGCGGTCAGCGGGATTCGAACCCGCGTCACAGGGTTGGAAACCCCGAATACTAACCAGGCTATACTATGACCGCATAGGTTGCAAATTTTCTCGCTTACTTAAAAATGGTTTTTTCATATTCATAAAGAACTCTTGCAGTGACAATATGTGATTCCAAAGAATCTGAGTCGATACTAACCAGATGATCTATTTTACTAACTGTCTGGTCTGAAAAATGAGTTTTTTGAAATCCACCTATTACAAGGCATGAATTACTAGTTAATGATTTTGCAACGTTATGAAACGAGCTAGGCTTGCCTGCACGAGATAGACCTACTACATTCTTTGGATTAATCTCTTCTATTAGTTCTGAAAAGCTCATATCATTCATTTCAAGTAATTTTTTTCCGTCTGATTCTATTATTTTTTCAGAAAATAGTTTTTCGATTAAACCTGCAAATCTATGGAAAGATTTTGGTAAATGTATATTGTTACTAACCGTGATTACTTTATTATCTAAAGTATGAATGTAAATTGAAAGTTTTTTTTCAAAATAGAGTGGAATACTACATGCCTCTAGCAGACTAAAATGGACAATGTCTGGTCTACCCCTTTTATTTTCATTTTGAATTCCTTTCATCGCAGCATAATGCCAGGAATTATCAAGTAGTATATTTGATGGTGACTTTCCAAGTTTTTTACTGTGAGATGTTATCGATGAATGATTTTGAATTTCCCTTGGTATCATCTCCAACGAAGATTCAGCGAGTACGAGTGACAGATTGTTCATTAAATGATAAGTTTCAAAAAGTAGGTAAAAAGTTGTGCTTTATCCTGATGTACATCCACTATATCCACAATCAATGCAGATATTACAACCTTCAGCAAAAATAAGCTTATTTTTGCATACAGGACACAAAGTTTCTTCTTTTTCTTGTTCCGTAACAGTTTGTGTTATCTTATGTGAATCTTCTAGTTTGATAGCTGATAATGCATTATTAATTTGAGATTTAACATATTCATTTTTAATACTATTTGAGATATAATTTACAACATAATCACTTGGTTTTACTTCAAATGTCTTCGTTGAATCTTCACTTGCCATATGCAAGACTTGTTTGTGTCTCGAACCATCTCTATAAACTGTTATTCCTTTCAATCCCATCTCATGTGCCAAAAGATACGAAGCCTTGACATCATCAACAGATACATCATTTGGCATGTTAATTGTCTTGGAAATTGCATTTCCAATCCAATCTTGCCACACTCCTTGTGCAAAAACATGATCAGACCAATGTATATCCATTGCAGTAACAAAGATGTTTTGAATCCAATCTGGAATTTCAGGTATTCCTTTAACGGAACCGTAGTTATCCGCTACCTTTGCAAGTAGTTCTTCACTGTACAGATTGTTTTCTTTTAAGACTTGTTCAAATATTTTGTTGGTGTAAAAGAATCTGCCTACTGTAACTCTCTTTTCAAAAACTAGTGCAAAGTTTGGTTCCATTCCATTAGAACAATCAGCTAGCATAGATAATGTACCAGTAGGTGCCACTGTAGTAGTCAGTACATTCCTAATTCCATACTTTTGGATCTTTTCAATAAGAGCATCCCAATCATAATATTGTTCTTTTTTTGGTTTTTCATAATATCCTGAAACCGGAATCTTTCCCTCTGGATATTCTGTTTTAGAACATAATGGGAACTCACCCCTACTCTTTGCAAGTGCAACACTTTCTTCCATGGAGTAATACGTTAATGCTTCAGCCAGCTTTAATTGGAAATCATAACCTTCCTTTGAGTTGTATGGAATTCGCAGTTTGTATAATAGATCAGCTACTCCCATGACACCTAGTCCTATCCTGCGGGACTCTTTTGATGCAACATCAATTTCTGGTACAGGATATAGATTTACATCTATAATATTGTCCAAGTATCTTGTGGTTTTTCTAATAATCTCTTCATATCTTTGCCAGTCAAACTCATACTGACCATCGGCTTTCCTTTTAACAAGATTTGACAAATTGATTGAACCCAAGTTACAAGATTCGTATGGGTAAAGGCTTTGTTCACCACATGGATTAGTTGCACGGAGTGGACTACCACGTGCTTTGGCAAATACATTGTATTTGTTAATATTATCAAAGAAGATTAATCCCGGTTCTGCACTCTTCCAAGCTGATTGAGCTATCAAATCAATCAAGTGGTGTGCATTTATTTCCCCAGCTGATGAGTTGTCTTTTGGAGAACGTAATGTGTATTTTCCATCCTCAGAATTTACAAGTATATCCCAAAAGTCCTTCCAGACACCAACACTGACATTGAAGTTTTCTAATACACCTGGCTCCGTCTTGTTTGTAATGAATTTTTCAATATCTGGATGCCAAACCTCCATAATTCCCATATTTGCACCTCGTCTTTTGCCACCCTGTTTCACTACTTCAGTCACAGTGTTGATTATATTCATAAAAGATACTGGTCCTGATGCTACTCCAGAGGTAGAGGCTACAATCTCTCCCTCATCACGCAGATCAGAATAATTTATTCCTACACCTCCACCAGACTTGAAAATCAAGGCGGCGTCAGATGTTGTTTTCATTATTGATTGCATATCATCAGGCATCCCTAAAACAAAGCAGGCAGAAAGTTGACCTAAACGCCCACCTGCGTTCATCATAGTAGGTGAATTTGGCAAAAAGTCTTGAGATGTCATTAATCCATAATATTCTGATATTCTGTCAGCATATGCATCAAATTTTTTGGAAGCAAGCATGGTTAAGAGTTCCTTGAATGACGTTTTCATCATTCCTTGCTTTGCCAGATCAAGATAGCAGTTTATGAGGCATCTAAAGTGCCATTTATTGAGATGGTATTTTCCTATCTTGAATTTATAGTTAAAATCATCTAGTTTTTTGAGGTATTCTGCTGCTTCCTCTATATTTTGTGATATGCCACCATCTTTGGTGAATAGATAATTGTCTCTTATTAGGTCAGAAATGCTAACTAGGATAGCAACTCTTTCAAATAACTCGGTTGGCTTTTCAGTAATTTCGTTTTTATTATCACGAAAAAGATAGCGTGATGCCATAACCCTTAAACAATTAATATCGAAAGATTTTCCTACTGAATCTAGCTTTTTAGTATTTAAGACCTTCATCTTTTCTTCTCTAACCTTTCTGCGCTCATGGCGATATAGGATATAGCTCTTGGCGATGTCACTATGGCCTTGATCGATCAGAGTTGATTCAACTAGATCCTGAATGGATTCAACGCTTGGTGGGTTATTGGCTGAAAATCCATGCTCGGTCAATTTGGTTAAAACGCCGTCGGCGAGTTTGATCGCAAGTTCCTTATCTGGTTTGTTTGACGCTGAGAATGCTTTGTATATGGCATTTAATATTTTGTCCGTGTTAAAGTCTGAAACTGATCCATCTCTCTTCCTAACTTGAGAAATAGAATGCTCTATCTGTGATTTATTATCTACCAATGTCTCCCCTCCAAACCGTTGAGTTGTTATCCATATAACATTTCTGCAAAAGAGTTTTTGATCTAAGATCTAATTTAGCTCAATTTTTCTAACAAGATTCAAAAACTTAACAATCATGAAATCGACTGTTTGATAAGAAAACTGGGTGATCTAGATAATATATGTAGACTTGCAGGTGGGGCATTTATCATCAAGTTTTTCATCTTTGAATCCACAGTTACCACAGATTGATACTTGCATAACAGGCTTGAATGAACTAGTAATGTTAACCCCTTTCTCAATGACTTTTTTGATCTCACTTGTCTTAGTGCCTTTTGGTATAGTAATACGTGTCAACAATCCACCATTGAGAGTTTTACCAATTTTGTTACACTCTGTAATCTCTGCACTTTTTCCAGTGAGGCCTGATATCTTGCCAATGTCAAGTACAATTCCCTGCGAATAAGTTTCAGTTGAGATCGCTAAGCTGGTATGTTCTTTAGTTGAATCAGGATTTAATAGACCGCTGGTGATTTCCTGGACTTTGTTTTTTCCATATTTTTCACCATCTAGAGAAATAAATCTTTCAGACCCATCGCTCTCAGTCATGGTTATGATAACATTTATTCCAAGTTCTTTGCCTTTCTTTGATGCGATGTTTACAGCGGTTTCAATTACCTTGTATAGGATCTCTTGTCCCTCTTTGTTATTTTTGAATCCAAGTATACCATAAACTGCATTATGTAAACCTACTAGGTTGATCACCAAAGAGACTGTGGCACGTTCCATGTACTGTGTATTAGCAGCAAGTATTGGATTAACCGCCAACCTGATTAGATTAGAGACGCTTTTGTTACGTAAAGCCATAGAATCTAAAGCAGGTTTCATTAGCAATGCAAGTCTTGCTCGAAAATAAGTTTCGTCTTTGTTTGATTCAAATGCCAAACGGGGCAGATTGATAGATAATGAACCCAAATGTAATGCGGTAGATGCTGTATTTTCTGGACAAATGATCCCTTTCTGGGAGATGCTATGTTTCGCAAACACTACTTTGCCTCCAAGAGTAATAATTTTAGATAATATCTCTGATACGTCTGTTATCCGTCCCTTCTCATAATCAATAACAAGTCCTATTTTTGGAATTGGTGTAAGTGTTGCATATGTTTTGTAGGCAGAAAGTATAGTTTTTACAATTTTTTGCTCTGTTCCCAGTGGAATTCTAAATGAGACCACTGTTGATGTCTTGTTATAACCTATACTTGTAAAAGATGTTGTAAAGGAATCAACCAGTTTACGCTCAAGTTCAGGTAAATCTTTTGAATATTTTGAGAGTAATGGTATTAGATCATCCATCACTACTTCCTGAGAAGCTTCCTTTGAGATGAGCGCTATTATCATAGATAATGCAGAAGAAAGATGATCCAGTGTCTTAACTGATGGAATTCTACAAATGCCAAGGGATTTCCCTTTGAGATCTATACCATCTTCAATCAATGTCTTTACATTTATGAATACAGCATCTGGCAAAATTGACCATAATCCAAGATTAGTAATATGAAGATCACCTGCTAGATGTGCATCTGCTATATCCTTTGGAAGAGTACTTGTAAGAAGGTGTTCAGCAAATACAATTTGACCAGTCTTGAATAACAATCCCTCTATACCGCTATCTACATTTTCTGTATTTGTTATCATCTCTTGAACTTCAAATGTAGGAAGTCCAACTCTGGCCAGTTTGTGTCTGTATTCTTCGTGACCGTGTTCTAAGAGTACTGAATTAACCAATTCACGAATGAGCGAACCTGTTAGATATGCAGTCTGATATTTGTAAATACGATTTTCAACCTCTTCAGTTATTTTTTGTGCCAGTTCTAGTGGTAAGCTTCCCTCACGAACTAGTGACTGGATTATTTTTTGAGAATTAAACTCCTCAATTGAGTCATGTGATGTTCTTACATACATTTTACCACTTTCTATAATTGATCTTTCCTCAATCTGCCTTGCAAGGCTTAAGACAAGTTTGCCAAGATTTGTAATTGTATATCTTCGTTCTGACTTGTTTAGTGCTACAAGTGATTGCCTTAACAATTTTCTTAAATGATATGCAAATTTGCCACTTTCTTTCTTTGATTTGAATCCTGCAAGAGATTTTAGTTCAGAATAAGTAAGTGGTCCTTTTGAGTTCAAGATTCTTAATATATCAATTCGATTTGGACTTGCCATAACAGAAAAGATCATTCTTACCCGTTTGGAAGTAGATTGGAGTACTTGGTTTCCAGATGGTTCCTCATCTAAACTAAGATCATCAAGATCATCTACATCATCAAGATCACCCATACCATCAAGAATCGTATCGGATTCAGGTTCGATCTCTTCCTCTAGATCTAATTTTTTGCTACTCCCCAATATAATTAATAAAAAAATAGAAGTAATTAAGGTTTGTAACATGATCTAATTTTAAATTTTTTATTCAAAAAATAAAACATATAGTTAAAAATAAAAAATTTACTTACTTTTTTTCCAAGTCAAGCGAAAATTCAGTTGTCGAAAGTACTTGTCCACAAGATGGGCATTTATTATTATAGTGTTTCATAACATCTTTTACAGATTTGAGTGTCTGCATTGTGGAAATTTTTTCGCCACATTTTCCACAGCTTATATCAGCAGACATTTATAGATATTCGGTGCCAAATCGTATTAAATTTTAAAAAATTTTTTTTCATAATATGCTAAAAATGATTTATATCTTCTCCAAAACTATACCACGATTATCAAAATCAACCACCTTTACTGCAGCGCCAATCGGAAGATCTTCAGGTTTTTGTATATTTGGTAAAAAGCCTGAGACCCTTATACCTGAATCATGTAATTCCATCACAACCCAAGCATATGGAACCAAGTCCTCAAATCCTGCCGGAGGAACAGTCATTATTGTATATGTGACAACCTTTCCAGTGCCTTTTAGAATAGAATCTTCAAATTCTTTACTGCCACATTTTTTGCAAAAATATACTGTTGCAAGATGTAGATCATCACATTTTGTGCACTTTCTAGCAAGTACATTACCAGCCTTTGCCGCTTCAATAAATTCAGGTTTTGCAGACAATTTACACACTTTGAAAGATATGAACTGCACAACTAGCGCCAGTAGCACCAAAGTTTTGCGTTAATCCAATTTTTGCGTCATTAACGGTTCTCTCACCAGACTGTCCTGTTAGTTGCTCAAATACTTCGACTATTTGACCAACACCAGTTGCGCCAATTGGATGTCCTTTGGATTTAAGACCGCCAGAGGGATTAATAGAAATTGAACCATTTAGTTTAGTTTCACCATTTCTTGCAGCAGTTGCACCAGTACCTTTCTCAAAGAAGCCTAGATCTTCTGTGTCAACAACTTCTGCAACTGTAAAACAATCATGAACTTCAGCAAAGTCGACATTTTTTGAAGTGATTCCTGCCATCTTGAACGCAGCTTCAGCTGCTATCTTTGTACTTGGTATTGTGGTAAGATGTTCACGTCCTTGCAACGCTGCAGGAGAACCACCACGTCCAGAACCAATTACTTTTACATAATCCTTTGAATGCTCTTTAGCAAATTTTTCATTACATAAAATGACAGAACTTGCCCCATCAGAGAACGGACAACAATCATATAATTTTAAAGGGCTAGCAACTACTGCTGAATTCATCACATCATCAATTGTAATTTTTTTTCTAAAGTGTGCTTTAGGATTTAAAAAACCATTTTCATGATTCTTTACTGCAACACTTGCAAGATCTTCTTCAGTTGCATCAAATTCATGTAGGTATGCACGTGCCATTGATGCAAACAAACCAGGAAACGATGCTCCTGCTTGACCTTCATAAAAGAAATCAGAGCAGTAAGAAAAGTAAGTTGTTGTCCAGTCAGTACCAGTGTGTGTTACTTTTTCAGTACCAGTAACTAAGACAGCGTCATAAAATCCTGCAGCTACGTTTGCAAATGCCTCTCTAAAAGAAACAGAACCGCTTCCACATGCAGATTCAATAGAAAGTGAAGGGCATTCAGAAATTCCTAGATTACTCATAACAACAGGACCCAAGTGCACCTGCTTGTCTGCAACACCAAATACATTGGAGATGTAACCTGCTTGAATCTCTTTAGGTTCAATTCCAGCATTTTCAATTGCACCAACTGATGCTTGAATTGTAATATCAGAAATACTATCCTCTAATTTTCCATATTTTGTACTGCCAGCACCTAAAACACAAACTTTTTCCATAAAAAACGCTGACCAATTCCTTATAAAAATTCTTCATAAGTTTTGATAAGGGTAGATTTTACATATTAGCGGTGCAAAAAAAAAATCATCTTTCGAAAGTTGTACAAGAAAAGTCAGAACCACATAATGTAATAAAACCCACAAAGAAAAAAATACAAGTTTTAAAAAATGAGATAGCACAGTATTTGGATTCAAATGGTTACCTTTCCTATTCTGCAAAAAAGAAAAAATACATAATTTTAGGTACTAATTCACCAAAAGATGGTATAGTAGAATGTCCACAATGTAAGATTGGACAACTGATGATCATAAGATCACCGATAACAAAAAAGAGGTTTATCGGATGTTCAAACTATAATAATGGGTGTAAAGCATCTTCACCACTTTTACAAAAAGCAAGACTACGTGCAACAAAAACAAAATGCGAGCTTTGCAAATGGCCTATTGTAATATTCAGATATAATAGAAAACAAAAATGGGTAAAACAATGTTCAAACTTTAGATGTAAATCAAGGAAAACTAAAGTCTAAAAATTGGAATATAGATCAGTCCTACGATTTTTTAATAACGGTAATTTTTTTCGAGTGTCCTTAACAACTGAGATAGAGATGTTTACGTAGCCTATTCCCTGTCGCTTTTTCATATCAAGAAGTATTCTACCATAAGGATCAACTGCCAAACTTCTTCCTGAGTAAATATGGCCGAGATGGTCAGGTGCAATTACATAACATCCATTTTCAATCGCACGTGATTTGTTTAATGTAAGCCAATGTTCTTCCTTCATAGGACCGTTAACCCACGCAGAAGGTACAATTAGTATTTCACTACCAGATGATGCAAGTGTCCTGGATAACTCTGGGAATCTAAGATCATAACAGATAATCATTCCTAATTTACCAACTGAGGTTTTTGTTGGTAAAGGGATAGTTTTTCCAGCCACCATTTTAGATGATTCCTTGAAACCAAGTGCGTCGTAAAGATGGGTCTTCCTATATTTTCCAATAATTTTTCCGCTTTTGTTTACTATGAATGAGGTATCATACACTCTATCTTTCTTCTTACTTTTCTCCAGCATTGTTCCAACTACAATGATAGAATTTTGTCTTGCACATTCTGATATGGCTGATACAAATTTGCCATTTATTGTCTCAGCTTGTTGTGCAACTCGTTTAGCGGATTGTGATGTGGATGTAAAAAACATCATGTATTCTGGAAATGCACAAAGATCTGCATGATTCCTTGCGGCCTGTTTGATGTATCGTAAAATCTTTGGAAGATTTTTTGTTTTATCGGTTGAAGCTTTGAATTGTACTATTGCAATTTTAGACATAGGCGTCATAATATTGATCAAAATAAAAAGATAGTTAGAGTTGGCTTCCTGCTTTAAACCAATTCTCTTTTGGATTCTCTTTAAAGACTACAATTACGTGTTCTTCTTTGGTCTTTAAAATCTCAGCAGCCGATTTTGTTACTACCTTGGCAAAATCATCTTTTTGTTGTTGAGTTCTACCAGGATACATTGATACTGTAATCAGAGGCATAAGGATTTTTTTTGTAATGTATAATTTAGTGGTTGTTATCTGTAATCTCCTCTATAGCCATAACGTGTTCCATAGGTAAACTGCGAACCATGAGATTTTCTGTATATGTATCCAACAGCAAGTCCTAGTACGAAGCCACCAATGTGAGCAAGATAAGCAACTCCACCTCCTGCAACACCAAATCCCCCTATGAAAAATGGTAATAAGTTTTGAAAAATCAACCAAAATGGAAGAAAATACATAGCCTTGATGTGAAGCATTCTCCAGAAAAATCCCAACATCAAAAATGTCTTAACTTTTGCATGTGGAAACATTACAAGATAAGCTCCTAACACACCAGATATTGCGCCTGATGCACCAACTGCTGGAATACCAGTTGATGTATCGCCCATGACGTGAATTAACCCTGCACCTATCCCCCATAACAGATAGATGCCTAGATATTTTATTCGTCCAAACTTTGCCTCAATGTTGTCACCAAAGATCCAAAGAAACAACATGTTTCCACCAAGATGCATCAAACCTCCATGCATGAAAACTGAGGACAATAATGTAAGCTCTGGAATTGCGGGGCAACTAATTATGTCAACTCCTGTATTAATTCCGCTTATTTCTCCAGTAATGCAACCGGGTACCGCGCCCCAATTCAAGAATAGATTCATTGCCTGATGATTACTAAATTCAAAAAATTGTCCAGTTACTGCTACTTCAAAAAGGAAAATAATCACATTAATCGCAATTAATGCATATGTTAGTTTTGGTTTGAATCCTGGTGGATGAGGATTTTCATCCCCTATTGGTAACATATCTGATTAGTTTTACGAAATCTTCATGATTCCGTTTGATATCAGCCATTGAAGTCCTGATACAAACGAACTGTCATCTATCTGTCCGTCAGCCCACCATCCTGCATTGTTCTTGATCCAGCCGGGAATTACATCGTCAGATCCTGCTCCCTGTTCAGTGGGTGGTATMGTCATGATTCCGTTTGATATTAGCCACTGTATGCCTGAWACAAACGAACTGTCATCTATCTGTCCGTCAGCCCACCATCCTGCATTGTTTTTGATCCAAGCTGGAATAGAAGTTTCCTCCTGACCAATATTCATTGTGAGCGAAGCTGTTTCAAGCGGTATAGGAGAAAAGAGAATTCCTTCAACTTCAATGTTTATCTGGTGTAAACCATTTTCAGAAAATTGTATAGGAATAGTAGCATGACCAGGTGATGTGTGTGTCAAACGGATTGGTCCAAATACATAATCACCATCCTTTGTAACGTTTACTCGATAGTCAATATGCTCTTGAATTCTATCTGTGCCAGGTTTCAGAAAGCTAATCTTTAGTTTTGTGGGTTCTGAAGTGTTTGGAACTTCAGGTATTGTGTAAATTCCTACATCAAGTGTTCCATCGCTAGTGGACACGATTTGGTCATATTCAACCGCAAAAGCAGGATAAACAACAAAGGGAACCAAAAGTAAGATGTATACAAATTTCAATAACGTTAGTTGTTTAACCGCAATTAAATCTGTTATGCGTTTATCTGCAAAATTCTAAATCATTGCTAGTAATTTATTCACAGCTTTAAATAATCAAAACCCRCAATAATGATAGTTGTACTATAAATTCATAATACTAKCTGTACTAGTCACTCTTACTACYATTCCTTTACTTAGTGATGATGTGTTTGGGCATGGACTGGGTGGAGATGTTGCACCACCGATTAGTTTTGCTGGAATGCAGGTTACAATTTCTACCATGATGACTCCGTCAGATATTACTGTGGGCGAGTTTGGCAGTGCTAGCTTACAGATACGATTCTTTGACCAAAATACGGACACTAATCTAGAATCTGTTACATACAGAGTTGAGGTTCATCAGTCAGGTGAACTTCTTGCAAGAGAAACCTTCTTTGATAGAGATGGAGAGCTAAATGTAGARATTAGGCCAAAGTCTGGCTGCTCTGAAGCACAACCTTGGATGTGTACTATCTATTATGGAGATAGAGAACCAATTAGTAATGGYCTACAGGAACGTGGAACAGGAGTGCCTGTAATCAAGGGTCCAATCTTTACAAAGGGCGGTCTTTACAATATTCAAGTAGTAGTTCTCGGTGCAACTAGCCCTAAATCATTTGTAGCTGACCAACTAGAATTTGACACGTTTGTAAGCGTAGCACAAGATCAGTTCTTTTCGATTCCAGAAGCAACAGCAGAAATTCCAGTAACCGTAAAGACCTATTATGACGACGTTTCGAACTTTGAATTTAAAAAATCTGATAAATCAATCTCATTTAAGATGCCTTTTGATTGGAGTCCAGACTATGTTGACTTGGTTCAGGTTGTTCATGAGGAATTACGTTTTCCAAAAAGCTACGAGCCATATGGTCCTCAGAATGACTTTGTAGGATATGTTGATGGCGTACAAGTTGATAATAGGACTCTTTTAGTTGATCCCTATTCATCTGAAAGCCAAAACATAATACATTTCTTGGTTACTGCAAATGAGCTGAAGAGAATAAACGAAGAATTGGGTCCTGAACATTATAGCAAAAAGGAAATGTTCTTTGAACTTGTGCCAAAAGGACAAACAACAGAAAATGGATTTTCTACTACATTTGAAAATGGATATAAGGCTAATGTAGTATGGAAACAGGTTTACGGTGCTGGCAGTGAGATACCGTTTGAGATTACATTTTTTGATCCTGAAGGAAATTTGGTAAAAGATATCAACTATGCAATATCAGTCTTRGACCCTAATGGAGAAACCATATACAGTAACGTTGGTGATGGTACAACATCATACATTGGCATAAAAGCTTCAGAGGGTATCGATACCCAAAAGATCTTCATTGGATCAAAGGGCATGCATAGCATGACTTTGGCTCTCACGGGAACAGGTTTCACAAACTGGGAAAGTTATGTTATATCGGAAACATTGTTTGAGGTTGGAAAAGCGGGAGAACTAATTGTGCCAACTCCACCTCCTGTAGAAACTTCTATCCCTGGTTGGATAAAGAACAATGCAGGATGGTGGGCTGACGGACAGAT
>thaum_AAA007_O23_SAG_76_len_T:159556
[truncated: 792,320 more chars]
